# Supplementary material for: Cross-disorder genetic analysis of immune diseases reveals distinct gene associations that converge on common pathways
Source: Nat Commun. 2023 May 12;14:2743. doi: 10.1038/s41467-023-38389-6 (PMC10182075; doi:10.1038/s41467-023-38389-6)
Supplement: Supplementary file 3 — Supplementary Data 1 [file 41467_2023_38389_MOESM3_ESM.xlsx]

## Sheet: Table1
Supplementary Data 1. GWAS studies used in the analysis.
Trait	Effective sample size	N° of cases	N° of controls	Sample size (cases + controls)	Ancestry	GWAS catalog	Link to Summary Stats	Genome build	Reference
Crohn's disease (CD)	33924	12194	28072	40266	European	https://www.ebi.ac.uk/gwas/publications/28067908	http://ftp.ebi.ac.uk/pub/databases/gwas/summary_statistics/GCST004001-GCST005000/GCST004132/cd_build37_40266_20161107.txt.gz	build 37	De Lange, K. M., Moutsianas, L., Lee, J. C., Lamb, C. A., Luo, Y., Kennedy, N. A., ... & Barrett, J. C. (2017). Genome-wide association study implicates immune activation of multiple integrin genes in inflammatory bowel disease. Nature genetics, 49(2), 256-261.
Ulcerative colitis (UC)	36082.2	12366	33609	45975	European	https://www.ebi.ac.uk/gwas/publications/28067908	http://ftp.ebi.ac.uk/pub/databases/gwas/summary_statistics/GCST004001-GCST005000/GCST004133/uc_build37_45975_20161107.txt.gz	build 37	De Lange, K. M., Moutsianas, L., Lee, J. C., Lamb, C. A., Luo, Y., Kennedy, N. A., ... & Barrett, J. C. (2017). Genome-wide association study implicates immune activation of multiple integrin genes in inflammatory bowel disease. Nature genetics, 49(2), 256-261.
Rheumatoid arthritis (RA)	39895	14361	43923	58284	European	https://www.ebi.ac.uk/gwas/publications/24390342	(provided by Yukinori Okada)	build 37	Okada, Y., Wu, D., Trynka, G., Raj, T., Terao, C., Ikari, K., ... & Plenge, R. M. (2014). Genetics of rheumatoid arthritis contributes to biology and drug discovery. Nature, 506(7488), 376-381.
Asthma (Ast)	NA	64538	329321	393859	European	https://www.ebi.ac.uk/gwas/studies/GCST010042	http://ftp.ebi.ac.uk/pub/databases/gwas/summary_statistics/GCST010001-GCST011000/GCST010042/HanY_prePMID_asthma_UKBB.txt.gz	build 37	Han, Y., Jia, Q., Jahani, P. S., Hurrell, B. P., Pan, C., Huang, P., ... & Allayee, H. (2020). Genome-wide analysis highlights contribution of immune system pathways to the genetic architecture of asthma. Nature communications, 11(1), 1-13.
Systemic lupus erythematosus (SLE)	13218.7	5201	9066	14267	European	https://www.ebi.ac.uk/gwas/studies/GCST003156	http://ftp.ebi.ac.uk/pub/databases/gwas/summary_statistics/GCST003001-GCST004000/GCST003156/bentham_2015_26502338_sle_efo0002690_1_gwas.sumstats.tsv.gz	build 37	Bentham, J., Morris, D. L., Cunninghame Graham, D. S., Pinder, C. L., Tombleson, P., Behrens, T. W., ... & Vyse, T. J. (2015). Genetic association analyses implicate aberrant regulation of innate and adaptive immunity genes in the pathogenesis of systemic lupus erythematosus. Nature genetics, 47(12), 1457-1464.
Primary sclerosing cholangitis (PSC)	NA	2871	12019	14890	European	https://www.ebi.ac.uk/gwas/studies/GCST004030	http://ftp.ebi.ac.uk/pub/databases/gwas/summary_statistics/GCST004001-GCST005000/GCST004030/ipscsg2016.result.combined.full.with_header.txt	build 37	Ji, S. G., Juran, B. D., Mucha, S., Folseraas, T., Jostins, L., Melum, E., ... & Anderson, C. A. (2017). Genome-wide association study of primary sclerosing cholangitis identifies new risk loci and quantifies the genetic relationship with inflammatory bowel disease. Nature genetics, 49(2), 269-273.
Juvenile idiopathic arthritis (JIA)	NA	3305	9196	12501	European	https://www.ebi.ac.uk/gwas/studies/GCST90010715	http://ftp.ebi.ac.uk/pub/databases/gwas/summary_statistics/GCST90010001-GCST90011000/GCST90010715/GCST90010715_buildGRCh37.tsv	build 37	López-Isac, E., Smith, S. L., Marion, M. C., Wood, A., Sudman, M., Yarwood, A., ... & Bowes, J. (2021). Combined genetic analysis of juvenile idiopathic arthritis clinical subtypes identifies novel risk loci, target genes and key regulatory mechanisms. Annals of the rheumatic diseases, 80(3), 321-328.
Type 1 diabetes (T1D)	46453.2	18942	501638	520580	European	https://www.ebi.ac.uk/gwas/studies/GCST90014023	http://ftp.ebi.ac.uk/pub/databases/gwas/summary_statistics/GCST90014001-GCST90015000/GCST90014023/GCST90014023_buildGRCh38.tsv	build 38	Chiou, J., Geusz, R. J., Okino, M. L., Han, J. Y., Miller, M., Melton, R., ... & Gaulton, K. J. (2021). Interpreting type 1 diabetes risk with genetics and single-cell epigenomics. Nature, 594(7863), 398-402.
Atopic dermatitis/ eczema (Ecz)	85004	22474	774187	796661	European	https://www.ebi.ac.uk/gwas/studies/GCST90027161	http://ftp.ebi.ac.uk/pub/databases/gwas/summary_statistics/GCST90027001-GCST90028000/GCST90027161/GCST90027161_buildGRCh38.tsv.gz	build 38	Sliz, E., Huilaja, L., Pasanen, A., Laisk, T., Reimann, E., Mägi, R., ... & Estonian Biobank Research Team. (2022). Uniting biobank resources reveals novel genetic pathways modulating susceptibility for atopic dermatitis. Journal of Allergy and Clinical Immunology, 149(3), 1105-1112.
Allergies	206238	96794	145775	(without 23andMe) 242569	European	https://www.ebi.ac.uk/gwas/studies/GCST005038	http://ftp.ebi.ac.uk/pub/databases/gwas/summary_statistics/GCST005001-GCST006000/GCST005038/SHARE-without23andMe.LDSCORE-GC.SE-META.v0.gz	build 37	Ferreira, M. A., Vonk, J. M., Baurecht, H., Marenholz, I., Tian, C., Hoffman, J. D., ... & Paternoster, L. (2017). Shared genetic origin of asthma, hay fever and eczema elucidates allergic disease biology. Nature genetics, 49(12), 1752-1757.
Lymphocyte counts	NA	NA	NA	408112	European	https://www.ebi.ac.uk/gwas/studies/GCST90002388	http://ftp.ebi.ac.uk/pub/databases/gwas/summary_statistics/GCST90002001-GCST90003000/GCST90002388/GCST90002388_buildGRCh37.tsv	build 37	Vuckovic, D., Bao, E. L., Akbari, P., Lareau, C. A., Mousas, A., Jiang, T., ... & Soranzo, N. (2020). The polygenic and monogenic basis of blood traits and diseases. Cell, 182(5), 1214-1231.
Monoyte counts	NA	NA	NA	408112	European	https://www.ebi.ac.uk/gwas/studies/GCST90002393	http://ftp.ebi.ac.uk/pub/databases/gwas/summary_statistics/GCST90002001-GCST90003000/GCST90002393/GCST90002393_buildGRCh37.tsv	build 37	Vuckovic, D., Bao, E. L., Akbari, P., Lareau, C. A., Mousas, A., Jiang, T., ... & Soranzo, N. (2020). The polygenic and monogenic basis of blood traits and diseases. Cell, 182(5), 1214-1231.
Eosinophil counts	NA	NA	NA	408112	European	https://www.ebi.ac.uk/gwas/studies/GCST90002381	http://ftp.ebi.ac.uk/pub/databases/gwas/summary_statistics/GCST90002001-GCST90003000/GCST90002381/GCST90002381_buildGRCh37.tsv	build 37	Vuckovic, D., Bao, E. L., Akbari, P., Lareau, C. A., Mousas, A., Jiang, T., ... & Soranzo, N. (2020). The polygenic and monogenic basis of blood traits and diseases. Cell, 182(5), 1214-1231.
