# Supplementary material for: Cross-disorder genetic analysis of immune diseases reveals distinct gene associations that converge on common pathways
Source: Nat Commun. 2023 May 12;14:2743. doi: 10.1038/s41467-023-38389-6 (PMC10182075; doi:10.1038/s41467-023-38389-6)
Supplement: Supplementary file 4 — Supplementary Data 2 [file 41467_2023_38389_MOESM4_ESM.xlsx]

## Sheet: Table2
Supplementary Data 2. LD score regression results.
Genetic correlation p-values (two-sided) from LD score regression genetic correlation analysis
	T1D	CD	UC	PSC	JIA	SLE	RA	Ast	Ecz
T1D	1.01e-28
CD	0.00333	2.19e-28
UC	0.00036	4.86e-21	1.96e-23
PSC	0.00241	0.00106	3.56e-09	2.56e-06
JIA	3.01e-07	8.08e-07	1.69e-06	0.156	8.14e-10
SLE	4.19e-07	0.0156	0.000233	0.0132	3.61e-08	1.19e-09
RA	2.87e-08	0.0153	0.023	0.696	2.53e-08	1.7e-10	2.51e-23
Ast	0.83	0.0151	0.235	0.394	0.38	0.679	0.0914	1.75e-30
Ecz	0.775	0.00297	0.907	0.68	0.53	0.103	0.606	2.78e-19	1.33e-06
Standard errors of LD score regression genetic correlations
	T1D	CD	UC	PSC	JIA	SLE	RA	Ast	Ecz
T1D	0.0266
CD	0.0105	0.014
UC	0.00838	0.00757	0.00887
PSC	0.0125	0.0085	0.0092	0.0182
JIA	0.0141	0.00903	0.00711	0.0121	0.0171
SLE	0.0128	0.00842	0.00649	0.00999	0.0135	0.0204
RA	0.0104	0.00586	0.00493	0.00742	0.00835	0.00794	0.00886
Ast	0.00655	0.00561	0.00397	0.00544	0.00698	0.00597	0.00453	0.00964
Ecz	0.00894	0.00786	0.00551	0.00731	0.00984	0.0088	0.00564	0.00669	0.0129
LDscore regression covariance matrix (on the liability scale)
	T1D	CD	UC	PSC	JIA	SLE	RA	Ast	Ecz
T1D	0.296
CD	0.0308	0.155
UC	0.0299	0.0712	0.0885
PSC	0.0379	0.0278	0.0543	0.0857
JIA	0.0723	0.0445	0.034	0.0172	0.105
SLE	0.0647	0.0203	0.0239	0.0247	0.0741	0.124
RA	0.0574	0.0142	0.0112	0.0029	0.0465	0.0507	0.0881
Ast	-0.0014	0.0136	0.00471	-0.00464	0.00612	0.00247	0.00765	0.111
Ecz	0.00255	0.0234	0.000646	-0.00302	0.00618	0.0143	0.00291	0.0601	0.0625
