# Supplementary material for: Cross-disorder genetic analysis of immune diseases reveals distinct gene associations that converge on common pathways
Source: Nat Commun. 2023 May 12;14:2743. doi: 10.1038/s41467-023-38389-6 (PMC10182075; doi:10.1038/s41467-023-38389-6)
Supplement: Supplementary file 5 — Supplementary Data 3 [file 41467_2023_38389_MOESM5_ESM.xlsx]

## Sheet: Table4
Supplementary Data 3. Significant genomic regions in latent factors and traits GWAS. Genomic SEM (WLS estimation method) was used to conduct the GWAS.
CHR	START	END	LEAD_SNP	BP	OTHA (effect)	REFA	BETA	SE	P-VALUE	FACTOR	GENOMIC_REGION(CHR_START_END) build37
1	8373208	8917212	rs301819	8501786	G	A	0.0453226	0.00611014	1.2e-13	asthma	1_8373208_8917212
1	9338719	9358897	rs9442514	9355936	T	G	-0.0434031	0.00682557	2e-10	asthma	1_9338719_9358897
1	10271688	10635362	rs6687430	10633245	A	G	0.0392234	0.00601904	7.2e-11	asthma	1_10271688_10635362
1	12130051	12142243	rs4491070	12130051	T	C	0.0366933	0.00643	1.2e-08	asthma	1_12130051_12142243
1	25024040	25331411	rs1507101	25251326	A	G	0.0410649	0.00605003	1.1e-11	asthma	1_25024040_25331411
1	150255587	150493925	rs7512552	150265704	C	T	0.033074	0.00602056	3.9e-08	asthma	1_150255587_150493925
1	151672658	153500208	rs61812715	152711367	C	T	0.190713	0.0209339	8.2e-20	asthma	1_151539293_153500208
1	154396203	154428283	rs4129267	154426264	T	C	0.0413241	0.00611783	1.4e-11	asthma	1_154396203_154555733
1	167195068	167431403	rs840015	167409114	A	G	-0.0455446	0.00613407	1.1e-13	asthma	1_167195068_167431403
1	172630454	173209495	rs10912564	173170618	T	C	0.0501072	0.00652034	1.5e-14	asthma	1_172630454_173375997
1	203060544	203065729	rs10920564	203064086	C	T	-0.0397482	0.00645044	7.2e-10	asthma	1_203060544_203065729
2	8438693	8508404	rs10174949	8442248	A	G	-0.0676509	0.00661886	1.6e-24	asthma	2_8438693_8508404
2	30468860	30876611	rs17009315	30491392	G	A	0.0397445	0.0071051	2.2e-08	asthma	2_30468860_30876611
2	102290829	102290829	rs1509498	102290829	G	A	0.0418401	0.0076411	4.4e-08	asthma	2_102290829_102290829
2	102562771	103302509	rs7608638	102970289	G	A	-0.108865	0.00618911	2.9e-69	asthma	2_102562771_103302509
2	143777498	143886819	rs7425446	143777498	A	T	0.042508	0.00759913	2.2e-08	asthma	2_143777498_143886819
2	228701168	228768551	rs2894644	228701168	A	T	0.0484451	0.00696777	3.6e-12	asthma	2_228701168_228768551
3	32979316	33206420	rs35570272	33047662	T	G	0.0587407	0.00616018	1.5e-21	asthma	3_32950778_33206420
3	50701250	51441307	rs73078636	51441307	A	G	-0.0486984	0.00891832	4.7e-08	asthma	3_50701250_51441307
3	112526053	112682948	rs7622814	112650431	G	T	-0.0344464	0.00600753	9.8e-09	asthma	3_112526053_112689537
3	127715196	128075398	rs2811525	127999430	C	T	0.0534352	0.00919072	6.1e-09	asthma	3_127715196_128075398
3	141094209	141147414	rs6785012	141109348	T	C	0.0372892	0.00606516	7.8e-10	asthma	3_141094209_141295050
3	187402378	187787646	rs1380476	187633843	T	C	0.0363075	0.00632267	9.3e-09	asthma	3_187402378_187787646
3	188070950	188474856	rs7650683	188445783	C	A	0.0532047	0.00660355	7.8e-16	asthma	3_188070950_188495948
3	195661770	195766737	rs1823236	195764299	C	T	0.03763	0.00604869	4.9e-10	asthma	3_195661770_195766737
3	196329468	196373561	rs4916514	196352726	A	G	-0.0813544	0.0121822	2.4e-11	asthma	3_196329468_196373561
4	38708355	38933726	rs28393318	38784267	G	A	-0.0901509	0.00737308	2.2e-34	asthma	4_38708355_38933726
4	122903441	124264377	rs17454584	123353432	G	A	0.0762103	0.00738148	5.4e-25	asthma	4_122903441_124264377
5	35762592	36160668	rs7717955	35862841	T	C	-0.0609101	0.00672556	1.3e-19	asthma	5_35762592_36160668
5	109611717	110729445	rs1457115	110567598	T	C	0.0551818	0.00602159	5e-20	asthma	5_109611717_110729445
5	118659579	118741776	rs3813308	118690781	G	C	0.03995	0.00604568	3.9e-11	asthma	5_118659579_118741776
5	130613600	130674076	rs11743851	130613600	C	T	-0.0398482	0.00626842	2.1e-10	asthma	5_129694835_132273192
5	131336105	132273192	rs848	131996500	C	A	-0.100757	0.00764445	1.1e-39	asthma	5_129694835_132273192
5	141436292	141588371	rs1062158	141523000	T	C	0.0497649	0.00616641	7e-16	asthma	5_141436292_141615189
5	156629849	157106186	rs111782388	156629849	T	C	0.0655782	0.0109865	2.4e-09	asthma	5_156629849_157106186
5	159911224	159941425	rs4921290	159914240	T	A	-0.0479502	0.00701602	8.2e-12	asthma	5_159911224_159941425
6	21859731	21888181	rs952579	21884440	A	G	0.0513124	0.0085963	2.4e-09	asthma	6_21859731_21888181
6	25343444	26339131	rs1009181	26158993	C	T	0.0422621	0.00618465	8.3e-12	asthma	6_24988105_28598833
6	27021173	27296364	rs12215773	27039233	C	T	0.0406503	0.00727412	2.3e-08	asthma	6_24988105_28598833
6	28212748	28419162	rs17312661	28300336	G	A	0.0459831	0.00738848	4.9e-10	asthma	6_24988105_28598833
6	33641897	33789899	rs10947428	33647058	C	T	0.0437253	0.0073325	2.5e-09	asthma	6_33634636_33952273
6	34800435	35381099	rs28522747	35134729	A	G	0.0549576	0.00905802	1.3e-09	asthma	6_34549107_35381099
6	90809639	91089224	rs62408227	90965171	G	A	-0.0786517	0.00628745	6.6e-36	asthma	6_90809639_91118921
6	109277908	109406513	rs11153158	109376118	C	T	-0.05261	0.00936034	1.9e-08	asthma	6_109277908_109406513
6	127913413	128295502	rs41285280	128291649	T	C	0.0602776	0.00708579	1.8e-17	asthma	6_127913413_128295502
6	135624811	135952009	rs2614266	135716532	T	A	-0.0412476	0.00604597	8.9e-12	asthma	6_135624811_135972600
6	137945924	138262773	rs9494895	138234778	T	C	-0.10349	0.0164383	3.1e-10	asthma	6_137900027_138290146
6	155047371	155162163	rs3087697	155133742	G	C	0.0356418	0.00606773	4.3e-09	asthma	6_155047371_155162163
7	3114461	3189479	rs75123187	3153123	T	G	-0.067097	0.0105276	1.8e-10	asthma	7_3114461_3189479
7	20376639	20679105	rs2390314	20455978	T	A	-0.0940053	0.0117425	1.2e-15	asthma	7_20376639_20679105
7	22618802	22810166	rs1800797	22766221	G	A	0.0420199	0.00619192	1.1e-11	asthma	7_22618802_22810166
7	28140951	28246989	rs864745	28180556	C	T	-0.0444303	0.00601366	1.5e-13	asthma	7_28140951_28246989
8	81095395	81328191	rs4739738	81291645	A	G	-0.0737171	0.00622258	2.2e-32	asthma	8_81092889_81328191
8	128782017	129037984	rs4733778	128828680	T	C	-0.0349682	0.00607535	8.6e-09	asthma	8_128782017_129037984
9	5778823	6680021	rs343492	6065524	A	G	-0.0503879	0.00603841	7.1e-17	asthma	9_5778823_6680021
9	23578853	23586654	rs919826	23586654	C	T	-0.0328531	0.00601812	4.8e-08	asthma	9_23578853_23586654
9	117495971	117697290	rs6478105	117517185	A	G	0.0530271	0.00931239	1.2e-08	asthma	9_117485255_117697290
9	123639264	123723351	rs2159778	123678129	A	G	-0.0367377	0.00626322	4.5e-09	asthma	9_123639264_123723351
10	5914757	6186121	rs7893324	6111075	C	T	0.0669692	0.00855075	4.8e-15	asthma	10_5887170_6728918
10	6440578	6728918	rs2255088	6625378	C	T	0.0478204	0.00640059	7.9e-14	asthma	10_5887170_6728918
10	8095340	9897132	rs72782677	9033723	T	C	-0.117976	0.0137778	1.1e-17	asthma	10_8095340_9897132
10	64381124	64441204	rs12766391	64441204	A	G	-0.0348412	0.00616764	1.6e-08	asthma	10_64349979_64669400
11	36325764	36395345	rs191318	36371634	A	G	-0.035676	0.00646351	3.4e-08	asthma	11_36325764_36530644
11	65428706	65681965	rs479844	65551957	G	A	0.0533358	0.00603677	1e-18	asthma	11_65401336_65681965
11	75908131	76421797	rs7936323	76293758	A	G	0.109089	0.00599635	5.9e-74	asthma	11_75908131_76421797
11	111498523	111782697	rs1940529	111498523	C	G	0.0402754	0.00668615	1.7e-09	asthma	11_111498523_111782697
11	118486110	118765688	rs7117313	118744396	G	C	0.060515	0.00756147	1.2e-15	asthma	11_118486110_118765688
11	128131013	128422643	rs1940377	128131266	A	G	-0.0500556	0.00734228	9.3e-12	asthma	11_128131013_128433319
12	56364321	56518408	rs1689510	56396768	C	G	0.0691496	0.00639233	2.8e-27	asthma	12_56364321_56518408
12	57176089	57566292	rs3024971	57493727	G	T	-0.115673	0.00978419	3e-32	asthma	12_57176089_57566292
12	57992447	58094274	rs113892147	58004070	A	G	0.0850753	0.0147375	7.8e-09	asthma	12_57992447_58094274
12	94546413	94615091	rs7977516	94584677	T	G	0.0526788	0.00843047	4.1e-10	asthma	12_94546413_94615091
12	111865049	112591686	rs11065987	112072424	G	A	-0.0341407	0.00618283	3.4e-08	asthma	12_110398145_113235274
12	121133037	121410678	rs2701184	121353088	G	T	-0.04075	0.00609789	2.3e-11	asthma	12_121133037_121444673
13	44413467	44493527	rs7995004	44478820	T	C	0.042027	0.00734666	1.1e-08	asthma	13_44389479_44493527
13	73891902	74047601	rs61957178	73995194	T	C	0.0508412	0.00808114	3.1e-10	asthma	13_73891902_74047601
13	99774647	100227069	rs7992229	100040979	A	G	0.0564535	0.00652156	4.9e-18	asthma	13_100073342_100227069
14	35594191	35886955	rs8018407	35885286	C	T	0.0383875	0.00627848	9.7e-10	asthma	14_35399035_35886955
14	68727506	68864311	rs1950897	68760141	T	C	-0.0544643	0.00666358	3e-16	asthma	14_68727506_69315016
14	69187205	69315016	rs8010943	69249067	A	G	-0.0536841	0.00913962	4.3e-09	asthma	14_68727506_69315016
14	103057635	103376828	rs4906259	103228417	C	T	0.0488354	0.00798305	9.5e-10	asthma	14_103057635_103376828
15	40847233	40969222	rs72733486	40858382	T	C	-0.0490882	0.00874235	2e-08	asthma	15_40847233_40969222
15	41254203	41794454	rs1655558	41787585	G	T	0.0416554	0.00611517	9.6e-12	asthma	15_41254203_41794454
15	60998847	61110889	rs9920962	61036550	G	A	-0.0579823	0.00878767	4.2e-11	asthma	15_60998847_61110889
15	67371229	67670340	rs35524716	67578987	A	G	-0.0702856	0.00712234	5.7e-23	asthma	15_67371229_67670340
15	84266145	84591575	rs4842921	84556623	A	G	-0.0382176	0.00613641	4.7e-10	asthma	15_84266145_84591575
16	11006011	11486885	rs35441874	11213021	A	T	-0.0948622	0.00699456	6.7e-42	asthma	16_11006011_11751015
16	27217239	27414840	rs3024530	27350687	G	A	0.0473931	0.00603561	4.1e-15	asthma	16_27217239_27414840
17	37718783	38872625	rs9889953	38754800	A	G	0.0506791	0.00627655	6.8e-16	asthma	17_37718783_38872625
17	40395267	40824834	rs8080122	40427147	A	G	-0.0425286	0.00646109	4.6e-11	asthma	17_40132591_40824834
17	42880807	43367424	rs4247364	43336687	C	G	-0.0488246	0.00654374	8.6e-14	asthma	17_42880807_43367424
17	45805811	45938281	rs72833417	45873049	T	A	0.0644602	0.00925385	3.3e-12	asthma	17_45805811_46124326
17	47280301	47677191	rs12952581	47448346	A	G	0.0595696	0.00632873	4.8e-21	asthma	17_47219542_47677191
18	46399092	46519076	rs12956924	46451146	A	G	0.0358769	0.00651701	3.7e-08	asthma	18_46399092_46519076
18	51844391	51964538	rs4386193	51844391	C	T	0.0434054	0.00743717	5.3e-09	asthma	18_51844391_51964538
18	60016233	60028655	rs3826620	60021504	G	T	0.040338	0.00664905	1.3e-09	asthma	18_60016233_60028655
19	4356761	4456382	rs8112334	4356761	C	T	0.0373169	0.00668387	2.4e-08	asthma	19_4356761_4456382
19	33721455	33768892	rs10414065	33721455	T	C	-0.130623	0.0122078	1e-26	asthma	19_33721455_33768892
19	45231478	45249509	rs77775146	45240189	G	A	0.0386972	0.00708426	4.7e-08	asthma	19_45231478_45249509
20	50129716	50147071	rs6021270	50141264	C	T	-0.0716355	0.0125153	1e-08	asthma	20_50129716_50147071
20	52167836	52273136	rs1555926	52184944	T	C	-0.05174	0.00755482	7.4e-12	asthma	20_52167836_52273136
20	62277922	62401143	rs3787090	62316447	T	C	0.046485	0.00705169	4.3e-11	asthma	20_62208411_62779693
21	36478729	36695909	rs2205049	36695909	C	T	0.0354432	0.0061651	9e-09	asthma	21_36478729_36695909
22	41418154	42252960	rs202636	41852479	C	T	-0.0531447	0.00747045	1.1e-12	asthma	22_41418154_42252960
1	67392496	68019865	rs7517847	67681669	G	T	-0.3447	0.0165	5.84e-97	cd	1_67372726_68019865
1	114173410	114173410	rs1230666	114173410	G	A	0.1542	0.0241	1.655e-10	cd	1_113759855_114658263
1	114426001	114482338	rs11102694	114426001	A	G	-0.1251	0.0214	4.982e-09	cd	1_113759855_114658263
1	155033308	155960185	rs11589479	155033308	A	G	-0.1335	0.0221	1.49e-09	cd	1_155033308_155960185
1	160807409	160922195	rs11265502	160837240	G	A	-0.1599	0.0293	4.596e-08	cd	1_160807409_160922195
1	172777357	173168321	rs6704109	172857050	T	C	0.1748	0.0181	5.104e-22	cd	1_172630454_173375997
1	197342380	197827444	rs2477073	197622528	A	C	-0.1214	0.017	8.041e-13	cd	1_197342380_197827444
1	200874229	201024059	rs35730213	200874229	C	G	-0.1166	0.0181	1.17e-10	cd	1_200697265_201037069
1	206866387	206994725	rs3122605	206955041	A	G	-0.1748	0.0227	1.237e-14	cd	1_206746125_206994725
2	25012072	25483121	rs10185143	25150758	C	T	0.1096	0.0161	9.351e-12	cd	2_25012072_25483121
2	27730940	27746832	rs1260326	27730940	C	T	-0.1053	0.0161	6.316e-11	cd	2_27730940_27746832
2	28246841	28668615	rs11677002	28614401	C	T	-0.1124	0.0163	4.567e-12	cd	2_28246841_28668615
2	43449385	43932123	rs10186441	43840048	A	G	0.1564	0.0231	1.343e-11	cd	2_43449385_43932123
2	61068167	61364216	rs7608697	61204641	C	A	0.1229	0.0163	4.033e-14	cd	2_61005630_61824932
2	102915571	103176797	rs2110735	103050925	G	A	-0.1372	0.0185	1.197e-13	cd	2_102562771_103302509
2	145417530	145603045	rs11683692	145509615	C	T	-0.2144	0.038	1.752e-08	cd	2_145417530_145603045
2	173423066	173424407	rs151175749	173424407	G	C	0.2483	0.0428	6.725e-09	cd	2_173423066_173424407
2	182308836	182333447	rs4667282	182312809	A	T	-0.1004	0.0161	4.486e-10	cd	2_182308836_182333447
2	231083171	231230885	rs7563433	231095678	C	T	0.1525	0.02	2.144e-14	cd	2_231083171_231230885
2	234142691	234386803	rs10192579	234146302	G	T	0.2162	0.0168	7.374e-38	cd	2_234142691_234386803
3	48663046	50185967	rs9836291	49697459	A	G	0.1722	0.017	3.773e-24	cd	3_48541016_50250837
3	53061377	53139977	rs35783750	53134863	C	T	-0.0936	0.0162	7.634e-09	cd	3_53061377_53139977
3	141094209	141295050	rs6808936	141109321	G	A	0.0904	0.0161	1.932e-08	cd	3_141094209_141295050
3	188401160	188401160	rs56116661	188401160	T	C	-0.1312	0.0212	5.668e-10	cd	3_188070950_188495948
4	102865304	103547967	rs13126505	102865304	A	G	0.1695	0.0308	3.794e-08	cd	4_102710688_103547967
4	123031494	123560939	rs62324212	123560939	A	C	0.106	0.0163	8.02e-11	cd	4_122903441_124264377
5	39619119	41142606	rs6451494	40411291	C	T	0.2605	0.0166	8.258e-56	cd	5_39619119_41142606
5	96133592	96372165	rs251340	96236412	G	A	-0.1279	0.0161	2.277e-15	cd	5_96133592_96372165
5	129694835	132132647	rs2188962	131770805	T	C	0.2004	0.016	5.588e-36	cd	5_129694835_132273192
5	141448788	141599818	rs12717899	141482341	T	G	0.1362	0.0198	6.708e-12	cd	5_141436292_141615189
5	150169843	150392492	rs9637870	150227615	A	G	0.2558	0.0275	1.33e-20	cd	5_150169843_150392492
5	158529343	158924083	rs755374	158829294	T	C	0.1969	0.0174	1.38e-29	cd	5_158503209_158924083
6	20611926	21008032	rs1012636	20674811	T	G	0.1291	0.0198	7.013e-11	cd	6_20611926_21008032
6	21372679	21470419	rs7753014	21441035	G	C	-0.0989	0.0163	1.393e-09	cd	6_21372679_21470419
6	90809639	91011673	rs1321859	91011673	T	C	-0.1049	0.0172	1.176e-09	cd	6_90809639_91118921
6	106435025	106530330	rs12203431	106460879	G	A	0.1415	0.0169	5.858e-17	cd	6_106435025_106598313
6	127401978	127522573	rs9482770	127443092	C	T	0.0987	0.0162	1.011e-09	cd	6_127401978_127522573
6	159343182	159522796	rs212408	159470242	T	G	-0.1136	0.0167	9.122e-12	cd	6_159343182_159522796
6	167347846	167551452	rs35171809	167432766	G	A	0.1566	0.0159	9.068e-23	cd	6_167347846_167551452
7	49952833	50323174	rs9656588	50306780	C	T	0.1183	0.0173	8.733e-12	cd	7_49952833_50478627
8	126526063	126565413	rs55867617	126537179	G	C	0.1312	0.0165	1.675e-15	cd	8_126526063_126591392
8	129496054	129590818	rs938650	129552540	A	G	-0.1747	0.0247	1.649e-12	cd	8_129496054_129590818
9	4843672	5266200	rs10283563	5075603	T	C	0.1417	0.0179	2.669e-15	cd	9_4843672_5459705
9	117485255	117677566	rs10114470	117547772	C	T	0.1687	0.0177	1.755e-21	cd	9_117485255_117697290
9	139240107	139396983	rs4077515	139266496	T	C	0.1848	0.0162	3.145e-30	cd	9_139240107_139396983
10	6043534	6220093	rs61839660	6094697	T	C	0.1468	0.0261	1.982e-08	cd	10_5887170_6728918
10	30689316	30804597	rs882080	30804597	A	T	-0.1273	0.0188	1.242e-11	cd	10_30689316_30804597
10	35208863	35839777	rs1148246	35496626	T	C	-0.1323	0.0167	2.089e-15	cd	10_35208863_35839777
10	64356993	64629705	rs10822050	64438771	C	T	0.1827	0.0162	2.348e-29	cd	10_64349979_64669400
10	75409967	75695724	rs2675670	75655628	C	G	0.1074	0.0161	2.895e-11	cd	10_75409967_75695724
10	81032532	81067040	rs1250573	81042475	A	G	-0.1522	0.0179	1.921e-17	cd	10_81032532_81067040
10	82031197	82307117	rs6586028	82253984	T	C	0.1291	0.0204	2.755e-10	cd	10_82031197_82307117
10	101161800	101327851	rs6584282	101286495	G	A	-0.1658	0.016	3.437e-25	cd	10_101161800_101327851
10	112178263	112191913	rs10884966	112185596	A	G	0.1131	0.0171	4.126e-11	cd	10_112178263_112191913
11	76037296	76336209	rs11236797	76299649	A	C	0.176	0.0161	8.513e-28	cd	11_75908131_76421797
12	40352332	41035349	rs34635748	40824663	T	C	0.4794	0.0504	1.946e-21	cd	12_40352332_41035349
12	111865049	113235274	rs17630235	112591686	A	G	0.093	0.0167	2.834e-08	cd	12_110398145_113235274
13	44389479	44493527	rs1373904	44475398	G	A	0.141	0.0189	9.113e-14	cd	13_44389479_44493527
14	69222144	69302399	rs194746	69282887	T	C	0.0975	0.0161	1.243e-09	cd	14_68727506_69315016
14	88218709	88538210	rs60617687	88438759	G	T	0.1954	0.0263	1.116e-13	cd	14_88218709_88555206
16	10948395	10986596	rs6416647	10965597	C	T	0.1007	0.0178	1.457e-08	cd	16_10948395_10986596
16	11326574	11751015	rs2021511	11344903	T	C	-0.1082	0.0182	2.63e-09	cd	16_11006011_11751015
16	28336882	28995757	rs34835	28499291	G	A	0.1177	0.0164	6.895e-13	cd	16_28299132_29002706
16	49926035	51083636	rs7194886	50725193	T	C	-0.2212	0.0164	1.575e-41	cd	16_49926035_51083636
16	82866767	82928073	rs59926756	82879772	A	G	0.1062	0.0176	1.74e-09	cd	16_82866767_82928073
17	25819513	25869033	rs2945412	25843643	A	G	0.0987	0.0163	1.502e-09	cd	17_25819513_25869033
17	32563831	32735169	rs3091315	32593665	G	A	-0.1579	0.0182	3.758e-18	cd	17_32563831_32735169
17	40132591	40824834	rs744166	40514201	G	A	-0.1142	0.0162	1.795e-12	cd	17_40132591_40824834
18	12744692	12882359	rs80262450	12818922	A	G	0.2268	0.0244	1.341e-20	cd	18_12744692_12924171
19	1095514	1187675	rs4807570	1123652	A	G	0.1811	0.0193	6.031e-21	cd	19_1095514_1187675
19	10420982	10619302	rs11669299	10496621	T	C	-0.1531	0.0204	6.921e-14	cd	19_10397403_10771941
19	33755364	33761733	rs736289	33757062	C	T	-0.1033	0.0169	1.032e-09	cd	19_33721455_33768892
19	49206108	49229525	rs492602	49206417	G	A	0.1084	0.0162	2.328e-11	cd	19_49114236_49253261
20	44623967	44749251	rs6073990	44654508	T	C	-0.1011	0.0163	5.469e-10	cd	20_44623967_44780406
20	62208411	62521657	rs6062486	62302539	A	G	0.125	0.0175	8.264e-13	cd	20_62208411_62779693
21	16700886	16836917	rs60773275	16835352	A	T	-0.1939	0.0184	4.672e-26	cd	21_16700886_16836917
21	34750338	34910056	rs13052015	34843793	C	T	0.1053	0.0175	1.629e-09	cd	21_34750338_34910056
22	21798351	21985094	rs5754100	21916166	C	T	0.1687	0.0206	3.023e-16	cd	22_21798351_22019160
22	37258503	37323988	rs4821544	37258503	C	T	0.0966	0.0171	1.76e-08	cd	22_37258503_37323988
22	39631963	39844786	rs2143178	39660829	C	T	-0.2087	0.0223	6.838e-21	cd	22_39624238_39844786
1	152167054	153314782	rs12144049	152440910	T	C	-0.097	0.012	4.927e-16	eczema	1_151539293_153500208
1	154405024	154555733	rs12126142	154425456	A	G	0.0626	0.0108	6.207e-09	eczema	1_154396203_154555733
1	172739006	173172158	rs17371133	172828480	C	A	0.0651	0.0102	2.067e-10	eczema	1_172630454_173375997
2	102858921	103268511	rs1861246	102966783	C	T	-0.1134	0.0122	1.515e-20	eczema	2_102562771_103302509
4	123026929	123492417	rs7699742	123264485	C	T	0.0603	0.0103	5.452e-09	eczema	4_122903441_124264377
5	131336105	132273192	rs847	131996669	C	T	-0.0933	0.0111	3.75e-17	eczema	5_129694835_132273192
8	81142630	81326827	rs11786685	81275835	G	A	-0.0721	0.0108	1.987e-11	eczema	8_81092889_81328191
11	36416178	36437868	rs11033603	36434542	A	G	0.1645	0.0232	1.328e-12	eczema	11_36325764_36530644
11	65401336	65580638	rs479844	65551957	G	A	0.0719	0.0103	2.413e-12	eczema	11_65401336_65681965
11	75999834	76369709	rs7936070	76293527	T	G	0.0905	0.0102	7.186e-19	eczema	11_75908131_76421797
12	68635277	68665940	rs3947727	68652099	T	C	0.0714	0.0105	1.086e-11	eczema	12_68466262_68746897
14	35399035	35869867	rs12586305	35654467	G	T	0.091	0.014	7.922e-11	eczema	14_35399035_35886955
16	11031741	11365416	rs3862469	11194080	T	C	-0.0759	0.0109	3.591e-12	eczema	16_11006011_11751015
17	47219542	47481374	rs35073649	47422510	T	C	0.0785	0.0103	2.04e-14	eczema	17_47219542_47677191
19	8785744	8813477	rs2918302	8785744	A	G	0.0915	0.0133	5.101e-12	eczema	19_8785744_8813477
20	62227357	62779693	rs3848669	62300811	T	G	0.1009	0.0128	2.841e-15	eczema	20_62208411_62779693
22	37282093	37318014	rs9607396	37315912	A	C	0.0628	0.0107	4.394e-09	eczema	22_37258503_37323988
1	8189392	8289345	rs7524364	8286009	A	G	-0.208243	0.037569	2.97446e-08	Fgut	1_8189392_8289345
1	67392496	68018455	rs7547569	67731368	C	T	-1.28435	0.11128	8.13891e-31	Fgut	1_67372726_68019865
1	150554458	150950561	rs1336900	150679033	A	G	-0.183707	0.0303199	1.37007e-09	Fgut	1_150554458_150950561
1	151792814	151795777	rs949969	151792814	A	G	0.197516	0.0357608	3.32753e-08	Fgut	1_151539293_153500208
1	155033308	155822971	rs12411216	155164480	A	C	-0.16437	0.0293457	2.12939e-08	Fgut	1_155033308_155960185
1	161275729	161646807	rs60574804	161478169	A	G	0.228483	0.0405768	1.79282e-08	Fgut	1_161275729_161646807
1	172807254	172870991	rs6704109	172857050	T	C	0.198022	0.0321922	7.68779e-10	Fgut	1_172630454_173375997
1	197342380	197816783	rs2224873	197645449	A	T	0.194825	0.0340786	1.08467e-08	Fgut	1_197342380_197827444
1	200697265	201037069	rs35730213	200874229	C	G	-0.269584	0.0348715	1.06904e-14	Fgut	1_200697265_201037069
1	206866387	206994725	rs3024495	206942413	T	C	0.377701	0.0429135	1.35079e-18	Fgut	1_206746125_206994725
2	25012072	25389224	rs2891409	25017357	T	G	-0.196093	0.0334369	4.50318e-09	Fgut	2_25012072_25483121
2	28603637	28652023	rs11677002	28614401	C	T	-0.179493	0.029856	1.83295e-09	Fgut	2_28246841_28668615
2	43449385	43907630	rs76450091	43767189	C	T	0.228681	0.0417081	4.18392e-08	Fgut	2_43449385_43932123
2	61077817	61818605	rs7608697	61204641	C	A	0.311323	0.0346311	2.47936e-19	Fgut	2_61005630_61824932
2	102917234	103176797	rs59247511	102954190	C	T	-0.176762	0.0290339	1.14242e-09	Fgut	2_102562771_103302509
2	182308836	182333447	rs4667282	182312809	A	T	-0.197453	0.0303832	8.09862e-11	Fgut	2_182308836_182333447
2	234142691	234386803	rs10192579	234146302	G	T	0.271171	0.0325325	7.7247e-17	Fgut	2_234142691_234386803
3	48541016	50250837	rs1131095	49714225	C	T	0.442611	0.0444688	2.44001e-23	Fgut	3_48541016_50250837
3	188401160	188401160	rs56116661	188401160	T	C	-0.229565	0.0387431	3.11672e-09	Fgut	3_188070950_188495948
4	123010587	123561436	rs17388568	123329362	A	G	0.205157	0.032883	4.40412e-10	Fgut	4_122903441_124264377
5	38867732	38867732	rs395157	38867732	T	C	0.165956	0.0293716	1.60249e-08	Fgut	5_38867732_38867732
5	39721625	40914326	rs11742570	40410584	C	T	0.374603	0.037598	2.2047e-23	Fgut	5_39619119_41142606
5	96200770	96372165	rs251340	96236412	G	A	-0.170262	0.0288015	3.38865e-09	Fgut	5_96133592_96372165
5	129813764	129813764	rs55975060	129813764	C	T	0.173384	0.0317079	4.547e-08	Fgut	5_129694835_132273192
5	130380957	132132647	rs2188962	131770805	T	C	0.279014	0.0317448	1.50506e-18	Fgut	5_129694835_132273192
5	141466066	141615189	rs1062158	141523000	T	C	0.176954	0.0301783	4.52938e-09	Fgut	5_141436292_141615189
5	150169843	150392492	rs9637870	150227615	A	G	0.38548	0.0528265	2.94044e-13	Fgut	5_150169843_150392492
5	158513125	158924083	rs755374	158829294	T	C	0.369411	0.0373896	5.0807e-23	Fgut	5_158503209_158924083
6	14711961	14733033	rs1267496	14716017	C	G	0.207894	0.0369843	1.89688e-08	Fgut	6_14711961_14733033
6	20622254	20831272	rs4712528	20678430	C	G	0.202525	0.0351392	8.238e-09	Fgut	6_20611926_21008032
6	21372975	21462277	rs9466056	21384613	G	A	-0.174512	0.0300359	6.24257e-09	Fgut	6_21372679_21470419
6	27708732	28194629	rs6901017	28152583	C	T	0.22574	0.0388358	6.14847e-09	Fgut	6_24988105_28598833
6	106435025	106579332	rs12203431	106460879	G	A	0.210337	0.0314655	2.31425e-11	Fgut	6_106435025_106598313
6	111605584	111941286	rs79052344	111871958	A	G	0.321816	0.0562746	1.07356e-08	Fgut	6_111451869_112213778
6	167348416	167524898	rs35171809	167432766	G	A	0.232647	0.030312	1.65331e-14	Fgut	6_167347846_167551452
7	50268043	50323174	rs1026422	50319807	A	G	0.165284	0.0294029	1.89484e-08	Fgut	7_49952833_50478627
8	126528004	126591392	rs1551398	126540051	A	G	0.200674	0.0308009	7.25967e-11	Fgut	8_126526063_126591392
9	4962247	5270603	rs7875265	5033882	A	C	0.29749	0.0356706	7.43441e-17	Fgut	9_4843672_5459705
9	117491057	117655707	rs10114470	117547772	C	T	0.302701	0.035543	1.64492e-17	Fgut	9_117485255_117697290
9	139240107	139396983	rs3829110	139269198	G	A	0.337483	0.0351659	8.24039e-22	Fgut	9_139240107_139396983
10	30689316	30804597	rs306587	30722908	C	G	0.184262	0.0300434	8.61379e-10	Fgut	10_30689316_30804597
10	35267765	35762569	rs2384352	35492832	G	A	0.212309	0.0316185	1.88444e-11	Fgut	10_35208863_35839777
10	64369001	64669400	rs10822050	64438771	C	T	0.284655	0.0323661	1.4327e-18	Fgut	10_64349979_64669400
10	81032532	81067040	rs1250573	81042475	A	G	-0.205157	0.0324813	2.68148e-10	Fgut	10_81032532_81067040
10	101204514	101327851	rs6584282	101286495	G	A	-0.345183	0.0356821	3.89495e-22	Fgut	10_101161800_101327851
10	112182708	112185596	rs10884966	112185596	A	G	0.184384	0.0317696	6.48365e-09	Fgut	10_112178263_112191913
11	76125330	76336209	rs61893460	76291154	A	G	0.30208	0.0329432	4.74253e-20	Fgut	11_75908131_76421797
12	40352332	41021101	rs137980689	40812838	G	A	0.655107	0.0927377	1.61679e-12	Fgut	12_40352332_41035349
12	68470058	68592370	rs4913395	68470485	C	T	-0.200736	0.0299262	1.97693e-11	Fgut	12_68466262_68746897
12	111865049	113235274	rs3184504	111884608	C	T	-0.198024	0.0310879	1.8928e-10	Fgut	12_110398145_113235274
14	69222144	69306338	rs17835647	69274654	A	T	-0.169184	0.0290987	6.09477e-09	Fgut	14_68727506_69315016
14	88366104	88555206	rs4462528	88426297	C	T	0.326366	0.049184	3.23156e-11	Fgut	14_88218709_88555206
16	11326574	11707795	rs416603	11364079	T	A	-0.173248	0.0299635	7.3831e-09	Fgut	16_11006011_11751015
16	28336882	29002706	rs34835	28499291	G	A	0.206156	0.0307226	1.94292e-11	Fgut	16_28299132_29002706
16	50235418	51060952	rs2160683	50829853	T	A	-0.276771	0.0324079	1.33935e-17	Fgut	16_49926035_51083636
17	32563831	32706889	rs11870407	32592905	A	C	-0.216623	0.0334079	8.92085e-11	Fgut	17_32563831_32735169
17	40132591	40791178	rs744166	40514201	G	A	-0.213469	0.0302428	1.68324e-12	Fgut	17_40132591_40824834
17	70624031	70642923	rs7210086	70641698	C	A	-0.227541	0.0374989	1.29567e-09	Fgut	17_70624031_70642923
18	12745889	12882359	rs80262450	12818922	A	G	0.350787	0.0466765	5.67844e-14	Fgut	18_12744692_12924171
19	1109215	1186316	rs4807570	1123652	A	G	0.258618	0.0365171	1.41986e-12	Fgut	19_1095514_1187675
19	10420982	10679240	rs11669299	10496621	T	C	-0.229996	0.0374978	8.59121e-10	Fgut	19_10397403_10771941
19	33755364	33761733	rs10412166	33758201	A	G	0.216039	0.0316324	8.51057e-12	Fgut	19_33721455_33768892
20	62208411	62500374	rs6062294	62276984	A	G	0.222935	0.0314191	1.28875e-12	Fgut	20_62208411_62779693
21	16700886	16836917	rs60773275	16835352	A	T	-0.339905	0.0378048	2.4486e-19	Fgut	21_16700886_16836917
22	21916166	21985094	rs5754100	21916166	C	T	0.281735	0.0395754	1.08769e-12	Fgut	22_21798351_22019160
22	30130115	30592487	rs5752968	30233446	G	A	-0.180986	0.0326408	2.94334e-08	Fgut	22_29920298_30599596
22	39631963	39830123	rs2143178	39660829	C	T	-0.353307	0.0435313	4.81205e-16	Fgut	22_39624238_39844786
1	25292668	25305673	rs1609996	25301869	C	T	0.147141	0.0251703	5.04074e-09	Faid	1_25024040_25331411
1	38253716	38652792	rs12742756	38347417	G	A	-0.159425	0.0275326	7.02118e-09	Faid	1_38247095_38652792
1	92559886	92939959	rs12724638	92666275	C	T	0.147	0.0260313	1.63214e-08	Faid	1_92559886_92939959
1	113759855	114658263	rs2358994	114429461	A	G	0.6842	0.0583212	8.77847e-32	Faid	1_113759855_114658263
1	117262791	117264336	rs624988	117263790	C	T	-0.147606	0.0256796	9.03036e-09	Faid	1_117262791_117264336
2	100636757	100871361	rs9653442	100825367	T	C	-0.175148	0.0262767	2.6372e-11	Faid	2_100636757_100871361
2	163024377	163207480	rs3788964	163207480	C	T	-0.220445	0.034927	2.7617e-10	Faid	2_163024377_163207480
2	191163706	192008203	rs6434435	191953864	A	G	-0.396477	0.0452439	1.89945e-18	Faid	2_191163706_192008203
2	204450734	204812044	rs3087243	204738919	A	G	-0.346397	0.0340225	2.40072e-24	Faid	2_204450734_205043436
3	159720271	159737535	rs2366644	159736572	G	T	-0.144881	0.0264688	4.40879e-08	Faid	3_159720271_159737535
4	10702156	10729363	rs4269168	10722604	A	C	0.156164	0.0269865	7.17597e-09	Faid	4_10702156_10729363
4	122984633	123560939	rs72669172	123472816	T	C	0.15211	0.0273841	2.78135e-08	Faid	4_122903441_124264377
4	166496803	166589929	rs1246904	166560583	T	A	-0.176117	0.0311644	1.59294e-08	Faid	4_166331660_166659123
5	35820893	35953949	rs1008756	35905927	C	A	0.131824	0.0241774	4.96993e-08	Faid	5_35762592_36160668
5	55435220	55567087	rs6873385	55436851	A	T	-0.323503	0.0415226	6.6482e-15	Faid	5_55435220_55567087
5	102595837	102681586	rs28157	102595837	T	G	-0.152851	0.02779	3.79331e-08	Faid	5_102518795_102681586
5	150436503	150458146	rs4958880	150438477	A	C	0.18125	0.033238	4.95045e-08	Faid	5_150401765_150504222
6	382559	451895	rs2048698	433962	T	C	0.158186	0.0251091	2.97806e-10	Faid	6_382559_451895
6	25233911	28598833	rs116406755	28326431	A	G	-0.520047	0.0596604	2.86197e-18	Faid	6_24988105_28598833
6	28965512	28965512	rs114357009	28965512	A	G	-0.588286	0.0692572	1.9927e-17	Faid	6_28965512_28965512
6	29218513	29226953	rs149702363	29225025	G	T	-0.566336	0.0665986	1.8361e-17	Faid	6_29218513_29226953
6	29691003	29693726	rs114325231	29693726	T	G	-0.489517	0.0579968	3.16204e-17	Faid	6_29641329_29693726
6	30136944	30136944	rs115084931	30136944	G	A	0.805093	0.0899386	3.50393e-19	Faid	6_30136944_30136944
6	30977007	30993440	rs116559107	30983665	T	C	1.02362	0.110902	2.70814e-20	Faid	6_30977007_30998558
6	33634636	33896526	rs11751494	33804669	G	C	1.30629	0.114215	2.72789e-30	Faid	6_33634636_33952273
6	90809639	91083880	rs1504215	91006227	A	G	0.187169	0.0266266	2.07413e-12	Faid	6_90809639_91118921
6	126659043	127080700	rs9372840	126822635	C	A	0.13077	0.0233701	2.19854e-08	Faid	6_126625617_127080700
6	135624811	135972600	rs2746432	135696597	T	C	-0.156849	0.0263882	2.78322e-09	Faid	6_135624811_135972600
6	137961013	138290146	rs58721818	138243739	T	C	0.648194	0.0861794	5.41752e-14	Faid	6_137900027_138290146
6	159462896	159515077	rs654690	159514778	C	T	0.160057	0.0266459	1.89193e-09	Faid	6_159343182_159522796
7	26695215	27127696	rs7804620	26891831	G	T	-0.188742	0.029334	1.24096e-10	Faid	7_26695215_27127696
7	50245372	50324234	rs876036	50307710	C	T	-0.155827	0.0264728	3.9493e-09	Faid	7_49952833_50478627
7	116951671	117235886	rs7795896	117086613	T	C	-0.165251	0.0280744	3.95207e-09	Faid	7_116951671_117381806
7	128565661	128736014	rs71581967	128717169	A	G	0.32657	0.0436674	7.51315e-14	Faid	7_128565661_128777177
8	10801137	11525435	rs4840568	11351019	A	G	0.238604	0.0339361	2.05084e-12	Faid	8_10576753_11525435
9	4282536	4296430	rs7034200	4289050	A	C	0.139247	0.0234883	3.0603e-09	Faid	9_4277839_4305064
10	6032917	6510534	rs706778	6098949	T	C	0.318713	0.033609	2.47143e-21	Faid	10_5887170_6728918
10	8095340	8115362	rs568727	8106701	C	A	-0.148429	0.024786	2.11899e-09	Faid	10_8095340_9897132
10	63785089	63840062	rs3740355	63810458	A	C	0.163	0.0289137	1.72558e-08	Faid	10_63785089_63895644
10	90013189	90051857	rs7068821	90051035	T	G	-0.186563	0.0276796	1.58269e-11	Faid	10_90005048_90264140
11	2073182	2323029	rs11564700	2213579	G	C	-0.41513	0.0397842	1.72457e-25	Faid	11_1874221_2323029
11	64012910	64141771	rs663743	64107735	A	G	-0.200369	0.0291758	6.52694e-12	Faid	11_64012910_64141771
11	128498760	128606508	rs7119766	128498762	C	T	0.182686	0.0326141	2.12571e-08	Faid	11_128498760_128617231
12	46079172	46413593	rs6582578	46335124	T	C	-0.173603	0.0306447	1.47012e-08	Faid	12_46079172_46413593
12	56364321	56518408	rs2456973	56416928	C	A	0.286498	0.0296741	4.68972e-22	Faid	12_56364321_56518408
12	110819139	113235274	rs3184504	111884608	C	T	-0.383995	0.036412	5.30847e-26	Faid	12_110398145_113235274
14	68727506	69311424	rs17106304	69260511	G	C	0.176095	0.0259157	1.08368e-11	Faid	14_68727506_69315016
14	101300567	101323211	rs56994090	101306447	C	T	-0.15575	0.0243962	1.72321e-10	Faid	14_101299000_101323546
15	38820647	38939085	rs56059718	38836777	A	C	0.208085	0.0322455	1.09547e-10	Faid	15_38820647_38939085
15	69964858	70048984	rs7170107	70010647	T	C	0.188085	0.0296459	2.23333e-10	Faid	15_69964858_70048984
15	79219188	79239719	rs34843303	79234470	C	T	-0.23541	0.0393736	2.24691e-09	Faid	15_79121776_79239719
16	11020255	11477068	rs34306440	11215035	G	A	-0.254864	0.0319811	1.5969e-15	Faid	16_11006011_11751015
16	28535812	28608356	rs231974	28540322	T	A	0.204645	0.036517	2.09351e-08	Faid	16_28299132_29002706
16	75242012	75507253	rs8056814	75252327	A	G	0.293756	0.0431085	9.47009e-12	Faid	16_75242012_75510212
17	7226957	7226957	rs35776863	7226957	A	G	0.233075	0.0350041	2.7662e-11	Faid	17_7210836_7226957
18	12744692	12924171	rs7237497	12777325	C	T	-0.353522	0.0382116	2.20947e-20	Faid	18_12744692_12924171
18	67544717	67565579	rs1788244	67544717	T	C	0.16612	0.0259829	1.62203e-10	Faid	18_67482150_67565579
19	10397403	10771941	rs35452057	10573816	A	G	-0.250191	0.0359692	3.50805e-12	Faid	19_10397403_10771941
19	47176752	47286491	rs60652743	47205707	G	A	-0.216809	0.0335121	9.82735e-11	Faid	19_47176752_47288645
19	49206108	49229525	rs601338	49206674	A	G	0.130287	0.0231263	1.76353e-08	Faid	19_49114236_49253261
21	43809826	43893398	rs11203203	43836186	A	G	0.209466	0.0255447	2.40388e-16	Faid	21_43809826_43893398
22	21916166	21985094	rs4820091	21940189	G	T	0.232122	0.0349935	3.28282e-11	Faid	22_21798351_22019160
22	29920298	30599596	rs2412971	30494371	A	G	-0.17898	0.0250098	8.28084e-13	Faid	22_29920298_30599596
22	37529724	37643564	rs229527	37581485	A	C	0.154974	0.0243806	2.06461e-10	Faid	22_37511033_37643564
22	39661032	39830123	rs909685	39747671	A	T	0.201851	0.0286934	1.99592e-12	Faid	22_39624238_39844786
1	8407287	8885551	rs3795310	8431607	T	C	-0.0815863	0.0148258	3.73403e-08	Falrg	1_8373208_8917212
1	25078145	25305261	rs11249204	25261740	G	A	0.0934554	0.014541	1.30141e-10	Falrg	1_25024040_25331411
1	150255587	150493925	rs7512552	150265704	C	T	0.0775024	0.0139666	2.87101e-08	Falrg	1_150255587_150493925
1	151539293	153500208	rs12144049	152440910	T	C	-0.171099	0.0189996	2.14901e-19	Falrg	1_151539293_153500208
1	154397416	154555733	rs4129267	154426264	T	C	0.113867	0.015544	2.38081e-13	Falrg	1_154396203_154555733
1	160566104	160599410	rs11265449	160582248	G	C	-0.0781776	0.0140765	2.79567e-08	Falrg	1_160566104_160599410
1	172630454	173172158	rs10912564	173170618	T	C	0.129161	0.0162885	2.19848e-15	Falrg	1_172630454_173375997
1	212844162	212879952	rs906364	212858748	C	T	0.102062	0.0185199	3.5691e-08	Falrg	1_212844162_213018236
2	8438693	8496062	rs346835	8438693	T	C	-0.114731	0.0172082	2.60634e-11	Falrg	2_8438693_8508404
2	102711172	103268511	rs13018263	103092270	C	T	-0.216088	0.0215262	1.03349e-23	Falrg	2_102562771_103302509
2	112268732	112382879	rs112385344	112275538	T	C	0.117879	0.0203545	6.98322e-09	Falrg	2_112268732_112382879
2	228701168	228768551	rs2894644	228701168	A	T	0.10679	0.0169069	2.67729e-10	Falrg	2_228701168_228768551
2	242763542	242781400	rs73014070	242774755	G	A	0.0922292	0.0160431	8.98586e-09	Falrg	2_242763542_242781400
3	32950778	33164827	rs35570272	33047662	T	G	0.0991579	0.0172077	8.29199e-09	Falrg	3_32950778_33206420
3	112526053	112689537	rs7622814	112650431	G	T	-0.0867851	0.0142523	1.1348e-09	Falrg	3_112526053_112689537
3	188401671	188495948	rs9290877	188442480	C	T	0.109716	0.017111	1.4362e-10	Falrg	3_188070950_188495948
4	38747088	38933591	rs10012017	38784633	T	G	-0.14864	0.0234736	2.41654e-10	Falrg	4_38708355_38933726
4	122969004	124156593	rs7699742	123264485	C	T	0.141744	0.0162304	2.47525e-18	Falrg	4_122903441_124264377
5	35825173	36030144	rs6871748	35885982	C	T	-0.119531	0.0167876	1.07805e-12	Falrg	5_35762592_36160668
5	109787453	110209106	rs72773201	110089199	A	G	0.197445	0.0340452	6.65143e-09	Falrg	5_109611717_110729445
5	110468979	110615500	rs75772970	110566397	G	A	-0.318974	0.0522934	1.0627e-09	Falrg	5_109611717_110729445
5	129723552	130276892	rs55975060	129813764	C	T	-0.0892633	0.0158672	1.84806e-08	Falrg	5_129694835_132273192
5	130613600	130960231	rs4706020	130674076	A	G	-0.109919	0.0158133	3.62578e-12	Falrg	5_129694835_132273192
5	131336105	132273192	rs848	131996500	C	A	-0.219958	0.0201999	1.30035e-27	Falrg	5_129694835_132273192
5	176528106	176800361	rs111566909	176767817	G	A	0.0879766	0.0153636	1.02631e-08	Falrg	5_176528106_176800361
6	25821807	26338257	rs12346	26097046	C	T	0.0860619	0.0151937	1.4762e-08	Falrg	6_24988105_28598833
6	30136944	30136944	rs115084931	30136944	G	A	-0.194807	0.0354893	4.03825e-08	Falrg	6_30136944_30136944
6	90809639	91086379	rs1504215	91006227	A	G	-0.154475	0.0183925	4.51049e-17	Falrg	6_90809639_91118921
6	128055124	128294709	rs41285280	128291649	T	C	0.119684	0.0177943	1.74393e-11	Falrg	6_127913413_128295502
6	135624811	135952009	rs2614266	135716532	T	A	-0.0878468	0.0146295	1.91621e-09	Falrg	6_135624811_135972600
6	155053973	155162163	rs12201149	155162163	C	T	-0.0828999	0.0143175	7.03367e-09	Falrg	6_155047371_155162163
7	3116793	3189479	rs7787404	3143393	C	G	-0.115397	0.0172922	2.50029e-11	Falrg	7_3114461_3189479
7	20376639	20549500	rs2390314	20455978	T	A	-0.182535	0.0290197	3.17396e-10	Falrg	7_20376639_20679105
7	28140951	28246989	rs78823938	28140951	A	G	0.141935	0.0258566	4.03475e-08	Falrg	7_28140951_28246989
8	81092889	81328191	rs13275219	81259826	C	T	-0.160852	0.01697	2.57749e-21	Falrg	8_81092889_81328191
9	6064071	6133014	rs343494	6070342	T	C	-0.0876077	0.0154651	1.47137e-08	Falrg	9_5778823_6680021
9	131838821	131948373	rs10760588	131877474	T	C	0.0934037	0.0157724	3.18127e-09	Falrg	9_131838821_131948373
10	6032917	6185667	rs61839660	6094697	T	C	0.198388	0.0292476	1.17673e-11	Falrg	10_5887170_6728918
10	6466280	6630095	rs10906913	6628334	A	C	-0.100074	0.0157547	2.12511e-10	Falrg	10_5887170_6728918
10	64349979	64438271	rs2893907	64382359	C	A	0.0801813	0.0146051	4.02037e-08	Falrg	10_64349979_64669400
11	36336263	36530644	rs74688172	36430658	A	G	0.274547	0.0395302	3.77799e-12	Falrg	11_36325764_36530644
11	65401336	65650515	rs479844	65551957	G	A	0.140527	0.0159459	1.22076e-18	Falrg	11_65401336_65681965
11	75995132	76419941	rs7936070	76293527	T	G	0.227242	0.0194999	2.20148e-31	Falrg	11_75908131_76421797
11	118575326	118746769	rs11217066	118726753	G	T	-0.127183	0.0182814	3.47693e-12	Falrg	11_118486110_118765688
11	128131013	128433319	rs1940378	128131013	A	G	-0.124415	0.0172913	6.23515e-13	Falrg	11_128131013_128433319
12	56364321	56518408	rs1701704	56412487	G	T	0.132549	0.0171715	1.17154e-14	Falrg	12_56364321_56518408
12	57331370	57534641	rs3024971	57493727	G	T	-0.20437	0.0331403	6.96773e-10	Falrg	12_57176089_57566292
12	94546413	94614827	rs3912399	94566592	T	C	0.123874	0.0184551	1.91746e-11	Falrg	12_94546413_94615091
12	121187557	121444673	rs1718188	121343893	A	T	0.0889705	0.0143247	5.26479e-10	Falrg	12_121133037_121444673
13	99774647	100217975	rs6491491	99836033	C	A	0.103702	0.0164735	3.07236e-10	Falrg	13_100073342_100227069
14	35503505	35840257	rs2010648	35604892	C	A	0.129867	0.0197912	5.31464e-11	Falrg	14_35399035_35886955
14	68727506	68805323	rs3784099	68749927	A	G	0.0981113	0.017619	2.56971e-08	Falrg	14_68727506_69315016
15	41368334	41789704	rs1942	41774423	G	A	0.0955383	0.017503	4.80473e-08	Falrg	15_41254203_41794454
15	67441256	67670340	rs12912010	67467143	T	G	-0.129218	0.0190352	1.13405e-11	Falrg	15_67371229_67670340
16	11006543	11417682	rs2110605	11206463	A	G	-0.166407	0.0176515	4.20396e-21	Falrg	16_11006011_11751015
16	27219080	27351338	rs12923804	27284099	A	G	0.102634	0.0185411	3.10336e-08	Falrg	16_27217239_27414840
17	38725951	38871049	rs9889953	38754800	A	G	0.116723	0.0154368	3.98925e-14	Falrg	17_37718783_38872625
17	40395267	40756882	rs4029774	40428961	G	A	-0.0959598	0.0159245	1.68152e-09	Falrg	17_40132591_40824834
17	43298388	43367424	rs4247364	43336687	C	G	-0.0970204	0.0162229	2.22531e-09	Falrg	17_42880807_43367424
17	45805811	45938281	rs72833417	45873049	T	A	0.134757	0.0221831	1.24177e-09	Falrg	17_45805811_46124326
17	47222663	47677191	rs12940887	47402807	T	C	0.152063	0.0164936	2.98377e-20	Falrg	17_47219542_47677191
19	8785744	8813477	rs2918302	8785744	A	G	0.139231	0.0204249	9.31306e-12	Falrg	19_8785744_8813477
19	33721455	33721455	rs10414065	33721455	T	C	-0.222709	0.0330792	1.66663e-11	Falrg	19_33721455_33768892
20	52168159	52184944	rs2904364	52178590	G	A	-0.103207	0.0185088	2.45965e-08	Falrg	20_52167836_52273136
20	62208411	62466059	rs3787090	62316447	T	C	0.160327	0.0196998	4.00162e-16	Falrg	20_62208411_62779693
22	37258503	37318014	rs1807544	37311219	T	C	0.0921646	0.0150635	9.45098e-10	Falrg	22_37258503_37323988
22	41685937	42216326	rs9607816	41950897	A	G	0.110916	0.0181207	9.30186e-10	Falrg	22_41418154_42252960
1	113840826	114547798	rs1230666	114173410	G	A	-0.239674	0.0414396	7.30825e-09	jia	1_113759855_114658263
5	55435220	55567087	rs10065637	55438851	T	C	-0.237697	0.0416142	1.11696e-08	jia	5_55435220_55567087
6	27112078	28518299	rs7766749	28423599	C	T	-0.369964	0.051122	4.5916e-13	jia	6_24988105_28598833
6	30600242	30600242	rs138188178	30600242	T	G	0.511801	0.0790276	9.40408e-11	jia	6_30600242_30600242
12	111865049	112200150	rs4766578	111904371	A	T	-0.18411	0.0292375	3.0334e-10	jia	12_110398145_113235274
12	112486818	112591686	rs17630235	112591686	A	G	0.180792	0.0317242	1.20612e-08	jia	12_110398145_113235274
12	112871372	112906415	rs11066320	112906415	G	A	-0.190567	0.0340585	2.20267e-08	jia	12_110398145_113235274
16	28490517	29002706	rs231977	28542172	C	T	0.172624	0.031465	4.10649e-08	jia	16_28299132_29002706
18	12745889	12885120	rs9960807	12770851	G	A	0.261107	0.0432549	1.57517e-09	jia	18_12744692_12924171
2	204586076	204679031	rs231389	204634730	T	C	-0.206201	0.036	4.42039e-09	psc	2_204450734_205043436
3	48556339	49886319	rs9858213	49731861	T	G	0.283674	0.031	2.42636e-20	psc	3_48541016_50250837
3	70989607	71153890	rs80060485	71153890	C	T	0.345715	0.062	8.54093e-09	psc	3_70989607_71153890
4	123010587	123554790	rs13119723	123218313	G	A	-0.27079	0.044	2.22051e-10	psc	4_122903441_124264377
6	24988105	28419162	rs401763	27782528	C	T	0.689139	0.04	2.83655e-71	psc	6_24988105_28598833
6	29693969	29693969	rs1736922	29693969	T	C	0.449163	0.031	3.92891e-49	psc	6_29693969_29693969
6	33641956	33901603	rs6918090	33854733	G	A	0.496524	0.068	5.14404e-14	psc	6_33634636_33952273
10	6091017	6181709	rs4147359	6108439	A	G	0.216723	0.03	4.05606e-13	psc	10_5887170_6728918
12	111865049	111932800	rs3184504	111884608	C	T	-0.18648	0.03	5.04693e-10	psc	12_110398145_113235274
19	47176752	47234885	rs313839	47221557	G	C	-0.279146	0.051	2.11865e-08	psc	19_47176752_47288645
22	25306778	25311837	rs145832854	25310129	A	G	-0.624333	0.119	2.58418e-08	psc	22_25306778_25311837
1	17668270	17674852	rs2240339	17674108	T	C	-0.09934	0.01713	6.63084e-09	ra	1_17668270_17674852
1	38247095	38360972	rs28411352	38278579	T	C	0.10876	0.01862	5.21422e-09	ra	1_38247095_38652792
1	113812949	114640766	rs1230666	114173410	G	A	-0.45112	0.02171	6.29586e-96	ra	1_113759855_114658263
1	117262791	117264336	rs624988	117263790	C	T	-0.08585	0.0157	4.56456e-08	ra	1_117262791_117264336
1	173166247	173353881	rs2105325	173349725	C	A	0.1024	0.01788	1.01011e-08	ra	1_172630454_173375997
2	61005630	61309708	rs13026755	61160619	T	C	0.11192	0.01592	2.07145e-12	ra	2_61005630_61824932
2	65545068	65684152	rs1858037	65598300	A	T	-0.10039	0.01621	5.90475e-10	ra	2_65536234_65684152
2	100636757	100869702	rs9653442	100825367	T	C	-0.10642	0.0153	3.55282e-12	ra	2_100636757_100871361
2	191879560	191933283	rs13389408	191933283	C	T	0.1655	0.02424	8.63321e-12	ra	2_191163706_192008203
2	204539973	204796094	rs3087243	204738919	A	G	-0.14051	0.01544	9.22478e-20	ra	2_204450734_205043436
3	16976888	17075768	rs7617779	17045586	G	A	0.1078	0.01737	5.47944e-10	ra	3_16976888_17075768
3	27758274	27793632	rs9310852	27784997	G	A	0.08654	0.01565	3.23707e-08	ra	3_27758274_27793632
4	26027797	26126576	rs6448435	26125335	T	C	0.09003	0.01582	1.24389e-08	ra	4_26027797_26126576
5	55435220	55567087	rs10065637	55438851	T	C	-0.17567	0.02167	5.17227e-16	ra	5_55435220_55567087
5	102518795	102681586	rs2561477	102608924	A	G	-0.10385	0.01672	5.17109e-10	ra	5_102518795_102681586
6	25233699	25878174	rs112977322	25878174	G	A	0.36054	0.06083	3.0909e-09	ra	6_24988105_28598833
6	26153780	26653166	rs80241428	26153780	G	A	0.33287	0.05031	3.67159e-11	ra	6_24988105_28598833
6	27516668	28537908	rs11751928	28335378	T	C	-0.19921	0.02247	7.61729e-19	ra	6_24988105_28598833
6	29692623	29692623	rs17178385	29692623	G	C	-0.43252	0.07207	1.95763e-09	ra	6_29641329_29693726
6	30983665	30990081	rs116559107	30983665	T	C	0.74154	0.05138	3.34888e-47	ra	6_30977007_30998558
6	33635309	33952273	rs9469556	33648661	A	G	0.23345	0.01712	2.35616e-42	ra	6_33634636_33952273
6	36345840	36381705	rs2234067	36355654	C	A	0.13078	0.02383	4.05701e-08	ra	6_36345840_36381705
6	44228815	44284899	rs2233434	44232920	G	A	0.2849	0.05158	3.32678e-08	ra	6_44228815_44284899
6	137900027	138290146	rs58721818	138243739	T	C	0.34724	0.03975	2.41335e-18	ra	6_137900027_138290146
6	159470242	159515077	rs2451258	159506600	T	C	0.10104	0.01635	6.56953e-10	ra	6_159343182_159522796
6	167456490	167541258	rs1571878	167540842	T	C	-0.12182	0.01556	4.87264e-15	ra	6_167347846_167551452
9	34707373	34766483	rs11574914	34710338	A	G	0.11847	0.01603	1.48603e-13	ra	9_34707373_34766483
9	123639264	123723351	rs1014530	123685092	C	T	-0.08615	0.01532	1.85351e-08	ra	9_123639264_123723351
10	6058420	6543063	rs706778	6098949	T	C	0.10647	0.01553	7.13374e-12	ra	10_5887170_6728918
10	8095340	8115362	rs568727	8106701	C	A	-0.10889	0.017	1.47204e-10	ra	10_8095340_9897132
10	63785089	63895644	rs77509998	63813790	T	G	0.14066	0.01945	4.85145e-13	ra	10_63785089_63895644
11	118486110	118744396	rs10790268	118729391	G	A	0.1593	0.02022	3.34861e-15	ra	11_118486110_118765688
11	128498760	128504704	rs4936059	128502496	G	A	0.09158	0.01676	4.63905e-08	ra	11_128498760_128617231
15	38820647	38925195	rs8032939	38834033	C	T	0.12131	0.01731	2.39975e-12	ra	15_38820647_38939085
15	69964858	70048984	rs8026898	69991417	A	G	0.14416	0.01701	2.3658e-17	ra	15_69964858_70048984
18	12751402	12882359	rs592390	12822314	C	T	-0.09095	0.01543	3.80739e-09	ra	18_12744692_12924171
19	10420982	10771941	rs147622113	10771941	T	C	-0.38854	0.06338	8.74898e-10	ra	19_10397403_10771941
20	44674743	44780406	rs4239702	44749251	C	T	0.13357	0.01768	4.23848e-14	ra	20_44623967_44780406
21	43809826	43851827	rs11203203	43836186	A	G	0.08578	0.0157	4.66032e-08	ra	21_43809826_43893398
22	39668811	39755773	rs2069235	39747780	A	G	0.10531	0.01673	3.03403e-10	ra	22_39624238_39844786
1	173166247	173375997	rs10912578	173251856	G	A	-0.24686	0.0309918	1.64776e-15	sle	1_172630454_173375997
1	183172205	183749506	rs79021499	183363926	C	G	0.81978	0.0911114	2.30798e-19	sle	1_183172205_183749506
2	40282854	40283232	rs34703115	40282854	C	T	-0.616186	0.104778	4.08053e-09	sle	2_40282854_40283232
2	65536234	65684152	rs268124	65654364	T	C	0.18633	0.0323703	8.60306e-09	sle	2_65536234_65684152
2	119450163	119450163	rs512681	119450163	A	C	-0.301105	0.0421192	8.74879e-13	sle	2_119450163_119450163
2	191262762	192008203	rs7601754	191940451	A	G	0.385662	0.0375408	9.31063e-25	sle	2_191163706_192008203
2	213846302	213923915	rs10048743	213890232	T	G	-0.231112	0.0412056	2.03803e-08	sle	2_213846302_213923915
2	223961877	223961877	rs10200680	223961877	T	C	-0.248461	0.0424835	4.96262e-09	sle	2_223961877_223961877
3	146601295	146601295	rs1464446	146601295	T	G	-0.328504	0.0401497	2.79229e-16	sle	3_146601295_146601295
4	102710688	102917851	rs13136219	102743687	T	C	-0.174353	0.027787	3.50427e-10	sle	4_102710688_103547967
5	133418739	133432632	rs4388254	133428601	T	C	0.378436	0.0603977	3.71046e-10	sle	5_133418739_133432632
5	149202268	149202268	rs1078324	149202268	A	C	-0.71335	0.0781665	7.10544e-20	sle	5_149202268_149202268
5	150401765	150504222	rs6889239	150457771	C	T	0.277632	0.03174	2.1896e-18	sle	5_150401765_150504222
5	159868958	159888522	rs2431697	159879978	C	T	-0.223144	0.0292964	2.60144e-14	sle	5_159868958_159888522
6	25182925	28419162	rs401754	27782538	A	T	0.482426	0.0449272	6.75323e-27	sle	6_24988105_28598833
6	29693969	29693969	rs1736922	29693969	T	C	0.231112	0.0334368	4.78227e-12	sle	6_29693969_29693969
6	30984145	30990081	rs116071718	30990081	A	T	-0.314711	0.0549362	1.0123e-08	sle	6_30977007_30998558
6	33667965	33901603	rs73416177	33847397	G	A	0.41871	0.0686826	1.08543e-09	sle	6_33634636_33952273
6	34549107	35101364	rs7752538	34674502	A	G	0.336472	0.0590693	1.2249e-08	sle	6_34549107_35381099
6	106563554	106598313	rs7768653	106574794	T	C	-0.207014	0.0296891	3.10827e-12	sle	6_106435025_106598313
6	138067890	138262773	rs58721818	138243739	T	C	0.65752	0.0755941	3.37674e-18	sle	6_137900027_138290146
7	128565661	128777177	rs71581967	128717169	A	G	0.431782	0.0384572	2.98467e-29	sle	7_128565661_128777177
8	10576753	11463015	rs2736332	11339965	C	G	0.277632	0.0320694	4.83401e-18	sle	8_10576753_11525435
8	50609940	50609940	rs7386188	50609940	G	T	0.494296	0.0865089	1.10468e-08	sle	8_50609940_50609940
10	49976229	50120707	rs2127592	50053823	A	G	-0.174353	0.0298318	5.07925e-09	sle	10_49976229_50120707
11	454697	705297	rs58688157	625085	G	A	-0.223144	0.0335647	2.96791e-11	sle	11_454697_705297
11	35070841	35124040	rs353608	35101738	G	A	0.18633	0.0280198	2.93228e-11	sle	11_35070841_35124040
12	5005653	5012503	rs73050535	5012503	T	C	-0.71335	0.124134	9.10536e-09	sle	12_5005653_5012503
16	31281147	31377390	rs11574637	31368874	C	T	0.431782	0.0347744	2.12171e-35	sle	16_31281147_31377390
16	85966683	86018633	rs13332649	85966683	G	A	-0.314711	0.0375683	5.42755e-17	sle	16_85966683_86018633
19	10397403	10590508	rs75231016	10420982	C	G	-0.328504	0.0559374	4.28725e-09	sle	19_10397403_10771941
19	55737798	55763262	rs73068668	55763262	A	G	-0.314711	0.0574903	4.39618e-08	sle	19_55737798_55763262
22	21916166	22019160	rs3747093	21984379	A	G	0.262364	0.0345055	2.88112e-14	sle	22_21798351_22019160
1	25292668	25305673	rs10751776	25296743	C	A	0.078145	0.01405	2.67e-08	t1d	1_25024040_25331411
1	35725203	36461122	rs574384	36087661	A	C	-0.133602	0.023876	2.2e-08	t1d	1_35725203_36461122
1	38253716	38463504	rs12742756	38347417	G	A	-0.083107	0.015077	3.54e-08	t1d	1_38247095_38652792
1	64106817	64145283	rs855330	64113889	C	T	0.111208	0.016916	4.89e-11	t1d	1_64106817_64145283
1	113759855	114658263	rs1230666	114173410	G	A	-0.474999	0.018513	3.46e-145	t1d	1_113759855_114658263
1	120437718	120531133	rs1493696	120505532	A	G	0.128326	0.022282	8.45e-09	t1d	1_120437718_120531133
1	192477882	192545099	rs10801128	192515849	G	A	0.096073	0.015681	8.98e-10	t1d	1_192477882_192545099
1	198545587	198703306	rs1952139	198586279	T	C	-0.086675	0.015627	2.92e-08	t1d	1_198545587_198703306
1	200726579	200832857	rs10920052	200820610	A	C	0.100993	0.017183	4.17e-09	t1d	1_200697265_201037069
1	206746125	206994725	rs3024493	206943968	A	C	-0.163855	0.019641	7.26e-17	t1d	1_206746125_206994725
1	212852832	213018236	rs12128789	212852832	C	T	0.126969	0.021535	3.73e-09	t1d	1_212844162_213018236
2	25015074	25161386	rs55893453	25139367	G	A	0.094653	0.01732	4.63e-08	t1d	2_25012072_25483121
2	60589262	60672771	rs12464462	60636416	G	A	-0.087955	0.014341	8.61e-10	t1d	2_60589262_60672771
2	163024377	163207480	rs3788964	163207480	C	T	-0.13208	0.019285	7.45e-12	t1d	2_163024377_163207480
2	191938600	191970330	rs6434435	191953864	A	G	-0.122856	0.019089	1.23e-10	t1d	2_191163706_192008203
2	204465025	205043436	rs3087243	204738919	A	G	-0.19913	0.014202	1.16e-44	t1d	2_204450734_205043436
4	123005534	123561650	rs13147049	123193870	G	A	-0.109522	0.014689	8.92e-14	t1d	4_122903441_124264377
4	166331660	166659123	rs2611211	166575439	T	C	-0.143854	0.018689	1.39e-14	t1d	4_166331660_166659123
5	35831690	35945352	rs2303137	35895725	T	A	-0.081513	0.014025	6.17e-09	t1d	5_35762592_36160668
5	131346461	131826413	rs2188962	131770805	T	C	0.07946	0.014096	1.73e-08	t1d	5_129694835_132273192
6	382559	451895	rs7454545	434348	T	C	0.091155	0.014036	8.33e-11	t1d	6_382559_451895
6	25398426	28598833	rs2622321	28117105	T	C	0.5458	0.040607	3.47e-41	t1d	6_24988105_28598833
6	28965512	28965512	rs114357009	28965512	A	G	-0.352666	0.036727	7.82e-22	t1d	6_28965512_28965512
6	29218513	29226953	rs116508100	29226953	G	A	-0.365576	0.036214	5.82e-24	t1d	6_29218513_29226953
6	29641329	29693726	rs114325231	29693726	T	G	-0.436212	0.033172	1.7e-39	t1d	6_29641329_29693726
6	30136944	30136944	rs115084931	30136944	G	A	0.695641	0.044746	1.68e-54	t1d	6_30136944_30136944
6	30977007	30998558	rs114175075	30989658	T	C	-0.394899	0.044599	8.41e-19	t1d	6_30977007_30998558
6	33635309	33901603	rs11751494	33804669	G	C	0.838459	0.038633	1.91e-104	t1d	6_33634636_33952273
6	90809639	91118921	rs1504215	91006227	A	G	0.131128	0.014823	9.06e-19	t1d	6_90809639_91118921
6	126625617	127080700	rs4559102	126773580	A	G	0.110177	0.013991	3.41e-15	t1d	6_126625617_127080700
7	26695215	27127696	rs17323934	26904330	G	C	-0.129663	0.016818	1.26e-14	t1d	7_26695215_27127696
7	50258234	50478627	rs10262731	50459915	A	G	-0.127769	0.022425	1.21e-08	t1d	7_49952833_50478627
7	51015193	51081767	rs7776597	51015582	G	A	0.244413	0.036372	1.82e-11	t1d	7_51015193_51081767
7	116951671	117381806	rs7795896	117086613	T	C	-0.135435	0.016416	1.58e-16	t1d	7_116951671_117381806
8	59835404	59946434	rs367116	59929562	T	C	-0.106932	0.018592	8.85e-09	t1d	8_59835404_59946434
8	119946807	120342332	rs2450081	120084408	C	T	-0.09189	0.01484	5.94e-10	t1d	8_119946807_120342332
8	141586125	141644176	rs3802214	141616183	C	T	-0.106609	0.01923	2.96e-08	t1d	8_141586125_141644176
9	4277839	4305064	rs7034200	4289050	A	C	0.124454	0.013961	4.91e-19	t1d	9_4277839_4305064
10	5887170	6517476	rs61839660	6094697	T	C	-0.357441	0.026	5.25e-43	t1d	10_5887170_6728918
10	8103980	8115362	rs568727	8106701	C	A	-0.08526	0.014968	1.23e-08	t1d	10_8095340_9897132
10	32709192	33443750	rs722988	33426147	C	T	0.082649	0.014412	9.78e-09	t1d	10_32709192_33443750
10	90005048	90264140	rs7068821	90051035	T	G	-0.165103	0.016333	5.07e-24	t1d	10_90005048_90264140
11	1874221	2310870	rs7937915	2214388	G	C	-0.437023	0.017546	6.24e-137	t1d	11_1874221_2323029
11	64012910	64141771	rs663743	64107735	A	G	-0.099964	0.015092	3.5e-11	t1d	11_64012910_64141771
11	76281593	76299649	rs7936434	76293805	C	G	0.076923	0.013959	3.58e-08	t1d	11_75908131_76421797
11	128589472	128617231	rs607703	128604174	T	C	0.092015	0.01428	1.17e-10	t1d	11_128498760_128617231
12	9044440	9157346	rs7301381	9123932	C	T	-0.093588	0.014258	5.25e-11	t1d	12_9044440_9157346
12	9816429	9938034	rs10844597	9874899	A	G	-0.089844	0.013953	1.2e-10	t1d	12_9816429_9938034
12	56364321	56518408	rs1701704	56412487	G	T	0.244048	0.014558	4.52e-63	t1d	12_56364321_56518408
12	110398145	113235274	rs3184504	111884608	C	T	-0.231498	0.014086	1.08e-60	t1d	12_110398145_113235274
13	42849325	42970025	rs238265	42930659	G	T	-0.090825	0.015158	2.08e-09	t1d	13_42849325_42970025
13	100073342	100081766	rs9517712	100079833	C	T	-0.102063	0.015805	1.06e-10	t1d	13_100073342_100227069
14	68727506	69311424	rs17106304	69260511	G	C	0.115351	0.014812	6.83e-15	t1d	14_68727506_69315016
14	98365226	98498951	rs1350275	98489306	G	T	-0.093665	0.015283	8.86e-10	t1d	14_98365226_98498951
14	101299000	101323546	rs56994090	101306447	C	T	-0.134255	0.014594	3.6e-20	t1d	14_101299000_101323546
15	79121776	79239719	rs34843303	79234470	C	T	-0.213209	0.023606	1.69e-19	t1d	15_79121776_79239719
16	11020255	11477068	rs35099084	11189617	T	C	-0.203118	0.017955	1.14e-29	t1d	16_11006011_11751015
16	28299132	28608938	rs231972	28538336	C	A	0.170939	0.021081	5.12e-16	t1d	16_28299132_29002706
16	75242012	75510212	rs8056814	75252327	A	G	0.217762	0.024263	2.83e-19	t1d	16_75242012_75510212
16	80253102	80284024	rs8046043	80284024	C	G	-0.084587	0.015175	2.49e-08	t1d	16_80253102_80284024
17	4199284	4309446	rs9891059	4300706	G	T	-0.114345	0.020045	1.17e-08	t1d	17_4199284_4309446
17	7210836	7226957	rs35776863	7226957	A	G	0.118014	0.018904	4.3e-10	t1d	17_7210836_7226957
17	45905622	46124326	rs11651753	46029089	T	C	-0.086888	0.014221	9.96e-10	t1d	17_45805811_46124326
18	12744692	12900119	rs7237497	12777325	C	T	-0.220466	0.018635	2.71e-32	t1d	18_12744692_12924171
18	67482150	67565579	rs1788244	67544717	T	C	0.089286	0.014237	3.58e-10	t1d	18_67482150_67565579
19	47176752	47288645	rs60652743	47205707	G	A	-0.165067	0.019381	1.64e-17	t1d	19_47176752_47288645
19	49114236	49253261	rs601338	49206674	A	G	0.127096	0.014419	1.2e-18	t1d	19_49114236_49253261
20	1508141	1753882	rs202535	1666989	A	C	-0.141437	0.018453	1.79e-14	t1d	20_1508141_1753882
21	43809826	43893398	rs11203203	43836186	A	G	0.143803	0.014405	1.81e-23	t1d	21_43809826_43893398
22	29920298	30599596	rs4820827	30477589	C	T	-0.129657	0.014267	1.01e-19	t1d	22_29920298_30599596
22	37511033	37643564	rs229527	37581485	A	C	0.104077	0.014138	1.82e-13	t1d	22_37511033_37643564
1	20087406	20246876	rs1266438	20096176	T	G	0.0894	0.0158	1.571e-08	uc	1_20087406_20246876
1	22677646	22731100	rs74788890	22714205	G	T	-0.217	0.0355	1.025e-09	uc	1_22677646_22731100
1	67372726	67912259	rs11209026	67705958	A	G	-0.483	0.0358	1.995e-41	uc	1_67372726_68019865
1	150679033	150679033	rs1336900	150679033	A	G	-0.0887	0.0163	4.951e-08	uc	1_150554458_150950561
1	151694995	151795777	rs949969	151792814	A	G	0.1119	0.0197	1.402e-08	uc	1_151539293_153500208
1	161275729	161646807	rs60574804	161478169	A	G	0.1361	0.022	6.613e-10	uc	1_161275729_161646807
1	200697265	201037069	rs7554511	200877562	A	C	-0.1448	0.0178	4.267e-16	uc	1_200697265_201037069
1	206866387	206994725	rs3024493	206943968	A	C	0.21	0.0209	7.458e-24	uc	1_206746125_206994725
2	61075111	61824932	rs7608697	61204641	C	A	0.1597	0.0161	3.031e-23	uc	2_61005630_61824932
2	199489760	200291535	rs12617311	199632565	A	G	-0.0977	0.0174	1.843e-08	uc	2_199489760_200291535
3	48556339	50250837	rs1131095	49714225	C	T	0.1593	0.0168	2.177e-21	uc	3_48541016_50250837
5	40203232	40440063	rs6889364	40347469	A	G	0.1318	0.0228	7.869e-09	uc	5_39619119_41142606
5	149600519	149627423	rs34112392	149616316	T	C	0.09	0.0165	4.671e-08	uc	5_149600519_149627423
5	158503209	158924083	rs755374	158829294	T	C	0.1714	0.0171	9.73e-24	uc	5_158503209_158924083
5	176539018	176799992	rs67111717	176790162	G	A	0.0944	0.0171	3.269e-08	uc	5_176528106_176800361
6	111451869	112213778	rs73534586	111916163	A	G	0.2152	0.0326	4.236e-11	uc	6_111451869_112213778
9	4962247	5459705	rs7875265	5033882	A	C	0.1376	0.0174	2.886e-15	uc	9_4843672_5459705
9	117491057	117638379	rs4574921	117538334	T	C	0.1466	0.0188	6.953e-15	uc	9_117485255_117697290
9	139251480	139396983	rs3812565	139272502	C	T	0.1335	0.016	6.5e-17	uc	9_139240107_139396983
10	64354262	64470675	rs12766391	64441204	A	G	0.1029	0.016	1.396e-10	uc	10_64349979_64669400
10	101193937	101327851	rs7911680	101293468	C	A	-0.1525	0.0159	6.707e-22	uc	10_101161800_101327851
11	76130040	76301375	rs2212434	76281593	T	C	0.1252	0.0159	2.804e-15	uc	11_75908131_76421797
12	68466262	68746897	rs7134731	68470058	A	G	-0.1197	0.0159	6.123e-14	uc	12_68466262_68746897
13	27523026	27562879	rs12585310	27528347	A	G	0.0991	0.0177	2.034e-08	uc	13_27523026_27562879
16	23809240	23927440	rs11645239	23847062	G	C	-0.1174	0.02	4.14e-09	uc	16_23809240_23927440
17	40395267	40791178	rs11651246	40759937	G	T	0.147	0.0219	2.014e-11	uc	17_40132591_40824834
17	70631124	70642923	rs7214193	70641865	G	A	-0.1296	0.0198	5.514e-11	uc	17_70624031_70642923
19	10420982	10590508	rs78064630	10562802	A	G	0.1759	0.0308	1.081e-08	uc	19_10397403_10771941
19	33755525	33761733	rs10412166	33758201	A	G	0.1063	0.0166	1.581e-10	uc	19_33721455_33768892
20	62208411	62696024	rs56053617	62306757	T	C	0.1063	0.0159	2.524e-11	uc	20_62208411_62779693
21	16710026	16836917	rs60773275	16835352	A	T	-0.1343	0.0179	6.367e-14	uc	21_16700886_16836917
22	29920298	30575812	rs4993442	30253256	T	G	-0.0988	0.0179	3.543e-08	uc	22_29920298_30599596
22	39624238	39755773	rs9611131	39662480	C	T	-0.1494	0.0227	5.106e-11	uc	22_39624238_39844786
