# Supplementary material for: Cross-disorder genetic analysis of immune diseases reveals distinct gene associations that converge on common pathways
Source: Nat Commun. 2023 May 12;14:2743. doi: 10.1038/s41467-023-38389-6 (PMC10182075; doi:10.1038/s41467-023-38389-6)
Supplement: Supplementary file 6 — Supplementary Data 4 [file 41467_2023_38389_MOESM6_ESM.xlsx]

## Sheet: Table4
Suppementary Data 4. Conditionally independent loci.
TRAIT	CHR	START	END	SNP	BP	REFA	OTHA (effect)	FREQ	B	SE	P	BJ	BJ_SE	PJ	LD_R	N	LOCUS_NAME(CHR_START_END)build 37	v2g (only for immune factors)	v2g_gene_name (only for immune factors)
asthma	1	8373208	8917212	rs301816	8505058	G	A	0.413597	0.0460046	0.00611365	5.27595e-14	0.0385027	0.00636199	1.43065e-09	-0.275494	54927.3	1:8373208-8917212_1	-	-
asthma	1	8373208	8917212	rs6673587	8910705	T	A	0.322518	-0.0399729	0.00645432	5.89539e-10	-0.0287975	0.00671539	1.80064e-05	0	54721	1:8373208-8917212_2	-	-
asthma	1	9338719	9358897	rs67551275	9356676	C	T	0.467236	0.0415176	0.00612287	1.1956e-11					53265.4	1:9338719-9358897_1	-	-
asthma	1	12130051	12142243	rs35249183	12099345	G	A	0.100648	-0.0399095	0.0102874	0.000104687					52187.9	1:12130051-12142243_1	-	-
asthma	1	12130051	12142243	rs6690285	12135325	T	A	0.285428	-0.0409548	0.00687854	2.61677e-09					51785.3	1:12130051-12142243_1	-	-
asthma	1	25024040	25331411	rs1507101	25251326	G	A	0.428159	0.0410649	0.00605003	1.14061e-11	0.0267192	0.00640612	3.03413e-05	0.231629	55453.2	1:25024040-25331411_2	-	-
asthma	1	25024040	25331411	rs60097574	25288832	C	A	0.130557	0.0540877	0.00900868	1.92575e-09	0.0460783	0.00932029	7.65872e-07	-0.0373346	53954.8	1:25024040-25331411_1	-	-
asthma	1	150255587	150493925	rs4926419	150264714	T	C	0.488527	0.0339612	0.00602979	1.7788e-08	0.0316744	0.00605341	1.67246e-07	-0.0955053	55490.5	1:150255587-150493925_1	-	-
asthma	1	151539293	153500208	rs4845604	151801680	A	G	0.147674	0.0728438	0.00859586	2.36526e-17	0.0628746	0.00865667	3.78181e-13	-0.0559672	53133.5	1:151539293-153500208_3	-	-
asthma	1	151539293	153500208	rs12123821	152179152	T	C	0.047126	-0.166214	0.0144252	1.01635e-30	-0.157504	0.0145286	2.20091e-27	-0.062248	52822.1	1:151539293-153500208_1	-	-
asthma	1	151539293	153500208	rs61816766	152319572	C	T	0.0333823	-0.184196	0.017872	6.59288e-25	-0.174909	0.0179817	2.31175e-22	-0.0497643	47903.3	1:151539293-153500208_2	-	-
asthma	1	154396203	154555733	rs4075015	154389196	T	A	0.404245	-0.0341096	0.00625176	4.86974e-08	-0.0365263	0.00626282	5.46846e-09	-0.0557186	52994.7	1:154396203-154555733_2	-	-
asthma	1	154396203	154555733	rs4129267	154426264	T	C	0.409973	-0.0413241	0.00611783	1.43126e-11	-0.0432779	0.00612946	1.65754e-12	0	55082.3	1:154396203-154555733_1	-	-
asthma	1	167195068	167431403	rs1723016	167433056	C	T	0.408019	0.0580791	0.0061112	2.02523e-21					55407.2	1:167195068-167431403_1	-	-
asthma	1	172630454	173375997	rs1102705	172700868	G	A	0.104756	-0.0676109	0.0107807	3.57628e-10	-0.0495403	0.0113431	1.25717e-05	-0.124403	45789	1:172630454-173375997_6	-	-
asthma	1	172630454	173375997	rs78037977	172715702	G	A	0.124361	0.05075	0.00931991	5.17071e-08	0.0629417	0.0098528	1.67842e-10	-0.261827	52780.1	1:172630454-173375997_7	-	-
asthma	1	172630454	173375997	rs865962	172748812	C	T	0.338733	0.02657	0.00641558	3.45082e-05	0.0485752	0.00746414	7.6253e-11	0.381713	54163	1:172630454-173375997_2	-	-
asthma	1	172630454	173375997	rs12747422	172866404	C	T	0.268812	-0.0116732	0.00671821	0.0822905	-0.0406784	0.00743328	4.43819e-08	-0.145215	56303.9	1:172630454-173375997_1	-	-
asthma	1	172630454	173375997	rs722541	173089568	C	G	0.493838	-0.0299248	0.00603311	7.04589e-07	-0.0311381	0.00620712	5.26151e-07	-0.0673719	54877.6	1:172630454-173375997_8	-	-
asthma	1	172630454	173375997	rs10912564	173170618	T	C	0.304432	-0.0501072	0.00652034	1.53293e-14	-0.0548821	0.0065519	5.45195e-17	0	55426.1	1:172630454-173375997_3	-	-
asthma	2	8438693	8508404	rs891058	8442547	A	G	0.292909	0.0678545	0.00661719	1.1322e-24	0.0678545	0.00662347	1.25203e-24	0	54836.6	2:8438693-8508404_1	-	-
asthma	2	30468860	30876611	rs17009315	30491392	G	A	0.233409	-0.0397445	0.0071051	2.22149e-08					55051.8	2:30468860-30876611_1	-	-
asthma	2	30468860	30876611	rs7565907	30846848	C	A	0.394242	0.0293085	0.00610238	1.56462e-06					55924.2	2:30468860-30876611_1	-	-
asthma	2	102290829	102290829	rs13022699	102287835	T	C	0.0782038	0.100648	0.0119462	3.6041e-17					48366.5	2:102290829-102290829_1	-	-
asthma	2	102562771	103302509	rs12470864	102926362	A	G	0.387946	-0.106472	0.00617506	1.28079e-66	-0.0758744	0.00654023	4.06461e-31	-0.319358	54846.4	2:102562771-103302509_3	-	-
asthma	2	102562771	103302509	rs10197862	102966549	G	A	0.140159	0.175301	0.00856564	4.35904e-93	0.141603	0.00906604	5.40066e-55	0	56046.2	2:102562771-103302509_4	-	-
asthma	2	143777498	143886819	rs7425446	143777498	A	T	0.190959	-0.042508	0.00759913	2.22148e-08					55282.6	2:143777498-143886819_1	-	-
asthma	2	228701168	228768551	rs10175070	228670575	G	A	0.248255	-0.0389892	0.00686607	1.35857e-08	-0.0357661	0.00688512	2.05048e-07	-0.0710118	56607.5	2:228701168-228768551_2	-	-
asthma	2	228701168	228768551	rs7423358	228704721	T	C	0.242327	0.0489275	0.00696702	2.17589e-12	0.0463669	0.00698745	3.22885e-11	0	55865.6	2:228701168-228768551_1	-	-
asthma	3	32950778	33206420	rs9917826	33002304	G	C	0.423633	0.0248172	0.00612605	5.09799e-05	0.0437113	0.00638239	7.45051e-12	0.279716	54304.6	3:32950778-33206420_2	-	-
asthma	3	32950778	33206420	rs35570272	33047662	T	G	0.398333	-0.0587407	0.00616018	1.49102e-21	-0.074462	0.00645392	8.53831e-31	-0.114887	54639.5	3:32950778-33206420_1	-	-
asthma	3	50701250	51441307	rs7373592	51098862	A	G	0.131676	-0.0415307	0.00876417	2.15099e-06					56768	3:50701250-51441307_1	-	-
asthma	3	50701250	51441307	rs73078636	51441307	A	G	0.131191	0.0486984	0.00891832	4.74836e-08					54986.2	3:50701250-51441307_1	-	-
asthma	3	112526053	112689537	rs7622814	112650431	T	G	0.469573	-0.0344464	0.00600753	9.81568e-09	-0.0344464	0.00600925	9.91164e-09	0	55385.5	3:112526053-112689537_1	-	-
asthma	3	127715196	128075398	rs2811525	127999430	T	C	0.119084	0.0534352	0.00919072	6.0981e-09					56177.9	3:127715196-128075398_1	-	-
asthma	3	141094209	141295050	rs13077048	141106954	T	A	0.430881	-0.0387647	0.00612542	2.47546e-10	-0.0387647	0.00612761	2.5121e-10	0	54448.7	3:141094209-141295050_1	-	-
asthma	3	187402378	187787646	rs11927120	187416666	T	G	0.200411	-0.0458118	0.00754468	1.26274e-09					54861.2	3:187402378-187787646_1	-	-
asthma	3	187402378	187787646	rs2590446	187595671	A	G	0.0368558	-0.0670056	0.0165607	5.20885e-05					51420.1	3:187402378-187787646_1	-	-
asthma	3	187402378	187787646	rs13065599	187632967	A	G	0.117364	-0.0543479	0.0093799	6.86951e-09					54909.5	3:187402378-187787646_1	-	-
asthma	3	187402378	187787646	rs12631112	187645813	T	G	0.0393941	-0.086503	0.0157969	4.35189e-08					52998.1	3:187402378-187787646_1	-	-
asthma	3	187402378	187787646	rs11915391	187754588	T	G	0.18837	0.0292223	0.00770175	0.000148094					55203.2	3:187402378-187787646_1	-	-
asthma	3	187402378	187787646	rs12633719	187770606	C	G	0.23912	0.0423369	0.00700046	1.46904e-09					56125.2	3:187402378-187787646_1	-	-
asthma	3	188070950	188495948	rs4580538	188019535	G	A	0.354063	-0.0271365	0.00632251	1.77034e-05	-0.0432076	0.00677341	1.7824e-10	0.359667	54810.9	3:188070950-188495948_3	-	-
asthma	3	188070950	188495948	rs13099273	188133518	A	T	0.494489	-0.0592991	0.00610021	2.45757e-22	-0.0596971	0.00616624	3.62136e-22	0.0233451	53792.7	3:188070950-188495948_4	-	-
asthma	3	188070950	188495948	rs79221549	188305594	T	C	0.0365218	0.0816836	0.0163484	5.84026e-07	0.0908722	0.0163658	2.81492e-08	-0.0303557	53273.8	3:188070950-188495948_5	-	-
asthma	3	188070950	188495948	rs55661102	188401138	G	A	0.171137	0.0725439	0.00811165	3.78176e-19	0.0608166	0.00847383	7.12626e-13	-0.287939	53625.4	3:188070950-188495948_1	-	-
asthma	3	188070950	188495948	rs7650683	188445783	C	A	0.299222	-0.0532047	0.00660355	7.82024e-16	-0.039606	0.00689361	9.1747e-09	0	54754.3	3:188070950-188495948_2	-	-
asthma	3	195661770	195766737	rs1823236	195764299	T	C	0.469123	0.03763	0.00604869	4.93424e-10					54812.3	3:195661770-195766737_1	-	-
asthma	4	38708355	38933726	rs5743618	38798648	A	C	0.225928	0.0996129	0.00725569	6.81338e-43	0.0996129	0.00726841	9.48815e-43	0	53448.1	4:38708355-38933726_1	-	-
asthma	4	122903441	124264377	rs138538714	123115272	T	C	0.0283391	0.11853	0.0186387	2.02585e-10	0.0811695	0.0188143	1.60151e-05	-0.055874	52005.3	4:122903441-124264377_4	-	-
asthma	4	122903441	124264377	rs45613035	123141070	C	T	0.0973915	-0.0993392	0.0102684	3.87841e-22	-0.107454	0.0106606	6.80749e-24	-0.172436	53621	4:122903441-124264377_5	-	-
asthma	4	122903441	124264377	rs17454584	123353432	G	A	0.218363	-0.0762103	0.00738148	5.4583e-25	-0.0941811	0.00763963	6.40495e-35	-0.196783	53429.5	4:122903441-124264377_1	-	-
asthma	4	122903441	124264377	rs309387	123609937	T	A	0.212768	-0.0392394	0.00725575	6.37197e-08	-0.0375617	0.0075683	6.94011e-07	0	56430.9	4:122903441-124264377_2	-	-
asthma	5	35762592	36160668	rs7717955	35862841	T	C	0.272903	0.0609101	0.00672556	1.34691e-19	0.057076	0.00679796	4.61774e-17	-0.142415	55429.5	5:35762592-36160668_1	-	-
asthma	5	109611717	110729445	rs180780495	110151096	G	A	0.0107211	0.18378	0.0295052	4.70254e-10	0.191222	0.0295742	1.0074e-10	-0.0408265	53301	5:109611717-110729445_3	-	-
asthma	5	109611717	110729445	rs6869502	110166083	T	A	0.157393	-0.10098	0.00817048	4.34893e-35	-0.0920145	0.00821505	4.04418e-29	0.0798848	55476	5:109611717-110729445_1	-	-
asthma	5	109611717	110729445	rs62375550	110387125	C	G	0.041849	-0.119608	0.0157025	2.59369e-14	-0.063384	0.0158929	6.65784e-05	-0.116121	49756	5:109611717-110729445_4	-	-
asthma	5	109611717	110729445	rs1837253	110401872	T	C	0.261898	0.108077	0.00677497	2.74499e-57	0.0905735	0.00738515	1.40879e-34	0.00334421	55251.7	5:109611717-110729445_2	-	-
asthma	5	109611717	110729445	rs3806933	110406742	T	C	0.42729	0.073177	0.00605028	1.12515e-33	0.0778336	0.00625353	1.46402e-35	-0.2211	54832.6	5:109611717-110729445_5	-	-
asthma	5	109611717	110729445	rs2289278	110409148	G	C	0.062523	0.100194	0.0121657	1.78363e-16	0.0718995	0.0135096	1.02561e-07	0	56704.1	5:109611717-110729445_6	-	-
asthma	5	118659579	118741776	rs3813308	118690781	G	C	0.435857	-0.03995	0.00604568	3.89504e-11					55179.1	5:118659579-118741776_1	-	-
asthma	5	129694835	132273192	rs3749833	131799626	C	T	0.265956	-0.0838871	0.00683359	1.22324e-34	-0.07965	0.00745873	1.27976e-26	0.344183	54043.2	5:129694835-132273192_4	-	-
asthma	5	129694835	132273192	rs13165038	131813350	C	T	0.326192	-0.0519012	0.00637932	4.09065e-16	-0.0379711	0.00681535	2.52695e-08	-0.108869	55169.8	5:129694835-132273192_5	-	-
asthma	5	129694835	132273192	rs60156285	131955818	T	C	0.180154	-0.0943374	0.00782641	1.85391e-33	-0.0837235	0.00924358	1.335e-19	0.505438	54465.4	5:129694835-132273192_1	-	-
asthma	5	129694835	132273192	rs848	131996500	A	C	0.185114	-0.100757	0.00764445	1.13708e-39	-0.0671016	0.00917487	2.6002e-13	0.2534	55873.1	5:129694835-132273192_1	-	-
asthma	5	129694835	132273192	rs2243285	132016993	T	G	0.0986774	0.010631	0.00996943	0.28626	0.0592886	0.0103425	9.89601e-09	0	55889.8	5:129694835-132273192_6	-	-
asthma	5	141436292	141615189	rs449454	141533062	A	G	0.385942	0.0505787	0.00617658	2.63863e-16	0.0468979	0.00620721	4.17635e-14	-0.0750023	55413.9	5:141436292-141615189_1	-	-
asthma	5	159911224	159941425	rs4921290	159914240	T	A	0.236198	0.0479502	0.00701602	8.23595e-12					56294.7	5:159911224-159941425_1	-	-
asthma	6	21859731	21888181	rs952579	21884440	A	G	0.14562	-0.0513124	0.0085963	2.38524e-09					54135.8	6:21859731-21888181_1	-	-
asthma	6	90809639	91118921	rs62408227	90965171	G	A	0.356368	0.0786517	0.00628745	6.63916e-36	0.0786517	0.00629633	8.28837e-36	0	55022.1	6:90809639-91118921_1	-	-
asthma	6	109277908	109406513	rs2798641	109268050	T	A	0.18139	-0.0305048	0.00775707	8.40634e-05					55477.8	6:109277908-109406513_1	-	-
asthma	6	109277908	109406513	rs1364450	109389508	C	A	0.144735	0.0478369	0.0083958	1.21421e-08					56791.2	6:109277908-109406513_1	-	-
asthma	6	127913413	128295502	rs41285280	128291649	T	C	0.244848	-0.0602776	0.00708579	1.78752e-17	-0.0528112	0.00731981	5.40005e-13	-0.249502	53979.6	6:127913413-128295502_1	-	-
asthma	6	127913413	128295502	rs7738609	128295502	T	C	0.154604	0.051121	0.00839171	1.11614e-09	0.0355931	0.008666	4.00458e-05	0	54480.6	6:127913413-128295502_2	-	-
asthma	6	135624811	135972600	rs2614266	135716532	A	T	0.445877	-0.0412476	0.00604597	8.95732e-12	-0.0412476	0.00604849	9.13617e-12	0	54673.4	6:135624811-135972600_1	-	-
asthma	6	137900027	138290146	rs6927172	138002175	G	C	0.223623	0.0478266	0.00729625	5.56569e-11	0.0418415	0.00738382	1.45615e-08	0.161612	54119.2	6:137900027-138290146_2	-	-
asthma	6	137900027	138290146	rs9494895	138234778	T	C	0.030844	0.10349	0.0164383	3.06057e-10	0.0892498	0.0166343	8.07665e-08	0	61934.1	6:137900027-138290146_1	-	-
asthma	6	155047371	155162163	rs3087697	155133742	G	C	0.424184	-0.0356418	0.00606773	4.2543e-09	-0.0356418	0.00606954	4.2996e-09	0	56045.1	6:155047371-155162163_1	-	-
asthma	7	3114461	3189479	rs111246112	3055099	T	A	0.0591163	0.0756249	0.0127958	3.41857e-09	0.0669717	0.0128841	2.01429e-07	0.114221	54918	7:3114461-3189479_2	-	-
asthma	7	3114461	3189479	rs73033560	3157276	C	G	0.0897933	0.0688066	0.0105539	7.05274e-11	0.0624977	0.0106274	4.08334e-09	0	54931.8	7:3114461-3189479_1	-	-
asthma	7	20376639	20679105	rs3757727	20411897	C	T	0.403093	0.0487166	0.00612369	1.78498e-15	0.0400683	0.00626501	1.59956e-10	-0.184371	55389.3	7:20376639-20679105_2	-	-
asthma	7	20376639	20679105	rs2390314	20455978	A	T	0.0706389	-0.0940053	0.0117425	1.18901e-15	-0.0736684	0.0119973	8.23036e-10	-0.0897015	55208.8	7:20376639-20679105_1	-	-
asthma	7	20376639	20679105	rs7802450	20570071	A	T	0.417388	0.0570247	0.00606503	5.34324e-21	0.0498472	0.00611021	3.40557e-16	0	55845.4	7:20376639-20679105_3	-	-
asthma	7	22618802	22810166	rs6952003	22752705	A	T	0.250927	0.012585	0.00694081	0.0698037					54846.1	7:22618802-22810166_1	-	-
asthma	7	22618802	22810166	rs1800797	22766221	A	G	0.418172	0.0420199	0.00619192	1.15092e-11					53197.1	7:22618802-22810166_1	-	-
asthma	7	28140951	28246989	rs917117	28176305	A	G	0.199292	-0.0719493	0.00738155	1.89657e-22	-0.0719493	0.00738765	2.05286e-22	0	56884	7:28140951-28246989_1	-	-
asthma	8	81092889	81328191	rs4739738	81291645	G	A	0.356184	-0.0737171	0.00622258	2.23817e-32	-0.0737171	0.00623041	2.67298e-32	0	55324.8	8:81092889-81328191_1	-	-
asthma	8	128782017	129037984	rs13277355	128777719	A	G	0.272553	-0.0517994	0.00672631	1.34984e-14					55344.1	8:128782017-129037984_1	-	-
asthma	8	128782017	129037984	rs2720688	129033872	T	C	0.219098	-0.033707	0.00732615	4.20634e-06					54098.7	8:128782017-129037984_1	-	-
asthma	8	128782017	129037984	rs2019941	129126122	T	C	0.0297418	0.0618883	0.016875	0.00024498					60464.6	8:128782017-129037984_1	-	-
asthma	9	5778823	6680021	rs79828803	6010015	C	G	0.0545239	-0.0818639	0.013643	1.96802e-09	-0.0595531	0.0140758	2.3278e-05	-0.022517	51977	9:5778823-6680021_2	-	-
asthma	9	5778823	6680021	rs343478	6051399	A	G	0.44748	0.0488616	0.00606486	7.84982e-16	0.0497506	0.00722051	5.57226e-12	0.496153	54814.2	9:5778823-6680021_1	-	-
asthma	9	5778823	6680021	rs694796	6132621	A	G	0.179703	0.0934944	0.0075411	2.68008e-35	0.0429833	0.00889643	1.35491e-06	-0.114002	59381.3	9:5778823-6680021_3	-	-
asthma	9	5778823	6680021	rs992969	6209697	A	G	0.252697	-0.129532	0.00690793	1.89387e-78	-0.116153	0.00748899	2.97629e-54	0.270043	55031.4	9:5778823-6680021_4	-	-
asthma	9	5778823	6680021	rs4361812	6365737	A	C	0.17269	-0.0958585	0.00806647	1.4409e-32	-0.0493042	0.00851104	6.91534e-09	0	53545.6	9:5778823-6680021_5	-	-
asthma	9	23578853	23586654	rs274945	23585741	C	A	0.488611	0.0342135	0.00600924	1.24469e-08					54373.1	9:23578853-23586654_1	-	-
asthma	9	117485255	117697290	rs6478105	117517185	G	A	0.121823	0.0530271	0.00931239	1.23913e-08	0.0495828	0.00932871	1.06613e-07	0.0390355	53601.6	9:117485255-117697290_2	-	-
asthma	9	117485255	117697290	rs10982443	117658790	T	C	0.0310778	0.0863592	0.0166926	2.29757e-07	0.0848778	0.0167128	3.80194e-07	-0.0240081	59277.3	9:117485255-117697290_3	-	-
asthma	9	123639264	123723351	rs2159778	123678129	G	A	0.36425	-0.0367377	0.00626322	4.47456e-09	-0.0367377	0.0062651	4.52236e-09	0	55548	9:123639264-123723351_1	-	-
asthma	10	5887170	6728918	rs4747846	6074451	C	G	0.478959	-0.0466922	0.00608178	1.6236e-14	-0.0329819	0.00619121	9.97311e-08	-0.127787	54029.4	10:5887170-6728918_9	-	-
asthma	10	5887170	6728918	rs12722502	6093139	T	C	0.0188036	0.239243	0.0233197	1.07539e-24	0.214859	0.0235482	7.22384e-20	0.00180267	49656.2	10:5887170-6728918_1	-	-
asthma	10	5887170	6728918	rs56179589	6104374	G	T	0.0104372	0.177606	0.0321913	3.4446e-08	0.160832	0.0323555	6.66859e-07	-0.038618	46617.6	10:5887170-6728918_5	-	-
asthma	10	5887170	6728918	rs7893324	6111075	C	T	0.145753	-0.0669692	0.00855075	4.80278e-15	-0.0561386	0.00862384	7.53012e-11	0.0022757	54782.2	10:5887170-6728918_2	-	-
asthma	10	5887170	6728918	rs6602705	6487428	T	C	0.402575	0.0311041	0.00609697	3.36854e-07	0.0333201	0.00610159	4.73776e-08	0.019587	55818.2	10:5887170-6728918_3	-	-
asthma	10	5887170	6728918	rs2255088	6625378	C	T	0.328296	-0.0478204	0.00640059	7.94373e-14	-0.0435308	0.00650573	2.21417e-11	0.174356	55209.5	10:5887170-6728918_4	-	-
asthma	10	5887170	6728918	rs7091048	6714175	T	C	0.158044	-0.0462888	0.00827135	2.19005e-08	-0.0388356	0.00840555	3.83309e-06	0	54810.9	10:5887170-6728918_10	-	-
asthma	10	8095340	9897132	rs3802597	8114388	A	G	0.423015	-0.0426002	0.00613466	3.80642e-12	-0.0443621	0.00614197	5.09365e-13	0.0101325	54380.6	10:8095340-9897132_1	-	-
asthma	10	8095340	9897132	rs117158080	8293923	C	T	0.109983	0.0622207	0.00964587	1.11481e-10	0.0605867	0.00968004	3.87614e-10	0.0670972	54852.1	10:8095340-9897132_3	-	-
asthma	10	8095340	9897132	rs12785018	8515348	T	C	0.338733	-0.0504255	0.00637029	2.45802e-15	-0.0493493	0.00642412	1.56771e-14	-0.0648579	54939.1	10:8095340-9897132_4	-	-
asthma	10	8095340	9897132	rs4749785	8603844	T	C	0.269029	-0.0521315	0.00678406	1.53706e-14	-0.0552448	0.00694656	1.82294e-15	0.111004	55180.6	10:8095340-9897132_5	-	-
asthma	10	8095340	9897132	rs1540980	8618864	T	C	0.472596	0.0183226	0.00603125	0.00238193	0.0321076	0.00612784	1.60898e-07	-0.0189315	55132.7	10:8095340-9897132_6	-	-
asthma	10	8095340	9897132	rs2025758	8841669	C	T	0.455696	0.0576293	0.00603983	1.40723e-21	0.0521843	0.00612899	1.6753e-17	0.00421356	55162.9	10:8095340-9897132_7	-	-
asthma	10	8095340	9897132	rs11255972	8948533	C	T	0.452774	0.0108331	0.00602536	0.0721896	0.033734	0.00648733	1.99301e-07	0.101387	55576.3	10:8095340-9897132_8	-	-
asthma	10	8095340	9897132	rs11256010	9035254	C	T	0.0104706	0.175585	0.0251445	2.88929e-12	0.154671	0.0253612	1.06932e-09	-0.0167233	76271.4	10:8095340-9897132_9	-	-
asthma	10	8095340	9897132	rs11256016	9043352	A	G	0.0514679	-0.165438	0.014205	2.39104e-31	-0.129058	0.0150769	1.12901e-17	-0.0737017	50617.4	10:8095340-9897132_10	-	-
asthma	10	8095340	9897132	rs12413578	9049253	T	C	0.104873	0.155434	0.00983068	2.60705e-56	0.125251	0.0110434	8.14791e-30	0.394602	54858	10:8095340-9897132_2	-	-
asthma	10	8095340	9897132	rs2197415	9062856	T	G	0.422447	0.0993794	0.00608509	5.8806e-60	0.0587553	0.00695562	2.98454e-17	-0.032105	55072.3	10:8095340-9897132_2	-	-
asthma	10	8095340	9897132	rs183306927	9160531	C	T	0.0393774	0.0666145	0.0154917	1.70796e-05	0.084459	0.0157795	8.67658e-08	0	55053.2	10:8095340-9897132_11	-	-
asthma	10	64349979	64669400	rs12775438	64437473	T	C	0.387946	0.0351986	0.00616197	1.11505e-08	0.0401107	0.006269	1.57165e-10	-0.183535	55116.6	10:64349979-64669400_1	-	-
asthma	11	36325764	36530644	rs7108441	36351781	G	A	0.275642	0.0398301	0.00676649	3.94771e-09	0.0397121	0.00676864	4.43546e-09	-0.00407514	54215	11:36325764-36530644_1	-	-
asthma	11	65401336	65681965	rs479844	65551957	A	G	0.446562	0.0533358	0.00603677	9.99687e-19	0.0479054	0.00615924	7.37893e-15	0.19632	55437.9	11:65401336-65681965_1	-	-
asthma	11	65401336	65681965	rs78163657	65662719	T	C	0.131809	0.0550096	0.00893336	7.37724e-10	0.0411885	0.00911134	6.16716e-06	0	54712.5	11:65401336-65681965_2	-	-
asthma	11	75908131	76421797	rs7936323	76293758	A	G	0.479142	-0.109089	0.00599635	5.91368e-74	-0.0975954	0.00622509	2.14691e-55	0.246962	54823.2	11:75908131-76421797_1	-	-
asthma	11	75908131	76421797	rs55646091	76299431	A	G	0.0520524	-0.224971	0.0142893	7.54088e-56	-0.185063	0.0149769	4.48595e-35	0.207872	48876	11:75908131-76421797_2	-	-
asthma	11	75908131	76421797	rs10899240	76339664	T	C	0.247503	0.0127553	0.00688047	0.0637615	0.0420195	0.00712495	3.69005e-09	0.137282	56129	11:75908131-76421797_5	-	-
asthma	11	75908131	76421797	rs11236855	76394461	A	C	0.123109	0.0514757	0.00925662	2.68302e-08	0.045376	0.00936972	1.28003e-06	0	53474.3	11:75908131-76421797_3	-	-
asthma	11	111498523	111782697	rs539524	111477325	A	G	0.292125	0.0427122	0.00660718	1.01624e-10					54974	11:111498523-111782697_1	-	-
asthma	11	118486110	118765688	rs12365699	118743286	A	G	0.166945	0.0693552	0.0081491	1.72761e-17	0.0693552	0.00815447	1.81317e-17	0	54167.7	11:118486110-118765688_1	-	-
asthma	11	128131013	128433319	rs1940377	128131266	A	G	0.212	0.0500556	0.00734228	9.26705e-12	0.047738	0.00735567	8.58605e-11	-0.0504882	55254.8	11:128131013-128433319_1	-	-
asthma	11	128131013	128433319	rs4262739	128421175	A	G	0.438462	0.0308415	0.00605671	3.54094e-07	0.0307886	0.00606059	3.77178e-07	0	55115.1	11:128131013-128433319_2	-	-
asthma	12	56364321	56518408	rs1689510	56396768	C	G	0.338566	-0.0691496	0.00639233	2.84146e-27	-0.0691496	0.00639907	3.21734e-27	0	54984.3	12:56364321-56518408_1	-	-
asthma	12	57176089	57566292	rs3024971	57493727	G	T	0.108029	0.115673	0.00978419	2.9885e-32	0.0921882	0.0101598	1.14902e-19	-0.266005	53810.7	12:57176089-57566292_1	-	-
asthma	12	57176089	57566292	rs3122929	57509102	T	C	0.403076	-0.0712634	0.00616689	6.89957e-31	-0.0558713	0.00640319	2.64922e-18	0	54253.8	12:57176089-57566292_2	-	-
asthma	12	57992447	58094274	rs113892147	58004070	A	G	0.0503657	-0.0850753	0.0147375	7.80024e-09					47799.5	12:57992447-58094274_1	-	-
asthma	12	94546413	94615091	rs12303699	94582336	A	G	0.380766	-0.0373505	0.00622176	1.93455e-09	-0.027508	0.00659415	3.02505e-05	-0.33112	54720.1	12:94546413-94615091_2	-	-
asthma	12	94546413	94615091	rs7977516	94584677	G	T	0.150546	0.0526788	0.00843047	4.14092e-10	0.0403622	0.00893528	6.26723e-06	0	54947.9	12:94546413-94615091_1	-	-
asthma	12	110398145	113235274	rs11065987	112072424	G	A	0.418289	0.0341407	0.00618283	3.35433e-08	0.0404609	0.00635798	1.96834e-10	-0.235667	53017.6	12:110398145-113235274_1	-	-
asthma	12	121133037	121444673	rs7980311	121355860	T	C	0.40346	0.0408991	0.0061187	2.32066e-11	0.0408991	0.0061211	2.36257e-11	0	55646.1	12:121133037-121444673_1	-	-
asthma	13	44389479	44493527	rs61960013	44490181	G	C	0.199442	-0.0427278	0.00737826	6.99536e-09	-0.0427278	0.00738041	7.06599e-09	0	55805	13:44389479-44493527_1	-	-
asthma	13	99774647	100227069	rs7992229	100040979	G	A	0.296617	0.0564535	0.00652156	4.86749e-18	0.0429252	0.00698821	8.12264e-10	0.363675	55790.8	13:99774647-100227069_1	-	-
asthma	13	99774647	100227069	rs7987173	100073342	A	C	0.436458	0.0497941	0.00610723	3.54095e-16	0.0354166	0.00654387	6.22624e-08	0	53969.1	13:99774647-100227069_2	-	-
asthma	14	35399035	35886955	rs2007960	35882935	A	T	0.397432	0.0401758	0.00616311	7.08963e-11	0.0385767	0.00617736	4.24186e-10	0	55101.5	14:35399035-35886955_2	-	-
asthma	14	68727506	69315016	rs1950897	68760141	C	T	0.284276	-0.0544643	0.00666358	2.9976e-16	-0.0583122	0.00669293	2.9723e-18	0.0879356	55249.3	14:68727506-69315016_1	-	-
asthma	14	68727506	69315016	rs8010943	69249067	A	G	0.120454	0.0536841	0.00913962	4.25974e-09	0.0606408	0.00917714	3.9004e-11	0	56435.5	14:68727506-69315016_2	-	-
asthma	15	40847233	40969222	rs72733486	40858382	T	C	0.144284	0.0490882	0.00874235	1.96574e-08					52692.2	15:40847233-40969222_1	-	-
asthma	15	41254203	41794454	rs1655558	41787585	T	G	0.452557	0.0416554	0.00611517	9.63755e-12	0.0416554	0.00611777	9.83339e-12	0	53398.5	15:41254203-41794454_1	-	-
asthma	15	60998847	61110889	rs12438414	60990883	A	C	0.21716	0.0276391	0.00729038	0.000149938					55189.5	15:60998847-61110889_1	-	-
asthma	15	60998847	61110889	rs12324871	61005345	A	C	0.320497	0.0358782	0.00645194	2.68478e-08					54989.8	15:60998847-61110889_1	-	-
asthma	15	60998847	61110889	rs11071559	61069988	T	C	0.126332	0.0940564	0.00868374	2.44584e-27					59813.4	15:60998847-61110889_1	-	-
asthma	15	67371229	67670340	rs12592283	67371420	G	T	0.108647	-0.0884853	0.00950318	1.26486e-20	-0.0729647	0.00967425	4.62275e-14	-0.00230139	57021.7	15:67371229-67670340_2	-	-
asthma	15	67371229	67670340	rs12903831	67374349	G	A	0.442838	0.0249071	0.00607094	4.08406e-05	0.0354111	0.00618028	1.00611e-08	0.152385	54907.7	15:67371229-67670340_3	-	-
asthma	15	67371229	67670340	rs7180412	67413564	A	G	0.064744	-0.0300672	0.0121643	0.0134453	-0.064732	0.0125761	2.64349e-07	-0.0334798	55737.9	15:67371229-67670340_4	-	-
asthma	15	67371229	67670340	rs117683492	67413624	A	G	0.0176681	-0.171606	0.0227796	4.94721e-14	-0.202341	0.0230282	1.54105e-18	-0.116038	55401.2	15:67371229-67670340_5	-	-
asthma	15	67371229	67670340	rs56375023	67448363	A	G	0.238168	-0.113766	0.00714896	5.0969e-57	-0.116846	0.00783829	2.96503e-50	-0.0983874	53608.1	15:67371229-67670340_1	-	-
asthma	15	67371229	67670340	rs10152595	67475488	G	C	0.248405	0.0739586	0.00699133	3.74421e-26	0.0584308	0.00720176	4.92187e-16	0	54620.1	15:67371229-67670340_6	-	-
asthma	15	84266145	84591575	rs4842921	84556623	A	G	0.388264	0.0382176	0.00613641	4.72391e-10					56350.6	15:84266145-84591575_1	-	-
asthma	16	11006011	11751015	rs35441874	11213021	A	T	0.246167	0.0948622	0.00699456	6.7027e-42	0.101626	0.00710744	2.23564e-46	-0.162574	54690.9	16:11006011-11751015_6	-	-
asthma	16	27217239	27414840	rs6498005	27270200	C	T	0.0110551	0.175996	0.0257848	8.75718e-12	0.116798	0.0263805	9.53552e-06	-0.0390672	68697.1	16:27217239-27414840_2	-	-
asthma	16	27217239	27414840	rs3024622	27365453	G	C	0.352677	-0.060813	0.00632694	7.13279e-22	-0.0403372	0.00665436	1.34625e-09	-0.180277	54585.2	16:27217239-27414840_1	-	-
asthma	16	27217239	27414840	rs3024664	27371424	T	C	0.0610367	0.117878	0.0122821	8.19022e-22	0.105467	0.0128761	2.59269e-16	0.0329924	57705.1	16:27217239-27414840_3	-	-
asthma	16	27217239	27414840	rs2189523	27411802	T	G	0.30333	-0.037888	0.00660969	9.91397e-09	-0.0428599	0.00704898	1.19955e-09	-0.233392	54091.3	16:27217239-27414840_4	-	-
asthma	16	27217239	27414840	rs6498021	27414378	T	G	0.139524	-0.0608833	0.00881782	5.03538e-12	-0.0799043	0.00915767	2.65248e-18	0	53480.8	16:27217239-27414840_5	-	-
asthma	17	37718783	38872625	rs143669790	37985779	A	G	0.0175679	-0.18595	0.024318	2.06365e-14	-0.134168	0.0245458	4.60276e-08	0.139144	48993.6	17:37718783-38872625_1	-	-
asthma	17	37718783	38872625	rs2305479	38062217	C	T	0.486089	-0.1058	0.00601456	2.90531e-69	-0.101998	0.00608746	5.1662e-63	0.0145699	55092.3	17:37718783-38872625_2	-	-
asthma	17	37718783	38872625	rs112401631	38764524	A	T	0.0221769	-0.22309	0.0220372	4.35388e-24	-0.204204	0.0221535	3.03545e-20	-0.0968224	47437.7	17:37718783-38872625_3	-	-
asthma	17	37718783	38872625	rs7219483	38807957	A	G	0.297752	0.0515065	0.00655517	3.92221e-15	0.0493678	0.00658817	6.71065e-14	0	55659.5	17:37718783-38872625_4	-	-
asthma	17	40132591	40824834	rs9909628	40418571	T	A	0.31026	0.0430725	0.00648822	3.16738e-11	0.0433191	0.006491	2.4941e-11	0	55314.9	17:40132591-40824834_1	-	-
asthma	17	42880807	43367424	rs1044977	43227214	C	T	0.25273	-0.0497028	0.00693577	7.71333e-13	-0.0372339	0.00729895	3.37394e-07	0.312103	54994.7	17:42880807-43367424_2	-	-
asthma	17	42880807	43367424	rs4247364	43336687	G	C	0.298871	-0.0488246	0.00654374	8.56869e-14	-0.0379278	0.00688662	3.64042e-08	0	55677.9	17:42880807-43367424_1	-	-
asthma	17	45805811	46124326	rs72833417	45873049	T	A	0.129221	-0.0644602	0.00925385	3.26601e-12	-0.0644602	0.0092581	3.34105e-12	0	51716.3	17:45805811-46124326_1	-	-
asthma	17	47219542	47677191	rs12952581	47448346	A	G	0.364266	-0.0595696	0.00632873	4.84192e-21	-0.0576053	0.00635287	1.2167e-19	-0.0774761	53601.1	17:47219542-47677191_1	-	-
asthma	18	46399092	46519076	rs12956924	46451146	A	G	0.309525	-0.0358769	0.00651701	3.68934e-08					54830.3	18:46399092-46519076_1	-	-
asthma	18	51844391	51964538	rs3730775	51813966	A	T	0.399536	0.0384572	0.0061212	3.32927e-10					55781.6	18:51844391-51964538_1	-	-
asthma	18	60016233	60028655	rs3826620	60021504	T	G	0.287449	0.040338	0.00664905	1.30543e-09					54985.1	18:60016233-60028655_1	-	-
asthma	19	4356761	4456382	rs10420217	4355871	C	T	0.276243	-0.0377372	0.00672572	2.01296e-08					55011.9	19:4356761-4456382_1	-	-
asthma	19	33721455	33768892	rs117710327	33726578	A	C	0.06608	0.137783	0.012248	2.33059e-29	0.137783	0.0122624	2.70706e-29	0	53339.4	19:33721455-33768892_1	-	-
asthma	20	50129716	50147071	rs6126249	50142623	A	G	0.0622558	0.0744367	0.0125893	3.36533e-09					53926.1	20:50129716-50147071_1	-	-
asthma	20	50129716	50147071	rs910159	50227292	A	G	0.0513343	0.0561288	0.0134932	3.18541e-05					56294.2	20:50129716-50147071_1	-	-
asthma	20	52167836	52273136	rs1555926	52184944	C	T	0.20871	-0.05174	0.00755482	7.45715e-12	-0.047832	0.00761141	3.29438e-10	0.120625	52731.1	20:52167836-52273136_1	-	-
asthma	20	62208411	62779693	rs6011033	62322699	A	G	0.235997	0.0509967	0.00714831	9.74228e-13	0.0527625	0.00716549	1.79256e-13	-0.0626025	54225.4	20:62208411-62779693_1	-	-
asthma	21	36478729	36695909	rs11088309	36464631	G	T	0.144167	-0.0707883	0.00872724	5.01257e-16					52976.1	21:36478729-36695909_1	-	-
asthma	21	36478729	36695909	rs9979383	36715761	C	T	0.369343	0.0430486	0.00625997	6.12115e-12					54561	21:36478729-36695909_1	-	-
asthma	22	41418154	42252960	rs202636	41852479	T	C	0.199826	-0.0531447	0.00747045	1.1273e-12	-0.0552196	0.00749107	1.6887e-13	0	55666.7	22:41418154-42252960_1	-	-
asthma	1	10271688	10635362	rs6541092	10441978	C	T	0.115778	-0.0539783	0.00946829	1.19136e-08					54643.7	1:10271688-10635362_1	-	-
asthma	1	10271688	10635362	rs6687430	10633245	G	A	0.458903	0.0392234	0.00601904	7.19433e-11					55737.4	1:10271688-10635362_1	-	-
asthma	1	203060544	203065729	rs61732315	203028371	T	G	0.185799	0.0255198	0.00774985	0.000991473					54739.4	1:203060544-203065729_1	-	-
asthma	1	203060544	203065729	rs7538512	203092059	G	A	0.332036	0.0432005	0.00636459	1.13986e-11					55323	1:203060544-203065729_1	-	-
asthma	3	196329468	196373561	rs1684466	196359310	G	A	0.358488	-0.0524134	0.0064445	4.18638e-16					52507.8	3:196329468-196373561_1	-	-
asthma	3	196329468	196373561	rs80064395	196372546	T	C	0.0837313	0.075395	0.0109445	5.62406e-12					54594.6	3:196329468-196373561_1	-	-
asthma	5	156629849	157106186	rs11746314	156752957	G	A	0.0574463	-0.0858132	0.0130117	4.24971e-11					54478.5	5:156629849-157106186_1	-	-
asthma	5	156629849	157106186	rs2277027	156932376	C	A	0.339501	-0.037362	0.00628883	2.83274e-09					56322.3	5:156629849-157106186_1	-	-
asthma	13	73891902	74047601	rs2210077	73891902	C	T	0.168799	0.0378033	0.00804647	2.62571e-06					54499.8	13:73891902-74047601_1	-	-
asthma	13	73891902	74047601	rs61957178	73995194	T	C	0.162837	-0.0508412	0.00808114	3.14744e-10					55595.5	13:73891902-74047601_1	-	-
asthma	14	103057635	103376828	rs4906259	103228417	C	T	0.173308	-0.0488354	0.00798305	9.51188e-10					54721.3	14:103057635-103376828_1	-	-
asthma	14	103057635	103376828	rs117475076	103374167	T	C	0.0332654	0.0750739	0.0169636	9.61836e-06					54007.9	14:103057635-103376828_1	-	-
asthma	19	45231478	45249509	rs531660643	45251806	T	G	0.023563	0.106417	0.0208522	3.33619e-07					49385.8	19:45231478-45249509_1	-	-
asthma	19	45231478	45249509	rs8100197	45253582	A	G	0.268795	-0.0435201	0.00678432	1.41006e-10					54601.8	19:45231478-45249509_1	-	-
asthma	19	45231478	45249509	rs146636639	45288130	A	G	0.0193547	0.107344	0.0233555	4.30433e-06					47724.4	19:45231478-45249509_1	-	-
cd	1	67372726	68019865	rs3762318	67597119	G	A	0.150964	-0.1478	0.0212	3.13138e-12	-0.137616	0.0237255	6.61675e-09	-0.260423	8645.23	1:67372726-68019865_1	-	-
cd	1	67372726	68019865	rs7517847	67681669	G	T	0.446662	0.3447	0.0165	6.47746e-97	0.207644	0.0207331	1.30851e-23	-0.103514	7006.65	1:67372726-68019865_4	-	-
cd	1	67372726	68019865	rs41313262	67705900	A	G	0.0149795	0.334	0.0735	5.51397e-06	0.399883	0.0750409	9.883e-08	-0.0357311	6262.6	1:67372726-68019865_5	-	-
cd	1	67372726	68019865	rs11581607	67707690	A	G	0.0663304	0.7935	0.0388	5.8819e-93	0.622061	0.0415766	1.30448e-50	-0.184487	4953.84	1:67372726-68019865_2	-	-
cd	1	67372726	68019865	rs10889673	67713257	A	G	0.310911	-0.3022	0.0168	2.41518e-72	-0.190075	0.0206388	3.27411e-20	0	7958.78	1:67372726-68019865_3	-	-
cd	1	113759855	114658263	rs2476601	114377568	A	G	0.100915	0.2312	0.0286	6.27195e-16	0.2312	0.0287375	8.60872e-16	0	6674.19	1:113759855-114658263_1	-	-
cd	1	155033308	155960185	rs11589479	155033308	A	G	0.163572	0.1335	0.0221	1.53424e-09	0.105711	0.0228685	3.79001e-06	-0.253053	7458.78	1:155033308-155960185_1	-	-
cd	1	155033308	155960185	rs12131079	155319668	C	T	0.306085	-0.1088	0.0174	4.02968e-10	-0.0881357	0.0180064	9.84687e-07	0	7749.51	1:155033308-155960185_2	-	-
cd	1	160807409	160922195	rs114802258	160831855	T	C	0.0534217	0.2245	0.0384	5.02464e-09					6685.37	1:160807409-160922195_1	-	-
cd	1	172630454	173375997	rs6704109	172857050	T	C	0.243763	-0.1748	0.0181	4.57062e-22	-0.183483	0.0183202	1.30513e-23	0.118334	8192.23	1:172630454-173375997_1	-	-
cd	1	172630454	173375997	rs10798264	173163357	A	G	0.236114	-0.0967	0.0185	1.72257e-07	-0.0932486	0.0185476	4.96813e-07	0	8078.7	1:172630454-173375997_4	-	-
cd	1	197342380	197827444	rs1775448	197615130	A	G	0.324772	-0.122	0.017	7.1534e-13	-0.122	0.0170546	8.46029e-13	0	7845.37	1:197342380-197827444_1	-	-
cd	1	200697265	201037069	rs35730213	200874229	C	G	0.297535	0.1166	0.0181	1.17918e-10	0.1166	0.0181504	1.32646e-10	0	7264.3	1:200697265-201037069_1	-	-
cd	1	206746125	206994725	rs3122605	206955041	G	A	0.143465	-0.1748	0.0227	1.35598e-14	-0.172996	0.0227884	3.16503e-14	-0.023131	7843.17	1:206746125-206994725_1	-	-
cd	2	25012072	25483121	rs4343432	25161236	G	A	0.481464	-0.1123	0.0162	4.14642e-12	-0.106444	0.0163001	6.5657e-11	0.078797	7601.3	2:25012072-25483121_1	-	-
cd	2	27730940	27746832	rs1260326	27730940	T	C	0.393457	-0.1053	0.0161	6.13657e-11					8059.15	2:27730940-27746832_1	-	-
cd	2	28246841	28668615	rs11677002	28614401	C	T	0.482065	0.1124	0.0163	5.35981e-12	0.111504	0.0163517	9.15895e-12	0	7497.38	2:28246841-28668615_1	-	-
cd	2	43449385	43932123	rs55946629	43851246	A	C	0.146171	-0.1755	0.0231	3.02133e-14	-0.1755	0.0231877	3.77052e-14	0	7457.57	2:43449385-43932123_1	-	-
cd	2	61005630	61824932	rs7608697	61204641	C	A	0.376824	-0.1229	0.0163	4.70414e-14	-0.1229	0.016357	5.75239e-14	0	7970.24	2:61005630-61824932_1	-	-
cd	2	102562771	103302509	rs2110735	103050925	A	G	0.222705	-0.1372	0.0185	1.20514e-13	-0.130596	0.0186234	2.34189e-12	0	8389.48	2:102562771-103302509_1	-	-
cd	2	145417530	145603045	rs11683692	145509615	C	T	0.048295	0.2144	0.038	1.67983e-08					7504.42	2:145417530-145603045_1	-	-
cd	2	182308836	182333447	rs6740847	182308352	A	G	0.43549	-0.104	0.0161	1.04961e-10	-0.104	0.0161419	1.17253e-10	0	7808.55	2:182308836-182333447_1	-	-
cd	2	231083171	231230885	rs13397985	231091223	G	T	0.190024	-0.1518	0.0199	2.38164e-14					8150.36	2:231083171-231230885_1	-	-
cd	2	231083171	231230885	rs75682703	231325922	G	A	0.00898434	-0.3571	0.0912	9.01908e-05					6740.95	2:231083171-231230885_1	-	-
cd	2	234142691	234386803	rs3816234	234185999	G	A	0.471127	0.2704	0.0162	1.51485e-62	0.253345	0.0168567	4.72115e-51	0.258814	7409.3	2:234142691-234386803_1	-	-
cd	2	234142691	234386803	rs12617453	234205342	T	A	0.0574129	0.3673	0.0445	1.53266e-16	0.226605	0.0457891	7.46381e-07	0	4623.37	2:234142691-234386803_2	-	-
cd	3	48541016	50250837	rs11706166	48791147	G	C	0.0144618	-0.2545	0.0695	0.00025038	-0.377164	0.0706944	9.54754e-08	0.186335	7272.87	3:48541016-50250837_3	-	-
cd	3	48541016	50250837	rs80033912	49468689	C	A	0.28633	0.1638	0.0191	9.83011e-18	0.129777	0.0206652	3.38661e-10	-0.373715	6655.36	3:48541016-50250837_1	-	-
cd	3	48541016	50250837	rs9836291	49697459	A	G	0.292459	-0.1722	0.017	4.09103e-24	-0.139825	0.0181532	1.3345e-14	0	8285.2	3:48541016-50250837_2	-	-
cd	3	141094209	141295050	rs6808936	141109321	G	A	0.446662	-0.0904	0.0161	1.96668e-08	-0.0904	0.0161315	2.09544e-08	0	7785.58	3:141094209-141295050_1	-	-
cd	3	188070950	188495948	rs56116661	188401160	T	C	0.203801	0.1312	0.0212	6.06704e-10	0.130561	0.0212584	8.16715e-10	0	6820.21	3:188070950-188495948_1	-	-
cd	4	102710688	103547967	rs13135092	103198082	G	A	0.0819111	-0.1902	0.0277	6.58303e-12	-0.186317	0.0277874	2.0128e-11	-0.0331959	8626.88	4:102710688-103547967_1	-	-
cd	4	122903441	124264377	rs62324212	123560939	A	C	0.437995	-0.106	0.0163	7.86985e-11	-0.106	0.0163442	8.84411e-11	0	7608.99	4:122903441-124264377_1	-	-
cd	5	39619119	41142606	rs34922583	40133759	T	C	0.268662	0.1029	0.0184	2.23963e-08	0.0920064	0.0191382	1.52846e-06	0.255729	7499.55	5:39619119-41142606_4	-	-
cd	5	39619119	41142606	rs72748445	40245696	A	C	0.283457	0.1369	0.0181	3.92257e-14	0.0818028	0.0189729	1.62105e-05	-0.0664628	7471.41	5:39619119-41142606_5	-	-
cd	5	39619119	41142606	rs2371685	40392226	T	A	0.132611	-0.3125	0.0227	4.05271e-43	-0.180332	0.0244723	1.72166e-13	-0.310616	8262.32	5:39619119-41142606_1	-	-
cd	5	39619119	41142606	rs11742570	40410584	T	C	0.391303	0.2601	0.0165	5.53542e-56	0.199705	0.0177886	3.02144e-29	0.195987	7476.86	5:39619119-41142606_6	-	-
cd	5	39619119	41142606	rs10076944	40496951	G	A	0.302729	0.2293	0.0176	8.4348e-39	0.143408	0.0186084	1.29153e-14	0	7491.88	5:39619119-41142606_2	-	-
cd	5	96133592	96372165	rs6873866	96247810	T	C	0.437043	-0.1314	0.0164	1.12679e-15	-0.1314	0.0164688	1.47862e-15	0	7514.89	5:96133592-96372165_1	-	-
cd	5	129694835	132273192	rs2188962	131770805	T	C	0.428944	-0.2004	0.016	5.44914e-36	-0.194007	0.0161969	4.63249e-33	-0.0621296	7843.51	5:129694835-132273192_2	-	-
cd	5	141436292	141615189	rs181826	141526057	C	A	0.386143	0.1162	0.0167	3.44932e-12	0.0862444	0.017667	1.05189e-06	0.315356	7520.27	5:141436292-141615189_1	-	-
cd	5	141436292	141615189	rs2961703	141596996	T	C	0.0850172	0.1911	0.0297	1.24008e-10	0.130682	0.0314122	3.17919e-05	0	7250.46	5:141436292-141615189_2	-	-
cd	5	150169843	150392492	rs9637870	150227615	A	G	0.0754818	-0.2558	0.0275	1.38064e-20	-0.2558	0.0276249	2.04915e-20	0	9390.67	5:150169843-150392492_1	-	-
cd	5	158503209	158924083	rs2546890	158759900	G	A	0.477723	-0.0218	0.0161	0.175724	0.149673	0.0226532	3.91765e-11	0.712448	7743.39	5:158503209-158924083_3	-	-
cd	5	158503209	158924083	rs6898844	158798075	G	A	0.328529	-0.153	0.0168	8.458e-20	-0.230991	0.024016	6.69975e-22	0.157362	7962.34	5:158503209-158924083_1	-	-
cd	5	158503209	158924083	rs755374	158829294	T	C	0.334341	-0.1969	0.0174	1.09234e-29	-0.157816	0.0180168	1.96349e-18	-0.182969	7306	5:158503209-158924083_2	-	-
cd	5	158503209	158924083	rs62377655	158871681	A	T	0.0788885	0.2249	0.0314	7.92649e-13	0.147534	0.0321726	4.52472e-06	0	6940.42	5:158503209-158924083_4	-	-
cd	6	20611926	21008032	rs4712528	20678430	G	C	0.218279	0.1278	0.0196	7.01163e-11	0.114293	0.0198908	9.13613e-09	-0.156331	7591.92	6:20611926-21008032_1	-	-
cd	6	21372679	21470419	rs7753014	21441035	C	G	0.499182	-0.0989	0.0163	1.29929e-09	-0.0989	0.0163388	1.42117e-09	0	7507.36	6:21372679-21470419_1	-	-
cd	6	90809639	91118921	rs1321859	91011673	T	C	0.353428	0.1049	0.0172	1.06843e-09	0.1049	0.0172422	1.17288e-09	0	7365.86	6:90809639-91118921_1	-	-
cd	6	106435025	106598313	rs73516754	106459738	C	A	0.341922	-0.1423	0.0169	3.76104e-17	-0.1423	0.0169763	5.19205e-17	0	7720.95	6:106435025-106598313_1	-	-
cd	6	127401978	127522573	rs9482770	127443092	C	T	0.451638	-0.0987	0.0162	1.11097e-09					7661.28	6:127401978-127522573_1	-	-
cd	6	159343182	159522796	rs212408	159470242	G	T	0.370596	-0.1136	0.0167	1.02894e-11	-0.1136	0.0167493	1.18223e-11	0	7653.89	6:159343182-159522796_1	-	-
cd	6	167347846	167551452	rs35171809	167432766	G	A	0.468521	-0.1566	0.0159	6.91904e-23	-0.14427	0.0162922	8.35926e-19	-0.237796	7852.25	6:167347846-167551452_1	-	-
cd	6	167347846	167551452	rs41463945	167544907	C	T	0.0916302	0.2005	0.0346	6.84036e-09	0.141161	0.0353537	6.52875e-05	0	4988.86	6:167347846-167551452_2	-	-
cd	7	49952833	50478627	rs9656588	50306780	T	C	0.336762	0.1183	0.0173	8.02222e-12	0.123261	0.0175057	1.9066e-12	0	7436.81	7:49952833-50478627_1	-	-
cd	8	126526063	126591392	rs55867617	126537179	C	G	0.374837	0.1312	0.0165	1.84244e-15	0.126628	0.0165933	2.32435e-14	-0.060341	7778.43	8:126526063-126591392_1	-	-
cd	8	129496054	129590818	rs938650	129552540	A	G	0.129672	0.1747	0.0247	1.51757e-12					7221.03	8:129496054-129590818_1	-	-
cd	9	4843672	5459705	rs1887428	4984530	G	C	0.372065	-0.166	0.0169	9.00946e-23	-0.165232	0.0170094	2.62514e-22	2.26759e-05	7404.56	9:4843672-5459705_1	-	-
cd	9	117485255	117697290	rs10114470	117547772	T	C	0.319378	0.1687	0.0177	1.55665e-21	0.220073	0.0187325	7.21692e-32	-0.0910138	7264.49	9:117485255-117697290_1	-	-
cd	9	117485255	117697290	rs726658	117696266	G	C	0.260679	0.0745	0.0188	7.40864e-05	0.139397	0.0196086	1.16934e-12	0	7337.97	9:117485255-117697290_4	-	-
cd	9	139240107	139396983	rs4077515	139266496	T	C	0.432033	-0.1848	0.0162	3.84005e-30	-0.175997	0.0164519	1.04332e-26	-0.133538	7651.37	9:139240107-139396983_1	-	-
cd	9	139240107	139396983	rs3812609	139408892	T	C	0.161985	0.1443	0.0247	5.15452e-09	0.112701	0.0249434	6.23429e-06	0	6016.88	9:139240107-139396983_2	-	-
cd	10	5887170	6728918	rs61839660	6094697	T	C	0.0977088	-0.1468	0.0261	1.86023e-08	-0.133591	0.0264008	4.1905e-07	-0.145627	8297.1	10:5887170-6728918_2	-	-
cd	10	30689316	30804597	rs306587	30722908	G	C	0.391253	0.1048	0.0164	1.65621e-10	0.0743831	0.0176354	2.46655e-05	0.362184	7778.91	10:30689316-30804597_1	-	-
cd	10	30689316	30804597	rs882080	30804597	A	T	0.238653	0.1273	0.0188	1.27651e-11	0.0964556	0.0202228	1.84551e-06	0	7754.43	10:30689316-30804597_2	-	-
cd	10	35208863	35839777	rs1148246	35496626	C	T	0.345463	-0.1323	0.0167	2.33428e-15	-0.1323	0.0167653	2.99057e-15	0	7881.93	10:35208863-35839777_1	-	-
cd	10	64349979	64669400	rs2393904	64379326	T	C	0.311396	0.0809	0.0175	3.7849e-06	0.0947644	0.0179323	1.25995e-07	0.136756	7601.24	10:64349979-64669400_2	-	-
cd	10	64349979	64669400	rs10822050	64438771	C	T	0.388247	-0.1827	0.0162	1.6896e-29	-0.183758	0.0166821	3.22612e-28	-0.137427	7903.36	10:64349979-64669400_1	-	-
cd	10	64349979	64669400	rs224136	64470675	T	C	0.150863	0.1655	0.0228	3.9062e-13	0.113149	0.0234108	1.34358e-06	0	7464.09	10:64349979-64669400_3	-	-
cd	10	75409967	75695724	rs2675670	75655628	G	C	0.446545	0.1074	0.0161	2.544e-11					7779.72	10:75409967-75695724_1	-	-
cd	10	81032532	81067040	rs1250573	81042475	A	G	0.334725	0.1522	0.0179	1.85082e-17	0.1522	0.0179913	2.68208e-17	0	6970.4	10:81032532-81067040_1	-	-
cd	10	82031197	82307117	rs1870148	82271341	G	A	0.20993	0.1351	0.0206	5.4442e-11					7068.71	10:82031197-82307117_1	-	-
cd	10	101161800	101327851	rs6584282	101286495	A	G	0.483434	-0.1658	0.016	3.67236e-25	-0.1658	0.0161096	7.65926e-25	0	7735.32	10:101161800-101327851_1	-	-
cd	10	112178263	112191913	rs10884966	112185596	A	G	0.34902	-0.1131	0.0171	3.73983e-11	-0.1131	0.0171488	4.24591e-11	0	7485.94	10:112178263-112191913_1	-	-
cd	11	75908131	76421797	rs11236797	76299649	A	C	0.454828	-0.176	0.0161	8.13313e-28	-0.176	0.0162239	2.0341e-27	0	7669.59	11:75908131-76421797_1	-	-
cd	12	40352332	41035349	rs1491934	40596166	A	T	0.0835977	-0.1499	0.0261	9.28517e-09	-0.148671	0.026478	1.96689e-08	0.161776	9556.1	12:40352332-41035349_1	-	-
cd	12	40352332	41035349	rs11836288	40753774	T	C	0.0737116	0.1524	0.0317	1.52775e-06	0.159627	0.0323894	8.29125e-07	-0.0362672	7270.66	12:40352332-41035349_2	-	-
cd	12	40352332	41035349	rs34635748	40824663	T	C	0.0158144	-0.4794	0.0504	1.87203e-21	-0.445768	0.0507911	1.68631e-18	0	12566.7	12:40352332-41035349_3	-	-
cd	12	110398145	113235274	rs17630235	112591686	A	G	0.410557	-0.093	0.0167	2.56408e-08	-0.0821748	0.016938	1.22528e-06	-0.171044	7379.61	12:110398145-113235274_1	-	-
cd	13	44389479	44493527	rs1373904	44475398	G	A	0.201747	-0.141	0.0189	8.63143e-14	-0.141	0.0189597	1.03121e-13	0	8643.38	13:44389479-44493527_1	-	-
cd	14	68727506	69315016	rs194746	69282887	T	C	0.489296	-0.0975	0.0161	1.39634e-09	-0.0975	0.0161373	1.52315e-09	0	7685.51	14:68727506-69315016_3	-	-
cd	14	88218709	88555206	rs3850378	88417517	C	T	0.0991116	-0.199	0.0267	9.11144e-14	-0.196208	0.0268012	2.46325e-13	0	7804.34	14:88218709-88555206_1	-	-
cd	16	10948395	10986596	rs6416647	10965597	C	T	0.286664	-0.1007	0.0178	1.5377e-08					7690.91	16:10948395-10986596_1	-	-
cd	16	11006011	11751015	rs6416647	10965597	C	T	0.286664	-0.1007	0.0178	1.5377e-08	-0.101655	0.0178476	1.22842e-08	-0.00284141	7688.58	16:11006011-11751015_1	-	-
cd	16	11006011	11751015	rs2021511	11344903	T	C	0.280017	0.1082	0.0182	2.76364e-09	0.0897682	0.0188486	1.91109e-06	0.269905	7455.13	16:11006011-11751015_2	-	-
cd	16	11006011	11751015	rs71381201	11357860	G	T	0.0274206	0.3182	0.0543	4.62765e-09	0.249433	0.0562284	9.16167e-06	-0.0156142	6327.28	16:11006011-11751015_7	-	-
cd	16	11006011	11751015	rs9646269	11727574	A	G	0.256555	0.102	0.0202	4.42956e-07	0.104367	0.0202421	2.52369e-07	0	6401.93	16:11006011-11751015_3	-	-
cd	16	28299132	29002706	rs42861	28494421	G	A	0.447697	-0.1243	0.0167	9.83393e-14	-0.1243	0.0167628	1.21423e-13	0	7217.19	16:28299132-29002706_1	-	-
cd	16	49926035	51083636	rs77150043	50304249	T	C	0.242928	-0.1792	0.0191	6.46109e-21	-0.0916428	0.0201237	5.26442e-06	-0.042407	7395.87	16:49926035-51083636_7	-	-
cd	16	49926035	51083636	rs141493043	50304685	T	G	0.00551084	-0.4975	0.109	5.01354e-06	-0.634425	0.109595	7.08818e-09	-0.032461	7690.63	16:49926035-51083636_1	-	-
cd	16	49926035	51083636	rs9934775	50383077	T	C	0.160165	0.1408	0.0223	2.72087e-10	0.0978639	0.023074	2.22226e-05	0.0141839	7466.63	16:49926035-51083636_1	-	-
cd	16	49926035	51083636	rs111564463	50508185	G	A	0.0190541	-0.2871	0.0648	9.39906e-06	-0.343538	0.0657691	1.75671e-07	-0.0164609	6378.23	16:49926035-51083636_8	-	-
cd	16	49926035	51083636	rs146669325	50634662	A	C	0.00971911	-0.7772	0.0613	7.7678e-37	-0.419854	0.0660288	2.03535e-10	-0.0171915	13722	16:49926035-51083636_2	-	-
cd	16	49926035	51083636	rs146528649	50660964	T	G	0.023396	-0.908	0.0493	9.44827e-76	-0.701133	0.0537619	7.10903e-39	-0.0981324	8702.37	16:49926035-51083636_1	-	-
cd	16	49926035	51083636	rs2357623	50694011	A	G	0.271851	-0.2184	0.0182	3.55296e-33	-0.130899	0.0198759	4.52344e-11	0.294181	7513.96	16:49926035-51083636_3	-	-
cd	16	49926035	51083636	rs2066844	50745926	T	C	0.0486457	-0.6752	0.032	7.95361e-99	-0.426774	0.0393891	2.35411e-27	0.386657	10149.9	16:49926035-51083636_4	-	-
cd	16	49926035	51083636	rs749910	50758849	A	G	0.250008	-0.3851	0.0174	1.54891e-108	-0.162839	0.020387	1.37817e-15	0.240812	8355.02	16:49926035-51083636_4	-	-
cd	16	49926035	51083636	rs7205423	50769262	C	G	0.471878	-0.1888	0.016	3.90311e-32	-0.0802109	0.0175069	4.61257e-06	-0.0960823	7731.26	16:49926035-51083636_5	-	-
cd	16	49926035	51083636	rs2270394	50847022	A	T	0.271233	0.1279	0.019	1.67832e-11	0.145384	0.0217347	2.24657e-11	0.136917	6991.46	16:49926035-51083636_9	-	-
cd	16	49926035	51083636	rs72798422	50866917	C	T	0.0321466	-0.5495	0.0382	6.44486e-47	-0.519132	0.0413537	3.80516e-36	0.157811	10852.2	16:49926035-51083636_10	-	-
cd	16	49926035	51083636	rs7199985	50888641	C	T	0.452657	-0.0692	0.0172	5.73991e-05	-0.130934	0.019881	4.52205e-11	-0.222663	6834.41	16:49926035-51083636_11	-	-
cd	16	49926035	51083636	rs74403112	50898122	T	C	0.0575131	-0.5447	0.0351	2.59984e-54	-0.203207	0.0412852	8.56491e-07	-0.0425486	7278.04	16:49926035-51083636_12	-	-
cd	16	49926035	51083636	rs145126485	50918662	C	A	0.0270365	-0.5236	0.0431	5.84335e-34	-0.289352	0.048123	1.82392e-09	0.39201	10127.6	16:49926035-51083636_6	-	-
cd	16	49926035	51083636	rs186367692	50967419	A	T	0.00429177	-0.5772	0.0954	1.44563e-09	-0.461883	0.102709	6.89183e-06	0	12873.2	16:49926035-51083636_13	-	-
cd	16	82866767	82928073	rs59926756	82879772	A	G	0.290388	-0.1062	0.0176	1.5986e-09					7800.92	16:82866767-82928073_1	-	-
cd	17	25819513	25869033	rs2948542	25856486	A	G	0.41358	0.1016	0.0163	4.5721e-10					7733.29	17:25819513-25869033_1	-	-
cd	17	32563831	32735169	rs3091315	32593665	G	A	0.273237	0.1579	0.0182	4.10566e-18	0.1579	0.0182895	5.95598e-18	0	7536.76	17:32563831-32735169_1	-	-
cd	17	40132591	40824834	rs17885629	40525098	G	A	0.429862	0.1143	0.0162	1.71912e-12	0.109684	0.0162949	1.68305e-11	0.0153367	7737.84	17:40132591-40824834_2	-	-
cd	18	12744692	12924171	rs80262450	12818922	A	G	0.121489	-0.2268	0.0244	1.47093e-20	-0.2268	0.0245334	2.3626e-20	0	7788.38	18:12744692-12924171_1	-	-
cd	19	1095514	1187675	rs4807570	1123652	A	G	0.200812	-0.1811	0.0193	6.3867e-21	-0.152544	0.0197575	1.15595e-14	0.166987	8282.96	19:1095514-1187675_1	-	-
cd	19	1095514	1187675	rs145026040	1178654	C	G	0.140009	-0.1788	0.0238	5.79622e-14	-0.15147	0.0242039	3.89811e-10	0	7280.83	19:1095514-1187675_2	-	-
cd	19	10397403	10771941	rs144309607	10492274	T	C	0.0484954	0.3712	0.047	2.83704e-15	0.376469	0.0474987	2.26529e-15	-0.0664858	4847.49	19:10397403-10771941_1	-	-
cd	19	10397403	10771941	rs142770866	10525372	A	G	0.0881233	-0.1753	0.0292	1.93198e-09	-0.149817	0.0294177	3.52913e-07	-0.0769484	7267.86	19:10397403-10771941_2	-	-
cd	19	33721455	33768892	rs8107162	33744872	A	T	0.436859	-0.118	0.0171	5.17889e-12	-0.087694	0.0181173	1.29606e-06	0.343882	6908.64	19:33721455-33768892_2	-	-
cd	19	33721455	33768892	rs62126620	33753200	A	G	0.192345	-0.144	0.0201	7.8254e-13	-0.110903	0.0212915	1.90065e-07	0	7921.63	19:33721455-33768892_2	-	-
cd	19	49114236	49253261	rs601338	49206674	G	A	0.48963	0.1085	0.0162	2.1197e-11	0.1085	0.0162468	2.41819e-11	0	7582.74	19:49114236-49253261_1	-	-
cd	20	44623967	44780406	rs3761158	44634912	A	G	0.380298	0.1098	0.0165	2.84177e-11	0.107328	0.0165558	9.00352e-11	0	7756.63	20:44623967-44780406_1	-	-
cd	20	62208411	62779693	rs6062496	62329099	G	A	0.454845	0.1223	0.0167	2.4185e-13	0.11595	0.0168661	6.21057e-12	-0.109901	7194.15	20:62208411-62779693_2	-	-
cd	21	16700886	16836917	rs1297269	16820081	T	A	0.443138	0.1774	0.0163	1.38252e-27	0.1774	0.0164266	3.45818e-27	0	7532.87	21:16700886-16836917_1	-	-
cd	21	34750338	34910056	rs2284553	34776695	A	G	0.408938	0.1277	0.0165	9.98918e-15					7542.09	21:34750338-34910056_1	-	-
cd	22	21798351	22019160	rs5754100	21916166	C	T	0.189389	-0.1687	0.0206	2.62705e-16	-0.1687	0.0206892	3.52039e-16	0	7612.43	22:21798351-22019160_1	-	-
cd	22	37258503	37323988	rs4821544	37258503	C	T	0.304115	-0.0966	0.0171	1.61269e-08	-0.0892311	0.017216	2.18313e-07	0.103537	8055.67	22:37258503-37323988_2	-	-
cd	22	39624238	39844786	rs2143178	39660829	C	T	0.164807	0.2087	0.0223	8.06898e-21	0.183801	0.0228612	8.9936e-16	-0.198738	7227.34	22:39624238-39844786_1	-	-
cd	22	39624238	39844786	rs5757624	39737350	C	T	0.197238	-0.1488	0.0202	1.75381e-13	-0.116815	0.0206565	1.55753e-08	0	7695.71	22:39624238-39844786_2	-	-
cd	2	173423066	173424407	rs79942980	173348047	C	G	0.0269196	0.0238	0.0549	0.66464					6336.39	2:173423066-173424407_1	-	-
cd	2	173423066	173424407	rs151175749	173424407	G	C	0.0327978	-0.2483	0.0428	6.57628e-09					8575.27	2:173423066-173424407_1	-	-
cd	3	53061377	53139977	rs115472037	53101496	A	C	0.0251662	0.2692	0.0591	5.23877e-06					5827.19	3:53061377-53139977_1	-	-
cd	3	53061377	53139977	rs2581828	53133149	C	G	0.409973	-0.0941	0.0162	6.29816e-09					7859.38	3:53061377-53139977_1	-	-
eczema	1	151539293	153500208	rs529674192	151610326	G	C	0.00290571	-0.4369	0.062	1.83113e-12	-0.415745	0.0620871	2.13953e-11	-0.00704406	44946.2	1:151539293-153500208_4	-	-
eczema	1	151539293	153500208	rs189087867	152020345	C	T	0.000233793	-0.8037	0.0856	6.05618e-21	-0.731712	0.0858598	1.56588e-17	-0.00164325	292501	1:151539293-153500208_4	-	-
eczema	1	151539293	153500208	rs12123821	152179152	T	C	0.047126	-0.2704	0.0254	1.82667e-26	-0.28035	0.0254961	4.0037e-28	-0.00217917	17184.7	1:151539293-153500208_1	-	-
eczema	1	151539293	153500208	rs185433896	152249021	C	A	0.00292241	-2.4506	0.434	1.63705e-08	-2.1118	0.443433	1.91318e-06	0.268184	882.146	1:151539293-153500208_4	-	-
eczema	1	151539293	153500208	rs61815559	152271219	T	A	0.0345513	-0.3689	0.0445	1.13355e-16	-0.344392	0.0450352	2.05465e-14	-0.0239912	7518.43	1:151539293-153500208_2	-	-
eczema	1	151539293	153500208	rs11590590	152295710	T	C	0.00956882	-0.5597	0.0626	3.86033e-19	-0.556769	0.0628418	8.01156e-19	0.00415066	13413.9	1:151539293-153500208_4	-	-
eczema	1	151539293	153500208	rs185353937	152870503	A	G	0.000434187	-2.4048	0.4333	2.85726e-08	-2.11382	0.435558	1.21527e-06	0.0560595	6120.12	1:151539293-153500208_4	-	-
eczema	1	151539293	153500208	rs193032556	153164535	A	G	0.00153635	-0.5133	0.0653	3.82166e-15	-0.407047	0.0661577	7.61883e-10	0.277331	76549.1	1:151539293-153500208_4	-	-
eczema	1	151539293	153500208	rs189960339	153276756	A	G	0.000283892	-0.6097	0.08	2.51231e-14	-0.524145	0.0808994	9.23475e-11	-0.00441471	275826	1:151539293-153500208_4	-	-
eczema	1	151539293	153500208	rs11584256	153410584	T	C	0.0167496	0.0806	0.0408	0.0482125	0.373921	0.0560642	2.56652e-11	0.770938	18275.8	1:151539293-153500208_4	-	-
eczema	1	151539293	153500208	rs28538178	153548708	G	T	0.0182192	-0.2051	0.044	3.14121e-06	-0.47782	0.0605102	2.86805e-15	0	14449.9	1:151539293-153500208_4	-	-
eczema	1	154396203	154555733	rs12126142	154425456	A	G	0.41019	-0.0626	0.0108	6.77954e-09	-0.062579	0.0108103	7.08674e-09	0.0186334	17512.1	1:154396203-154555733_1	-	-
eczema	1	172630454	173375997	rs9425668	172782086	T	A	0.243245	-0.0412	0.0114	0.000301468	-0.0583251	0.0115228	4.15546e-07	0.107231	21090.6	1:172630454-173375997_5	-	-
eczema	1	172630454	173375997	rs17371133	172828480	A	C	0.499182	0.0651	0.0102	1.74387e-10	0.0750451	0.0102879	2.99771e-13	0.0404212	19369.4	1:172630454-173375997_9	-	-
eczema	1	172630454	173375997	rs10127727	173150964	A	G	0.215507	-0.0789	0.0127	5.21155e-10	-0.0873893	0.0128063	8.85858e-12	0	18475.8	1:172630454-173375997_4	-	-
eczema	2	102562771	103302509	rs1861246	102966783	T	C	0.220517	-0.1134	0.0122	1.47093e-20	-0.106629	0.0127041	4.72749e-17	-0.0117825	19499	2:102562771-103302509_1	-	-
eczema	2	102562771	103302509	rs7559566	103028041	T	G	0.000250493	0.0878	0.0168	1.73038e-07	0.0875248	0.0168001	1.89055e-07	0.0366286	7088800	2:102562771-103302509_5	-	-
eczema	2	102562771	103302509	rs13018263	103092270	C	T	0.201914	0.0809	0.012	1.5658e-11	0.0556396	0.0123933	7.13878e-06	0	21548	2:102562771-103302509_2	-	-
eczema	4	122903441	124264377	rs539870576	123036810	T	C	0.072693	-0.1125	0.0258	1.29786e-05	-0.135895	0.0260679	1.857e-07	-0.190237	12100	4:122903441-124264377_3	-	-
eczema	4	122903441	124264377	rs7699742	123264485	C	T	0.332454	-0.0603	0.0103	4.78825e-09	-0.0677759	0.0104067	7.38073e-11	0	23060.8	4:122903441-124264377_1	-	-
eczema	5	129694835	132273192	rs20541	131995964	A	G	0.183093	-0.093	0.011	2.80177e-17	-0.0754443	0.0112186	1.75655e-11	0.183529	26709.1	5:129694835-132273192_1	-	-
eczema	5	129694835	132273192	rs30516	132112560	T	A	0.108447	-0.0987	0.0127	7.74681e-15	-0.0754959	0.0129726	5.89811e-09	0	31019.4	5:129694835-132273192_3	-	-
eczema	8	81092889	81328191	rs11786685	81275835	A	G	0.346999	-0.0721	0.0108	2.45676e-11	-0.0721	0.0108124	2.58856e-11	0	18935.1	8:81092889-81328191_1	-	-
eczema	11	36325764	36530644	rs11033603	36434542	A	G	0.0292074	-0.1645	0.0232	1.33612e-12	-0.164617	0.0232212	1.35034e-12	0.0155968	33071.3	11:36325764-36530644_2	-	-
eczema	11	65401336	65681965	rs10791824	65559266	A	G	0.434488	0.0733	0.0105	2.93186e-12	0.0913778	0.0110113	1.05364e-16	-0.1505	19055.8	11:65401336-65681965_1	-	-
eczema	11	75908131	76421797	rs11236689	76004313	G	A	0.151882	-0.0961	0.0173	2.7775e-08	-0.0816782	0.0177981	4.4503e-06	0.23408	12971.9	11:75908131-76421797_6	-	-
eczema	11	75908131	76421797	rs7936070	76293527	T	G	0.479209	-0.0905	0.0102	7.14904e-19	-0.0576507	0.0110446	1.79123e-07	0.247063	19227.2	11:75908131-76421797_1	-	-
eczema	11	75908131	76421797	rs55646091	76299431	A	G	0.0520524	-0.1677	0.0266	2.89105e-10	-0.129004	0.0275429	2.81703e-06	-0.049507	14318.4	11:75908131-76421797_2	-	-
eczema	11	75908131	76421797	rs139469623	76320406	C	A	0.113573	0.155	0.0206	5.30149e-14	0.110057	0.0215292	3.18812e-07	0.1837	11677.2	11:75908131-76421797_7	-	-
eczema	11	75908131	76421797	rs11236813	76343427	C	G	0.0998631	0.0982	0.0158	5.12626e-10	0.0834794	0.0159691	1.71775e-07	-0.0237803	22299.6	11:75908131-76421797_4	-	-
eczema	12	68466262	68746897	rs3947727	68652099	C	T	0.397632	0.0714	0.0105	1.04619e-11	0.0714	0.0105125	1.10672e-11	0	18939.3	12:68466262-68746897_2	-	-
eczema	14	35399035	35886955	rs12586305	35654467	G	T	0.161668	-0.091	0.014	8.032e-11	-0.091	0.0140154	8.42288e-11	0	18713.3	14:35399035-35886955_1	-	-
eczema	16	11006011	11751015	rs3862469	11194080	T	C	0.320697	0.0759	0.0109	3.32386e-12	0.0701285	0.0109976	1.8094e-10	-0.126695	19376	16:11006011-11751015_8	-	-
eczema	17	47219542	47677191	rs35073649	47422510	T	C	0.369126	-0.0785	0.0103	2.51018e-14	-0.0783198	0.0103146	3.1228e-14	0.00589195	20295.2	17:47219542-47677191_1	-	-
eczema	19	8785744	8813477	rs2918306	8788618	C	T	0.153669	-0.0909	0.0132	5.72366e-12	-0.0909	0.0132141	6.02774e-12	0	21649.5	19:8785744-8813477_1	-	-
eczema	20	62208411	62779693	rs6010994	62291438	T	C	0.246234	0.101	0.0128	3.00677e-15	0.0834499	0.0131128	1.96594e-10	-0.0336072	16707	20:62208411-62779693_1	-	-
eczema	20	62208411	62779693	rs142614912	62312338	T	G	0.00572793	-0.1178	0.023	3.02731e-07	-0.117538	0.0230057	3.23757e-07	-0.0249693	169227	20:62208411-62779693_4	-	-
eczema	20	62208411	62779693	rs141306405	62543548	T	C	0.0563441	-0.0743	0.0154	1.40232e-06	-0.0794092	0.0156302	3.76431e-07	0	40415.7	20:62208411-62779693_5	-	-
eczema	22	37258503	37323988	rs2075943	37319009	G	A	0.459236	0.0648	0.0108	1.97318e-09	0.0648	0.0108104	2.04452e-09	0	18171.8	22:37258503-37323988_1	-	-
Faid	1	25024040	25331411	rs1609996	25301869	C	T	0.496476	-0.147141	0.0251703	5.04074e-09	-0.147141	0.0253034	6.06135e-09	0	3126.86	1:25024040-25331411_1	ENSG00000020633	RUNX3
Faid	1	38247095	38652792	rs12742756	38347417	G	A	0.424952	0.159425	0.0275326	7.02118e-09	0.159399	0.0276998	8.69002e-09	0.00019957	2670.11	1:38247095-38652792_2	ENSG00000204084	INPP5B
Faid	1	38247095	38652792	rs2045791	38635692	T	C	0.26108	0.151246	0.0293504	2.56184e-07	0.151214	0.0294757	2.89536e-07	0	2986.96	1:38247095-38652792_1	ENSG00000185668	POU3F1
Faid	1	92559886	92939959	rs12724638	92666275	C	T	0.364333	-0.147	0.0260313	1.63214e-08					3158.82	1:92559886-92939959_1	ENSG00000122484	RPAP2
Faid	1	113759855	114658263	rs12031069	113872875	T	C	0.101049	0.17323	0.038699	7.59304e-06	0.735827	0.0588819	7.78694e-36	-0.122784	3664.99	1:113759855-114658263_2	ENSG00000081026	MAGI3
Faid	1	113759855	114658263	rs61817536	113915974	C	A	0.129655	-0.278205	0.040755	8.71425e-12	-0.184929	0.0424154	1.30095e-05	-0.155164	2628.32	1:113759855-114658263_3	ENSG00000081026	MAGI3
Faid	1	113759855	114658263	rs1573996	113985456	G	A	0.15407	-0.246789	0.033172	1.00924e-13	-0.479554	0.0539097	5.81513e-19	-0.176059	3440.22	1:113759855-114658263_4	ENSG00000081026	MAGI3
Faid	1	113759855	114658263	rs1743595	114182669	T	A	0.311546	0.258177	0.0314345	2.15388e-16	0.753621	0.0453085	4.01092e-62	-0.587206	2298.26	1:113759855-114658263_5	ENSG00000134262	AP4B1
Faid	1	113759855	114658263	rs6704054	114216831	C	T	0.432768	0.225221	0.0277401	4.70219e-16	0.647552	0.041122	7.19295e-56	-0.1426	2588.2	1:113759855-114658263_6	ENSG00000116793	PHTF1
Faid	1	113759855	114658263	rs144956455	114223265	G	A	0.0265188	0.160752	0.0718311	0.0252266	0.460744	0.0753422	9.6348e-10	-0.0346181	3758.55	1:113759855-114658263_7	ENSG00000081026	MAGI3
Faid	1	113759855	114658263	rs72691811	114300663	G	A	0.0239304	0.193582	0.0807408	0.0165042	0.616044	0.0853662	5.33481e-13	-0.040494	3286.59	1:113759855-114658263_8	ENSG00000118655	DCLRE1B
Faid	1	113759855	114658263	rs140671428	114319200	A	G	0.0465248	0.230033	0.0590632	9.83235e-05	0.63089	0.0657729	8.64414e-22	-0.110473	3224.46	1:113759855-114658263_9	ENSG00000116793	PHTF1
Faid	1	113759855	114658263	rs7364	114524661	A	C	0.222989	-0.171246	0.0297905	9.0124e-09	-0.167465	0.0309386	6.20368e-08	-0.121539	3227.25	1:113759855-114658263_10	ENSG00000118655	DCLRE1B
Faid	1	113759855	114658263	rs17473706	114629215	T	C	0.279683	0.165796	0.0295126	1.93397e-08	0.12005	0.030054	6.48341e-05	0	2825.61	1:113759855-114658263_11	ENSG00000134207	SYT6
Faid	1	117262791	117264336	rs624988	117263790	T	C	0.39648	-0.147606	0.0256796	9.03036e-09	-0.147606	0.0258103	1.07224e-08	0	3138.51	1:117262791-117264336_1	ENSG00000134256	CD101
Faid	2	100636757	100871361	rs9653442	100825367	C	T	0.462376	-0.175148	0.0262767	2.6372e-11	-0.175148	0.0264744	3.69687e-11	0	2874.97	2:100636757-100871361_1	ENSG00000144218	AFF3
Faid	2	163024377	163207480	rs3788964	163207480	C	T	0.167296	0.220445	0.034927	2.7617e-10	0.220445	0.0351596	3.61418e-10	0	2906	2:163024377-163207480_1	ENSG00000115271	GCA
Faid	2	191163706	192008203	rs78415886	191434281	G	C	0.0682008	-0.241555	0.0535283	6.40191e-06	-0.302383	0.0543956	2.71367e-08	-0.0980745	2729.66	2:191163706-192008203_3	ENSG00000198130	HIBCH
Faid	2	191163706	192008203	rs4853540	191917317	T	G	0.197138	0.149296	0.0305962	1.06324e-06	0.367092	0.0435479	3.46773e-17	0.637526	3355.59	2:191163706-192008203_1	ENSG00000138378	STAT4
Faid	2	191163706	192008203	rs1517352	191931464	A	C	0.372432	-0.152598	0.0278233	4.14598e-08	-0.32396	0.0355786	8.58803e-20	0.268743	2737.42	2:191163706-192008203_4	ENSG00000138378	STAT4
Faid	2	191163706	192008203	rs6434435	191953864	A	G	0.176664	0.396477	0.0452439	1.89945e-18	0.297032	0.0536802	3.14167e-08	0.143828	1605.38	2:191163706-192008203_1	ENSG00000138378	STAT4
Faid	2	191163706	192008203	rs6434442	192001249	C	T	0.382936	-0.144686	0.0258138	2.08275e-08	-0.131281	0.0283373	3.60761e-06	0	3148.64	2:191163706-192008203_2	ENSG00000138378	STAT4
Faid	2	204450734	205043436	rs231389	204634730	C	T	0.230437	-0.218622	0.030933	1.57646e-12	-0.250399	0.0331835	4.49207e-14	-0.183719	2900.12	2:204450734-205043436_1	ENSG00000178562	CD28
Faid	2	204450734	205043436	rs3087243	204738919	A	G	0.452974	0.346397	0.0340225	2.40072e-24	0.185005	0.0405037	4.93289e-06	-0.602222	1642	2:204450734-205043436_3	ENSG00000163599	CTLA4
Faid	2	204450734	205043436	rs3096849	204762957	G	A	0.31866	-0.232317	0.0269775	7.21054e-18	-0.217261	0.0320022	1.1297e-11	0	3093.69	2:204450734-205043436_4	ENSG00000163599	CTLA4
Faid	3	159720271	159737535	rs2366644	159736572	G	T	0.425587	0.144881	0.0264688	4.40879e-08					2891.07	3:159720271-159737535_1	ENSG00000168811	IL12A
Faid	4	10702156	10729363	rs4269168	10722604	A	C	0.47126	-0.156164	0.0269865	7.17597e-09					2724.39	4:10702156-10729363_1	ENSG00000109684	CLNK
Faid	4	122903441	124264377	rs62323880	123038077	A	T	0.0729268	-0.238647	0.0470888	4.01992e-07	-0.290222	0.0479332	1.40668e-09	-0.166827	3313.95	4:122903441-124264377_7	ENSG00000138688	KIAA1109
Faid	4	122903441	124264377	rs72669172	123472816	T	C	0.273972	-0.15211	0.0273841	2.78135e-08	-0.180238	0.0278963	1.04011e-10	0	3325.57	4:122903441-124264377_1	ENSG00000138688	KIAA1109
Faid	4	166331660	166659123	rs1246904	166560583	A	T	0.157259	-0.176117	0.0311644	1.59294e-08	-0.176117	0.0312891	1.8156e-08	0	3857.1	4:166331660-166659123_1	ENSG00000038295	TLL1
Faid	5	35762592	36160668	rs1008756	35905927	C	A	0.432784	-0.131824	0.0241774	4.96993e-08	-0.131824	0.0242776	5.63918e-08	0	3458.95	5:35762592-36160668_2	ENSG00000168685	IL7R
Faid	5	55435220	55567087	rs6873385	55436851	A	T	0.204686	0.323503	0.0415226	6.6482e-15	0.239714	0.0444316	6.84721e-08	-0.301699	1723.77	5:55435220-55567087_1	ENSG00000164512	ANKRD55
Faid	5	55435220	55567087	rs160289	55484024	T	C	0.223022	-0.194781	0.0324704	1.98882e-09	-0.192352	0.0342427	1.93936e-08	0	2704.89	5:55435220-55567087_1	ENSG00000164512	ANKRD55
Faid	5	102518795	102681586	rs28157	102595837	T	G	0.317942	0.152851	0.02779	3.79331e-08	0.152851	0.0279266	4.41715e-08	0	2967.89	5:102518795-102681586_1	ENSG00000145730	PAM
Faid	5	150401765	150504222	rs4958880	150438477	A	C	0.183978	-0.18125	0.033238	4.95045e-08	-0.186166	0.0334198	2.53959e-08	-0.0401692	2989.2	5:150401765-150504222_1	ENSG00000145901	TNIP1
Faid	6	382559	451895	rs2048698	433962	C	T	0.486373	0.158186	0.0251091	2.97806e-10	0.158186	0.0252635	3.81497e-10	0	3136.38	6:382559-451895_1	ENSG00000137265	IRF4
Faid	6	90809639	91118921	rs1504215	91006227	A	G	0.352543	-0.187169	0.0266266	2.07413e-12	-0.124786	0.028723	1.39612e-05	0.351472	3042.05	6:90809639-91118921_2	ENSG00000112182	BACH2
Faid	6	90809639	91118921	rs56258221	91030441	C	T	0.201162	-0.23229	0.0354602	5.726e-11	-0.17502	0.0376866	3.41589e-06	0	2433.18	6:90809639-91118921_3	ENSG00000112182	BACH2
Faid	6	126625617	127080700	rs9372840	126822635	C	A	0.454878	-0.13077	0.0233701	2.19854e-08	-0.13077	0.0234662	2.50814e-08	0	3680.5	6:126625617-127080700_1	ENSG00000203760	CENPW
Faid	6	135624811	135972600	rs2746432	135696597	C	T	0.442069	-0.156849	0.0263882	2.78322e-09	-0.156849	0.0265445	3.44399e-09	0	2889.46	6:135624811-135972600_1	ENSG00000135541	AHI1
Faid	6	137900027	138290146	rs13205649	138005428	G	C	0.271567	0.168966	0.028903	5.03605e-09	0.217211	0.0305728	1.20589e-12	-0.33077	2995.87	6:137900027-138290146_4	ENSG00000118503	TNFAIP3
Faid	6	137900027	138290146	rs7742214	138022804	A	C	0.226128	0.0859414	0.0276393	0.0018747	0.146636	0.0290999	4.67868e-07	-0.0564125	3735.72	6:137900027-138290146_5	ENSG00000118503	TNFAIP3
Faid	6	137900027	138290146	rs9494879	138159432	C	T	0.322417	0.11748	0.0252375	3.24054e-06	0.176732	0.0258878	8.68066e-12	0.243252	3576.68	6:137900027-138290146_3	ENSG00000254440	PBOV1
Faid	6	137900027	138290146	rs58721818	138243739	T	C	0.0306436	-0.648194	0.0861794	5.41752e-14	-0.712835	0.0890663	1.21008e-15	0	2213.39	6:137900027-138290146_1	ENSG00000118503	TNFAIP3
Faid	6	159343182	159522796	rs654690	159514778	T	C	0.361294	0.160057	0.0266459	1.89193e-09	0.160057	0.0268002	2.34022e-09	0	3020.17	6:159343182-159522796_1	ENSG00000164691	TAGAP
Faid	7	26695215	27127696	rs7804620	26891831	G	T	0.247069	0.188742	0.029334	1.24096e-10	0.188742	0.0295254	1.63158e-10	0	3086.4	7:26695215-27127696_1	ENSG00000005020	SKAP2
Faid	7	49952833	50478627	rs876036	50307710	C	T	0.315554	0.155827	0.0264728	3.9493e-09	0.14148	0.0267934	1.28883e-07	0	3273.09	7:49952833-50478627_2	ENSG00000185811	IKZF1
Faid	7	116951671	117381806	rs7795896	117086613	C	T	0.295598	-0.165251	0.0280744	3.95207e-09	-0.165251	0.0282306	4.80999e-09	0	3015.08	7:116951671-117381806_1	ENSG00000154438	ASZ1
Faid	7	128565661	128777177	rs12706860	128570026	G	C	0.342206	0.216809	0.0327353	3.51749e-11	0.156831	0.0342322	4.61901e-06	-0.110926	2031.57	7:128565661-128777177_1	ENSG00000128604	IRF5
Faid	7	128565661	128777177	rs17339773	128677052	A	T	0.0229451	-0.507578	0.0896343	1.48948e-08	-0.395478	0.0912401	1.46106e-05	0.161381	2747.07	7:128565661-128777177_3	ENSG00000128604	IRF5
Faid	7	128565661	128777177	rs71581967	128717169	A	G	0.139942	-0.32657	0.0436674	7.51315e-14	-0.246567	0.0460274	8.46359e-08	0	2125.4	7:128565661-128777177_2	ENSG00000064419	TNPO3
Faid	8	10576753	11525435	rs4840568	11351019	A	G	0.265105	-0.238604	0.0339361	2.05084e-12	-0.228066	0.0344142	3.42372e-11	0	2183.81	8:10576753-11525435_1	ENSG00000154319	FAM167A
Faid	9	4277839	4305064	rs7034200	4289050	A	C	0.481013	-0.139247	0.0234883	3.0603e-09	-0.139247	0.0235995	3.62608e-09	0	3598.86	9:4277839-4305064_1	ENSG00000107249	GLIS3
Faid	10	5887170	6728918	rs12257077	6071545	T	C	0.0344845	-0.383597	0.0634008	1.44527e-09	-0.260571	0.0646692	5.59449e-05	0.218579	3704.27	10:5887170-6728918_11	ENSG00000134453	RBM17
Faid	10	5887170	6728918	rs706778	6098949	T	C	0.402976	-0.318713	0.033609	2.47143e-21	-0.231259	0.0377119	8.66442e-10	-0.0323721	1752.9	10:5887170-6728918_12	ENSG00000134460	IL2RA
Faid	10	5887170	6728918	rs7893324	6111075	C	T	0.145753	0.260646	0.0359398	4.09721e-13	0.287331	0.0377199	2.58636e-14	-0.241648	3060.68	10:5887170-6728918_2	ENSG00000134460	IL2RA
Faid	10	5887170	6728918	rs35285258	6118770	T	C	0.246668	0.220985	0.0307874	7.08685e-13	0.185865	0.0356154	1.80203e-07	0.245083	2791.21	10:5887170-6728918_7	ENSG00000134460	IL2RA
Faid	10	5887170	6728918	rs41295131	6135580	C	T	0.0317124	0.40753	0.072554	1.94396e-08	0.308608	0.0752282	4.09076e-05	-0.0360405	3065.97	10:5887170-6728918_5	ENSG00000134453	RBM17
Faid	10	5887170	6728918	rs77710246	6166282	G	T	0.0469089	-0.264693	0.0565795	2.89333e-06	-0.324862	0.0577449	1.84646e-08	0.00387962	3476.33	10:5887170-6728918_1	ENSG00000170525	PFKFB3
Faid	10	5887170	6728918	rs947474	6390450	G	A	0.184045	0.188037	0.0325647	7.72939e-09	0.200668	0.0327515	8.95502e-10	-0.00740396	3110.67	10:5887170-6728918_6	ENSG00000170525	PFKFB3
Faid	10	5887170	6728918	rs11596750	6471816	T	C	0.286697	-0.134792	0.0259292	2.00915e-07	-0.130558	0.0260384	5.32906e-07	0	3614.44	10:5887170-6728918_3	ENSG00000170525	PFKFB3
Faid	10	8095340	9897132	rs568727	8106701	A	C	0.375372	-0.148429	0.024786	2.11899e-09	-0.148429	0.0249113	2.54901e-09	0	3438.34	10:8095340-9897132_1	ENSG00000107485	GATA3
Faid	10	63785089	63895644	rs3740355	63810458	A	C	0.320664	-0.163	0.0289137	1.72558e-08	-0.155344	0.02914	9.77028e-08	0.0697765	2715.53	10:63785089-63895644_1	ENSG00000150347	ARID5B
Faid	10	90005048	90264140	rs7068821	90051035	T	G	0.259677	0.186563	0.0276796	1.58269e-11	0.186563	0.0278623	2.14336e-11	0	3354.29	10:90005048-90264140_1	ENSG00000184719	RNLS
Faid	11	1874221	2323029	rs76374648	2134283	G	A	0.0234461	0.642881	0.0986984	7.33737e-11	0.775398	0.101143	1.76998e-14	-0.0462278	2205.03	11:1874221-2323029_1	ENSG00000205864	KRTAP5-6
Faid	11	1874221	2323029	rs3213229	2155876	T	C	0.0741458	0.596337	0.0649101	4.03493e-20	0.46235	0.0745461	5.56796e-10	-0.157935	1648.93	11:1874221-2323029_4	ENSG00000167244	IGF2
Faid	11	1874221	2323029	rs3213223	2156930	A	G	0.235363	0.240576	0.0310076	8.58616e-15	0.268449	0.0353763	3.23942e-14	-0.153797	2836.53	11:1874221-2323029_2	ENSG00000167244	IGF2
Faid	11	1874221	2323029	rs7111447	2163932	T	A	0.0770682	0.370658	0.0532693	3.44689e-12	0.480648	0.0566676	2.21579e-17	-0.224418	2435.07	11:1874221-2323029_3	ENSG00000110665	C11orf21
Faid	11	1874221	2323029	rs3741211	2169110	G	A	0.388063	0.304595	0.031953	1.53399e-21	0.255344	0.0397238	1.29303e-10	0.219993	1976.72	11:1874221-2323029_2	ENSG00000167244	IGF2
Faid	11	1874221	2323029	rs11042962	2193510	T	C	0.447113	-0.201859	0.025239	1.26556e-15	-0.241538	0.0270941	4.88894e-19	-0.152618	3118.94	11:1874221-2323029_5	ENSG00000180176	TH
Faid	11	1874221	2323029	rs61871274	2207877	T	C	0.175028	-0.118623	0.0329064	0.000312305	-0.186144	0.0353755	1.42539e-07	0.226401	3192.64	11:1874221-2323029_6	ENSG00000183734	ASCL2
Faid	11	1874221	2323029	rs7946543	2220558	G	A	0.0865703	0.332871	0.0452916	1.9894e-13	0.33526	0.048065	3.05589e-12	0	3035.9	11:1874221-2323029_7	ENSG00000110665	C11orf21
Faid	11	64012910	64141771	rs663743	64107735	A	G	0.344912	0.200369	0.0291758	6.52694e-12	0.200369	0.0294378	9.99814e-12	0	2559.12	11:64012910-64141771_1	ENSG00000173457	PPP1R14B
Faid	11	128498760	128617231	rs7119766	128498762	C	T	0.202465	-0.182686	0.0326141	2.12571e-08	-0.177122	0.0328039	6.68574e-08	0.0376683	2883	11:128498760-128617231_1	ENSG00000134954	ETS1
Faid	11	128498760	128617231	rs605093	128604232	T	G	0.472613	-0.123146	0.023403	1.42517e-07	-0.118891	0.0235019	4.21909e-07	0	3638.76	11:128498760-128617231_2	ENSG00000151702	FLI1
Faid	12	46079172	46413593	rs6582578	46335124	C	T	0.203216	-0.173603	0.0306447	1.47012e-08					3270.57	12:46079172-46413593_1	ENSG00000139218	SCAF11
Faid	12	56364321	56518408	rs2456973	56416928	C	A	0.341388	-0.286498	0.0296741	4.68972e-22	-0.286498	0.0302299	2.60881e-21	0	2439.07	12:56364321-56518408_1	ENSG00000111540	RAB5B
Faid	12	110398145	113235274	rs3184504	111884608	T	C	0.485572	-0.383995	0.036412	5.30847e-26	-0.276746	0.0414011	2.31711e-11	-0.359999	1405.24	12:110398145-113235274_1	ENSG00000111252	SH2B3
Faid	12	110398145	113235274	rs10744775	112096215	C	T	0.251077	0.200031	0.0299366	2.36022e-11	0.177958	0.032586	4.72992e-08	-0.224764	2934.59	12:110398145-113235274_2	ENSG00000111275	ALDH2
Faid	12	110398145	113235274	rs7135514	112448485	T	C	0.131375	0.244087	0.0411966	3.12421e-09	0.215701	0.0449753	1.6187e-06	0	2557.34	12:110398145-113235274_3	ENSG00000198270	TMEM116
Faid	14	68727506	69315016	rs2104047	68754417	T	C	0.278498	0.196074	0.0296193	3.59643e-11	0.197567	0.0298461	3.60396e-11	-0.00793146	2795.46	14:68727506-69315016_1	ENSG00000185650	ZFP36L1
Faid	14	68727506	69315016	rs17106304	69260511	C	G	0.345329	0.176095	0.0259157	1.08368e-11	0.177366	0.0260959	1.0704e-11	0	3250.04	14:68727506-69315016_4	ENSG00000185650	ZFP36L1
Faid	14	101299000	101323546	rs56994090	101306447	C	T	0.41535	0.15575	0.0243962	1.72321e-10	0.15575	0.0245374	2.18927e-10	0	3424.71	14:101299000-101323546_1	ENSG00000254656	RTL1
Faid	15	38820647	38939085	rs56059718	38836777	A	C	0.19333	-0.208085	0.0322455	1.09547e-10	-0.208085	0.0324598	1.44993e-10	0	3047.94	15:38820647-38939085_1	ENSG00000172575	RASGRP1
Faid	15	69964858	70048984	rs7170107	70010647	T	C	0.265355	-0.188085	0.0296459	2.23333e-10	-0.159103	0.0303728	1.62029e-07	-0.202307	2884.04	15:69964858-70048984_1	ENSG00000140332	TLE3
Faid	15	69964858	70048984	rs77472938	70043522	G	A	0.104656	0.292759	0.0466365	3.44105e-10	0.246333	0.0478335	2.60762e-07	0	2419.13	15:69964858-70048984_2	ENSG00000140332	TLE3
Faid	15	79121776	79239719	rs34843303	79234470	C	T	0.107278	0.23541	0.0393736	2.24691e-09	0.23541	0.0395777	2.71375e-09	0	3343.04	15:79121776-79239719_1	ENSG00000103811	CTSH
Faid	16	11006011	11751015	rs34306440	11215035	G	A	0.214238	0.254864	0.0319811	1.5969e-15	0.27839	0.0326913	1.65546e-17	-0.140264	2848.91	16:11006011-11751015_4	ENSG00000038532	CLEC16A
Faid	16	11006011	11751015	rs12928968	11418478	T	C	0.185047	0.204446	0.0343655	2.69509e-09	0.246656	0.0349142	1.61041e-12	0	2780.22	16:11006011-11751015_5	ENSG00000175643	RMI2
Faid	16	28299132	29002706	rs231974	28540322	T	A	0.125463	-0.204645	0.036517	2.09351e-08	-0.204645	0.0366804	2.41719e-08	0	3391.03	16:28299132-29002706_2	ENSG00000178952	TUFM
Faid	16	75242012	75510212	rs8056814	75252327	A	G	0.0875388	-0.293756	0.0431085	9.47009e-12	-0.293756	0.0434013	1.30244e-11	0	3333.65	16:75242012-75510212_1	ENSG00000168928	CTRB2
Faid	17	7210836	7226957	rs35776863	7226957	A	G	0.236348	-0.233075	0.0350041	2.7662e-11	-0.233075	0.0353442	4.26911e-11	0	2218.86	17:7210836-7226957_1	ENSG00000072818	ACAP1
Faid	18	12744692	12924171	rs7237497	12777325	T	C	0.167379	-0.353522	0.0382116	2.20947e-20	-0.329391	0.042243	6.31316e-15	-0.351629	2373.95	18:12744692-12924171_1	ENSG00000175354	PTPN2
Faid	18	12744692	12924171	rs2852151	12841176	A	G	0.39835	0.260994	0.0301095	4.39174e-18	0.16029	0.0329134	1.11569e-06	-0.12655	2228.37	18:12744692-12924171_3	ENSG00000175354	PTPN2
Faid	18	12744692	12924171	rs9946761	12889017	G	T	0.0268528	-0.515052	0.0842861	9.91561e-10	-0.500256	0.085996	5.98436e-09	-0.0317853	2658.52	18:12744692-12924171_2	ENSG00000101639	CEP192
Faid	18	67482150	67565579	rs1788244	67544717	T	C	0.40351	-0.16612	0.0259829	1.62203e-10	-0.16612	0.0261528	2.12675e-10	0	3039.22	18:67482150-67565579_1	ENSG00000150637	CD226
Faid	19	10397403	10771941	rs142770866	10525372	A	G	0.0881233	0.343065	0.052782	8.04966e-11	0.4175	0.0538993	9.48828e-15	-0.151871	2194.9	19:10397403-10771941_2	ENSG00000090339	ICAM1
Faid	19	10397403	10771941	rs35452057	10573816	A	G	0.190625	0.250191	0.0359692	3.50805e-12	0.266453	0.0374706	1.15221e-12	0.207142	2460.5	19:10397403-10771941_4	ENSG00000105376	ICAM5
Faid	19	10397403	10771941	rs147622113	10771941	T	C	0.0292742	0.536052	0.0891329	1.80911e-09	0.43859	0.0916121	1.68902e-06	0	2182.21	19:10397403-10771941_3	ENSG00000129347	KRI1
Faid	19	47176752	47288645	rs60652743	47205707	G	A	0.163188	0.216809	0.0335121	9.82735e-11	0.216809	0.0337235	1.28428e-10	0	3227.61	19:47176752-47288645_1	ENSG00000105287	PRKD2
Faid	19	49114236	49253261	rs601338	49206674	G	A	0.48963	0.130287	0.0231263	1.76353e-08	0.130287	0.0232215	2.01605e-08	0	3723.51	19:49114236-49253261_1	ENSG00000176920	FUT2
Faid	21	43809826	43893398	rs11203203	43836186	A	G	0.366153	-0.209466	0.0255447	2.40388e-16	-0.206084	0.0268645	1.70341e-14	-0.2295	3237.98	21:43809826-43893398_2	ENSG00000160185	UBASH3A
Faid	21	43809826	43893398	rs3788014	43849035	T	C	0.0877225	0.292718	0.0482044	1.25995e-09	0.219376	0.0496128	9.79006e-06	0	2655.07	21:43809826-43893398_1	ENSG00000160185	UBASH3A
Faid	22	21798351	22019160	rs4820091	21940189	G	T	0.18453	-0.232122	0.0349935	3.28282e-11	-0.232122	0.0352741	4.68754e-11	0	2671.17	22:21798351-22019160_1	ENSG00000185651	UBE2L3
Faid	22	29920298	30599596	rs2412971	30494371	A	G	0.445226	0.17898	0.0250098	8.28084e-13	0.17898	0.0252058	1.24073e-12	0	3190.23	22:29920298-30599596_2	ENSG00000100325	ASCC2
Faid	22	37511033	37643564	rs228953	37531436	A	G	0.441034	0.144089	0.0261476	3.57596e-08	0.143512	0.0263003	4.85158e-08	-0.0345003	2937.35	22:37511033-37643564_1	ENSG00000100385	IL2RB
Faid	22	37511033	37643564	rs3218251	37545505	A	T	0.268511	-0.15964	0.0277931	9.25461e-09	-0.15146	0.0279489	5.9872e-08	0.0183608	3263.73	22:37511033-37643564_3	ENSG00000100385	IL2RB
Faid	22	37511033	37643564	rs229527	37581485	A	C	0.420093	-0.154974	0.0243806	2.06461e-10	-0.155864	0.0245326	2.10695e-10	0	3413.65	22:37511033-37643564_2	ENSG00000133466	C1QTNF6
Faid	22	39624238	39844786	rs909685	39747671	A	T	0.302812	-0.201851	0.0286934	1.99592e-12	-0.201851	0.0289382	3.0534e-12	0	2828.91	22:39624238-39844786_3	ENSG00000100321	SYNGR1
Falrg	1	8373208	8917212	rs3795310	8431607	T	C	0.449033	0.0815863	0.0148258	3.73403e-08	0.0815863	0.0148495	3.92431e-08	0	9169.85	1:8373208-8917212_1	ENSG00000142599	RERE
Falrg	1	25024040	25331411	rs11249204	25261740	A	G	0.423817	0.0934554	0.014541	1.30141e-10	0.0909798	0.014581	4.38661e-10	-0.0380125	9646.57	1:25024040-25331411_1	ENSG00000020633	RUNX3
Falrg	1	150255587	150493925	rs7512552	150265704	T	C	0.485722	0.0775024	0.0139666	2.87101e-08	0.0775024	0.0139869	3.00625e-08	0	10241.1	1:150255587-150493925_1	ENSG00000143369	ECM1
Falrg	1	151539293	153500208	rs12758387	151707204	C	T	0.476971	0.0782602	0.0140636	2.62575e-08	0.0712365	0.0142102	5.35718e-07	0.0936226	10106.3	1:151539293-153500208_7	ENSG00000182134	TDRKH
Falrg	1	151539293	153500208	rs72696990	152248894	C	T	0.0157309	-0.372742	0.0683376	4.91319e-08	-0.366721	0.0709194	2.32906e-07	-0.124689	6888.05	1:151539293-153500208_4	ENSG00000159445	THEM4
Falrg	1	151539293	153500208	rs1933064	152301576	A	G	0.474717	-0.0778041	0.014389	6.40228e-08	-0.075262	0.0150516	5.72535e-07	0.260244	9659.04	1:151539293-153500208_4	ENSG00000143631	FLG
Falrg	1	151539293	153500208	rs12144049	152440910	C	T	0.280969	-0.171099	0.0189996	2.14901e-19	-0.0985719	0.0205407	1.59584e-06	0.206512	6777.9	1:151539293-153500208_8	ENSG00000143536	CRNN
Falrg	1	151539293	153500208	rs61812715	152711367	C	T	0.0253833	-0.652439	0.0771425	2.72981e-17	-0.577779	0.0797892	4.4436e-13	0.160886	3326.69	1:151539293-153500208_2	ENSG00000198854	C1orf68
Falrg	1	151539293	153500208	rs821429	153275443	G	A	0.038292	-0.230662	0.0382128	1.57752e-09	-0.170531	0.0389376	1.18893e-05	0	9265.43	1:151539293-153500208_1	ENSG00000163218	PGLYRP4
Falrg	1	154396203	154555733	rs4129267	154426264	T	C	0.409973	-0.113867	0.015544	2.38081e-13	-0.113867	0.0155921	2.81671e-13	0	8503.34	1:154396203-154555733_1	ENSG00000160712	IL6R
Falrg	1	160566104	160599410	rs11265449	160582248	G	C	0.447898	0.0781776	0.0140765	2.79567e-08					10175.2	1:160566104-160599410_1	ENSG00000162739	SLAMF6
Falrg	1	172630454	173375997	rs859724	172741111	G	C	0.338866	0.0878278	0.0149764	4.50724e-09	0.0910084	0.0160998	1.57873e-08	-0.242775	9920.49	1:172630454-173375997_2	ENSG00000117560	FASLG
Falrg	1	172630454	173375997	rs2422254	172779833	T	C	0.101566	-0.140614	0.0224989	4.10978e-10	-0.105221	0.0238464	1.02208e-05	-0.164318	10790.4	1:172630454-173375997_5	ENSG00000117560	FASLG
Falrg	1	172630454	173375997	rs10912564	173170618	T	C	0.304432	-0.129161	0.0162885	2.19848e-15	-0.122471	0.0166009	1.61478e-13	0	8841.1	1:172630454-173375997_3	ENSG00000117586	TNFSF4
Falrg	1	212844162	213018236	rs906364	212858748	C	T	0.181457	-0.102062	0.0185199	3.5691e-08	-0.102062	0.0185477	3.74024e-08	0	9789.02	1:212844162-213018236_1	ENSG00000203705	TATDN3
Falrg	2	8438693	8508404	rs346835	8438693	T	C	0.329214	0.114731	0.0172082	2.60634e-11	0.114731	0.0172573	2.9653e-11	0	7603.41	2:8438693-8508404_1	ENSG00000115738	ID2
Falrg	2	102562771	103302509	rs13026492	102727198	C	T	0.208059	0.098478	0.0175234	1.91171e-08	0.0868998	0.0196793	1.0064e-05	0.309523	9854.35	2:102562771-103302509_6	ENSG00000115594	IL1R1
Falrg	2	102562771	103302509	rs955754	102849081	C	T	0.193464	-0.114783	0.0186027	6.81877e-10	-0.135805	0.0197509	6.16134e-12	-0.188172	9225.12	2:102562771-103302509_7	ENSG00000115602	IL1RL1
Falrg	2	102562771	103302509	rs7608638	102970289	G	A	0.38322	0.205551	0.0238134	6.04155e-18	0.135663	0.0250365	6.00644e-08	0.329866	3657.87	2:102562771-103302509_8	ENSG00000115607	IL18RAP
Falrg	2	102562771	103302509	rs13018263	103092270	C	T	0.201914	0.216088	0.0215262	1.03349e-23	0.155188	0.0238888	8.23345e-11	0	6598.15	2:102562771-103302509_2	ENSG00000115607	IL18RAP
Falrg	2	112268732	112382879	rs112385344	112275538	T	C	0.12027	-0.117879	0.0203545	6.98322e-09					11380.4	2:112268732-112382879_1	ENSG00000153208	MERTK
Falrg	2	112268732	112382879	rs2218658	112381541	G	A	0.374754	0.0662674	0.014264	3.38783e-06					10473.5	2:112268732-112382879_1	ENSG00000153094	BCL2L11
Falrg	2	228701168	228768551	rs2894644	228701168	T	A	0.242327	0.10679	0.0169069	2.67729e-10	0.10679	0.0169415	2.91008e-10	0	9490.8	2:228701168-228768551_1	ENSG00000123977	DAW1
Falrg	2	242763542	242781400	rs73014070	242774755	G	A	0.255269	-0.0922292	0.0160431	8.98586e-09					10198.4	2:242763542-242781400_1	ENSG00000188011	RTP5
Falrg	3	32950778	33206420	rs35570272	33047662	T	G	0.398333	-0.0991579	0.0172077	8.29199e-09	-0.107282	0.0175164	9.08759e-10	-0.0578618	7017.07	3:32950778-33206420_1	ENSG00000183813	CCR4
Falrg	3	112526053	112689537	rs7622814	112650431	T	G	0.469573	-0.0867851	0.0142523	1.1348e-09	-0.0867851	0.0142784	1.21637e-09	0	9847.07	3:112526053-112689537_1	ENSG00000163606	CD200R1
Falrg	3	188070950	188495948	rs9290877	188442480	C	T	0.301259	-0.109716	0.017111	1.4362e-10	-0.109716	0.0171535	1.59358e-10	0	8074.81	3:188070950-188495948_2	ENSG00000145012	LPP
Falrg	4	38708355	38933726	rs10012017	38784633	T	G	0.201613	0.14864	0.0234736	2.41654e-10	0.14864	0.0235554	2.78586e-10	0	5604.17	4:38708355-38933726_1	ENSG00000174125	TLR1
Falrg	4	122903441	124264377	rs62321685	123240790	A	G	0.0668815	-0.201275	0.0310889	9.53336e-11	-0.245716	0.031849	1.20968e-14	-0.189028	8250.64	4:122903441-124264377_3	ENSG00000138688	KIAA1109
Falrg	4	122903441	124264377	rs7699742	123264485	C	T	0.332454	-0.141744	0.0162304	2.47525e-18	-0.174896	0.016656	8.59443e-26	-0.109064	8479.68	4:122903441-124264377_1	ENSG00000138688	KIAA1109
Falrg	4	122903441	124264377	rs2390353	123602097	C	T	0.229251	-0.0894729	0.017497	3.16053e-07	-0.0944062	0.0176879	9.43244e-08	0	9220.53	4:122903441-124264377_2	ENSG00000181004	BBS12
Falrg	5	35762592	36160668	rs6871748	35885982	C	T	0.275108	0.119531	0.0167876	1.07805e-12	0.119531	0.0168347	1.24532e-12	0	8850.31	5:35762592-36160668_1	ENSG00000168685	IL7R
Falrg	5	109611717	110729445	rs79684465	110079731	A	G	0.0397114	-0.191023	0.0333542	1.0215e-08	-0.147551	0.033842	1.30063e-05	0.147878	11754.7	5:109611717-110729445_7	ENSG00000164209	SLC25A46
Falrg	5	109611717	110729445	rs424543	110129335	G	A	0.174343	-0.112675	0.0197208	1.10678e-08	-0.123316	0.0210476	4.65977e-09	0.336177	8900.42	5:109611717-110729445_1	ENSG00000186952	TMEM232
Falrg	5	109611717	110729445	rs76678422	110506404	T	C	0.0841989	-0.0743035	0.0276178	0.00713629	-0.147255	0.0293904	5.4349e-07	-0.0466148	8495.68	5:109611717-110729445_8	ENSG00000152495	CAMK4
Falrg	5	109611717	110729445	rs75772970	110566397	G	A	0.0240473	0.318974	0.0522934	1.0627e-09	0.344316	0.0531562	9.32905e-11	0.161388	7755.21	5:109611717-110729445_2	ENSG00000152495	CAMK4
Falrg	5	109611717	110729445	rs3898862	110581640	T	A	0.487325	-0.068053	0.0159005	1.86962e-05	-0.0895974	0.016662	7.55916e-08	0	7898.94	5:109611717-110729445_9	ENSG00000152495	CAMK4
Falrg	5	129694835	132273192	rs743564	131410879	C	T	0.403661	0.123997	0.0158701	5.57439e-15	0.0734353	0.0164488	8.0267e-06	-0.117696	8193.02	5:129694835-132273192_2	ENSG00000072682	P4HA2
Falrg	5	129694835	132273192	rs182691640	131523856	A	C	0.0228783	-0.213787	0.034918	9.20886e-10	-0.182305	0.0351692	2.17572e-07	-0.0251849	18321	5:129694835-132273192_7	ENSG00000197375	SLC22A5
Falrg	5	129694835	132273192	rs60153262	131984835	T	C	0.0402959	-0.307445	0.0385753	1.58672e-15	-0.204753	0.042093	1.14861e-06	0.399163	8632.45	5:129694835-132273192_1	ENSG00000169194	IL13
Falrg	5	129694835	132273192	rs848	131996500	A	C	0.185114	-0.219958	0.0201999	1.30035e-27	-0.121781	0.0229003	1.04974e-07	0.191859	8011.63	5:129694835-132273192_1	ENSG00000169194	IL13
Falrg	5	129694835	132273192	rs256866	132124826	C	T	0.115945	-0.18665	0.0209318	4.78739e-19	-0.130969	0.0217481	1.72192e-09	0.218571	11062.9	5:129694835-132273192_3	ENSG00000164402	SEPTIN8
Falrg	5	129694835	132273192	rs2288386	132273192	T	C	0.0874052	-0.12202	0.0204128	2.26385e-09	-0.0852106	0.0208868	4.51055e-05	0	15019.7	5:129694835-132273192_8	ENSG00000072364	AFF4
Falrg	5	176528106	176800361	rs111566909	176767817	G	A	0.310861	-0.0879766	0.0153636	1.02631e-08	-0.0879766	0.0153883	1.08349e-08	0	9859.84	5:176528106-176800361_1	ENSG00000169223	LMAN2
Falrg	6	90809639	91118921	rs1504215	91006227	A	G	0.352543	0.154475	0.0183925	4.51049e-17	0.154475	0.0184921	6.62205e-17	0	6406.25	6:90809639-91118921_1	ENSG00000112182	BACH2
Falrg	6	127913413	128295502	rs41285280	128291649	T	C	0.244848	-0.119684	0.0177943	1.74393e-11	-0.119684	0.0178405	1.96559e-11	0	8496.76	6:127913413-128295502_1	ENSG00000172673	THEMIS
Falrg	6	135624811	135972600	rs2614266	135716532	A	T	0.445877	-0.0878468	0.0146295	1.91621e-09	-0.0878468	0.0146567	2.05229e-09	0	9420.95	6:135624811-135972600_1	ENSG00000135541	AHI1
Falrg	6	155047371	155162163	rs12201149	155162163	T	C	0.415166	-0.0828999	0.0143175	7.03367e-09	-0.0828999	0.0143407	7.43727e-09	0	10015.9	6:155047371-155162163_1	ENSG00000213079	SCAF8
Falrg	7	3114461	3189479	rs7787404	3143393	C	G	0.218112	0.115397	0.0172922	2.50029e-11	0.115397	0.0173307	2.76597e-11	0	9762.92	7:3114461-3189479_1	ENSG00000198286	CARD11
Falrg	7	20376639	20679105	rs2390314	20455978	A	T	0.0706389	-0.182535	0.0290197	3.17396e-10	-0.186565	0.0290971	1.43812e-10	0	9008.15	7:20376639-20679105_1	ENSG00000105855	ITGB8
Falrg	7	28140951	28246989	rs78823938	28140951	A	G	0.0800407	-0.141935	0.0258566	4.03475e-08	-0.141935	0.0258938	4.21863e-08	0	10128.1	7:28140951-28246989_2	ENSG00000153814	JAZF1
Falrg	8	81092889	81328191	rs13275219	81259826	T	C	0.342741	-0.160852	0.01697	2.57749e-21	-0.160852	0.0170687	4.35025e-21	0	7619.62	8:81092889-81328191_1	ENSG00000205189	ZBTB10
Falrg	9	5778823	6680021	rs343494	6070342	T	C	0.4662	0.0876077	0.0154651	1.47137e-08	0.120728	0.0170897	1.61338e-12	0.458136	8372.18	9:5778823-6680021_1	ENSG00000099219	ERMP1
Falrg	9	131838821	131948373	rs10760588	131877474	C	T	0.308707	0.0934037	0.0157724	3.18127e-09					9384.76	9:131838821-131948373_1	ENSG00000119383	PTPA
Falrg	10	5887170	6728918	rs61839660	6094697	T	C	0.0977088	-0.198388	0.0292476	1.17673e-11	-0.231527	0.0300084	1.20581e-14	-0.264438	6586.94	10:5887170-6728918_2	ENSG00000134460	IL2RA
Falrg	10	5887170	6728918	rs706778	6098949	T	C	0.402976	-0.0538205	0.0140038	0.000121399	-0.0764212	0.0143282	9.62732e-08	-0.00562226	10587.1	10:5887170-6728918_8	ENSG00000134460	IL2RA
Falrg	10	5887170	6728918	rs6602705	6487428	T	C	0.402575	0.0683011	0.0140353	1.13663e-06	0.0701575	0.0140531	5.96583e-07	0.0194131	10534	10:5887170-6728918_3	ENSG00000065675	PRKCQ
Falrg	10	5887170	6728918	rs10906913	6628334	C	A	0.331502	-0.100074	0.0157547	2.12511e-10	-0.100674	0.0157918	1.82837e-10	0	9053.44	10:5887170-6728918_4	ENSG00000065675	PRKCQ
Falrg	10	64349979	64669400	rs2893907	64382359	A	C	0.455312	0.0801813	0.0146051	4.02037e-08	0.0801813	0.0146276	4.21766e-08	0	9424.26	10:64349979-64669400_4	ENSG00000181915	ADO
Falrg	11	36325764	36530644	rs191318	36371634	A	G	0.313333	0.0924137	0.015563	2.88478e-09	0.0890625	0.0155988	1.13258e-08	-0.0346076	9568.6	11:36325764-36530644_1	ENSG00000135362	PRR5L
Falrg	11	36325764	36530644	rs74688172	36430658	A	G	0.0290738	-0.274547	0.0395302	3.77799e-12	-0.26734	0.0396328	1.52597e-11	0	11297.5	11:36325764-36530644_2	ENSG00000135362	PRR5L
Falrg	11	65401336	65681965	rs479844	65551957	A	G	0.446562	0.140527	0.0159459	1.22076e-18	0.128791	0.0162822	2.5755e-15	0.201702	7896.39	11:65401336-65681965_1	ENSG00000172638	EFEMP2
Falrg	11	65401336	65681965	rs35461885	65650515	T	G	0.133496	0.11452	0.0206016	2.71676e-08	0.0850536	0.0209655	4.97412e-05	0	10175.5	11:65401336-65681965_3	ENSG00000172757	CFL1
Falrg	11	75908131	76421797	rs75833297	76082355	T	C	0.0445209	-0.159957	0.0285866	2.1994e-08	-0.120428	0.0289024	3.0902e-05	-0.0400987	14356.6	11:75908131-76421797_8	ENSG00000179240	GVQW3
Falrg	11	75908131	76421797	rs61894547	76248630	T	C	0.0524532	-0.40825	0.0445823	5.3248e-20	-0.29487	0.0463354	1.96796e-10	-0.091444	4979.79	11:75908131-76421797_2	ENSG00000158636	EMSY
Falrg	11	75908131	76421797	rs2508744	76268365	A	T	0.127267	0.176117	0.0217392	5.4349e-16	0.105364	0.022837	3.95475e-06	-0.331773	9463.17	11:75908131-76421797_9	ENSG00000137507	LRRC32
Falrg	11	75908131	76421797	rs7936070	76293527	T	G	0.479209	-0.227242	0.0194999	2.20148e-31	-0.165359	0.0210531	4.01747e-15	-0.0232972	5135.36	11:75908131-76421797_1	ENSG00000137507	LRRC32
Falrg	11	75908131	76421797	rs11236813	76343427	C	G	0.0998631	0.152038	0.0235561	1.08728e-10	0.12755	0.0239329	9.84809e-08	-0.0237803	9985.98	11:75908131-76421797_4	ENSG00000137507	LRRC32
Falrg	11	75908131	76421797	rs75136206	76395555	A	G	0.117698	0.12217	0.0224418	5.21431e-08	0.127832	0.0225654	1.47059e-08	0	9533.87	11:75908131-76421797_3	ENSG00000137507	LRRC32
Falrg	11	118486110	118765688	rs11217066	118726753	G	T	0.193764	0.127183	0.0182814	3.47693e-12	0.127183	0.0183268	3.92864e-12	0	9530.88	11:118486110-118765688_1	ENSG00000110367	DDX6
Falrg	11	128131013	128433319	rs1940378	128131013	A	G	0.212	0.124415	0.0172913	6.23515e-13	0.119997	0.0173476	4.60539e-12	-0.0338052	9960.05	11:128131013-128433319_1	ENSG00000134954	ETS1
Falrg	11	128131013	128433319	rs4262739	128421175	A	G	0.438462	0.08329	0.0141697	4.15202e-09	0.0849894	0.0142137	2.23968e-09	0	10081.2	11:128131013-128433319_2	ENSG00000134954	ETS1
Falrg	12	56364321	56518408	rs1701704	56412487	G	T	0.341405	-0.132549	0.0171715	1.17154e-14	-0.132549	0.0172386	1.48219e-14	0	7483.4	12:56364321-56518408_1	ENSG00000139531	SUOX
Falrg	12	57176089	57566292	rs3024971	57493727	G	T	0.108029	0.20437	0.0331403	6.96773e-10	0.20437	0.0332709	8.11782e-10	0	4687.84	12:57176089-57566292_1	ENSG00000166888	STAT6
Falrg	12	94546413	94615091	rs3912399	94566592	C	T	0.195034	0.123874	0.0184551	1.91746e-11	0.123874	0.0184987	2.13695e-11	0	9308.21	12:94546413-94615091_1	ENSG00000136040	PLXNC1
Falrg	12	121133037	121444673	rs1718188	121343893	A	T	0.434237	-0.0889705	0.0143247	5.26479e-10	-0.0889705	0.0143519	5.67409e-10	0	9883.02	12:121133037-121444673_2	ENSG00000157837	SPPL3
Falrg	13	99774647	100227069	rs6491491	99836033	A	C	0.283524	0.103702	0.0164735	3.07236e-10	0.0931465	0.0167022	2.44856e-08	0.160411	9033.62	13:99774647-100227069_1	ENSG00000134882	UBAC2
Falrg	14	35399035	35886955	rs2010648	35604892	C	A	0.162804	-0.129867	0.0197912	5.31464e-11	-0.129867	0.0198358	5.86655e-11	0	9326.75	14:35399035-35886955_1	ENSG00000151327	FAM177A1
Falrg	14	68727506	69315016	rs3784099	68749927	A	G	0.275509	-0.0981113	0.017619	2.56971e-08	-0.106269	0.0177262	2.03484e-09	0.0937389	8040.08	14:68727506-69315016_1	ENSG00000185650	ZFP36L1
Falrg	14	68727506	69315016	rs75180610	69239155	A	G	0.122624	0.110937	0.0246109	6.55584e-06	0.124505	0.0247456	4.86942e-07	0	7654.2	14:68727506-69315016_2	ENSG00000185650	ZFP36L1
Falrg	15	41254203	41794454	rs1942	41774423	A	G	0.474583	0.0955383	0.017503	4.80473e-08	0.0955383	0.0175416	5.14064e-08	0	6519.79	15:41254203-41794454_1	ENSG00000137804	NUSAP1
Falrg	15	67371229	67670340	rs10152307	67444498	T	C	0.303731	0.0330484	0.0153663	0.0314997	0.119782	0.0172774	4.12425e-12	0.169124	10010.7	15:67371229-67670340_7	ENSG00000103591	AAGAB
Falrg	15	67371229	67670340	rs2278545	67466879	T	G	0.111903	0.0509186	0.0212215	0.0164225	0.116312	0.0224586	2.23136e-07	-0.178824	11168.3	15:67371229-67670340_8	ENSG00000166949	SMAD3
Falrg	15	67371229	67670340	rs12912010	67467143	T	G	0.207825	0.129218	0.0190352	1.13405e-11	0.166415	0.0207947	1.21678e-15	0.232564	8337.8	15:67371229-67670340_1	ENSG00000166949	SMAD3
Falrg	16	11006011	11751015	rs2110605	11206463	A	G	0.295565	0.166407	0.0176515	4.20396e-21	0.106714	0.0202692	1.4031e-07	-0.180919	7621.8	16:11006011-11751015_9	ENSG00000038532	CLEC16A
Falrg	16	11006011	11751015	rs12925474	11214655	G	T	0.0842991	-0.143649	0.0250369	9.60978e-09	-0.156522	0.0266587	4.32335e-09	-0.203581	10304.1	16:11006011-11751015_10	ENSG00000182108	DEXI
Falrg	16	11006011	11751015	rs7206912	11244658	G	C	0.377309	-0.100615	0.0147899	1.025e-11	-0.0778579	0.0170364	4.87534e-06	0.0646572	9686.46	16:11006011-11751015_11	ENSG00000038532	CLEC16A
Falrg	16	27217239	27414840	rs12923804	27284099	A	G	0.343476	-0.102634	0.0185411	3.10336e-08	-0.103379	0.0185847	2.65763e-08	0	6423.03	16:27217239-27414840_1	ENSG00000077238	IL4R
Falrg	17	37718783	38872625	rs9889953	38754800	G	A	0.342507	0.116723	0.0154368	3.98925e-14	0.1145	0.0154936	1.46713e-13	0	9266.4	17:37718783-38872625_5	ENSG00000073584	SMARCE1
Falrg	17	40132591	40824834	rs4029774	40428961	G	A	0.310277	0.0959598	0.0159245	1.68152e-09	0.0915245	0.0159868	1.0344e-08	-0.0631274	9179.5	17:40132591-40824834_1	ENSG00000126561	STAT5A
Falrg	17	42880807	43367424	rs4247364	43336687	G	C	0.298871	-0.0970204	0.0162229	2.22531e-09	-0.0970204	0.0162541	2.38757e-09	0	9033.81	17:42880807-43367424_1	ENSG00000184361	SPATA32
Falrg	17	45805811	46124326	rs72833417	45873049	T	A	0.129221	-0.134757	0.0221831	1.24177e-09	-0.134757	0.0222274	1.3388e-09	0	8996.04	17:45805811-46124326_1	ENSG00000178852	EFCAB13
Falrg	17	47219542	47677191	rs12940887	47402807	T	C	0.365051	-0.152063	0.0164936	2.98377e-20	-0.147209	0.0166151	8.008e-19	-0.0773286	7847.81	17:47219542-47677191_1	ENSG00000167083	GNGT2
Falrg	19	8785744	8813477	rs2918302	8785744	A	G	0.154621	-0.139231	0.0204249	9.31306e-12	-0.139231	0.0204757	1.04752e-11	0	9124.29	19:8785744-8813477_1	ENSG00000181786	ACTL9
Falrg	19	33721455	33768892	rs10414065	33721455	T	C	0.0654454	0.222709	0.0330792	1.66663e-11	0.222709	0.0331777	1.91196e-11	0	7426.83	19:33721455-33768892_1	ENSG00000130876	SLC7A10
Falrg	20	52167836	52273136	rs2904364	52178590	A	G	0.207809	-0.103207	0.0185088	2.45965e-08	-0.103207	0.0185403	2.59708e-08	0	8836.58	20:52167836-52273136_1	ENSG00000171940	ZNF217
Falrg	20	62208411	62779693	rs3787090	62316447	C	T	0.243162	0.160327	0.0196998	4.00162e-16	0.160327	0.0197922	5.47291e-16	0	6936.44	20:62208411-62779693_1	ENSG00000258366	RTEL1
Falrg	22	37258503	37323988	rs1807544	37311219	C	T	0.485455	0.0921646	0.0150635	9.45098e-10	0.0858521	0.0151688	1.51548e-08	0	8785.93	22:37258503-37323988_1	ENSG00000100368	CSF2RB
Falrg	22	41418154	42252960	rs9607816	41950897	A	G	0.19303	-0.110916	0.0181207	9.30186e-10	-0.110916	0.0181546	9.99243e-10	0	9745.49	22:41418154-42252960_2	ENSG00000172346	CSDC2
Fgut	1	8189392	8289345	rs7524364	8286009	A	G	0.196353	0.208243	0.037569	2.97446e-08					2223	1:8189392-8289345_1	ENSG00000116288	PARK7
Fgut	1	67372726	68019865	rs6666144	67603825	A	T	0.120955	-0.268366	0.0434288	6.43248e-10	-0.455842	0.0484279	4.83072e-21	-0.049103	2459.84	1:67372726-68019865_1	ENSG00000162594	IL23R
Fgut	1	67372726	68019865	rs77138986	67630990	C	T	0.0205571	1.03093	0.132834	8.42419e-15	0.760732	0.141059	6.92927e-08	-0.123932	1350.23	1:67372726-68019865_6	ENSG00000081985	IL12RB2
Fgut	1	67372726	68019865	rs7532161	67642223	A	G	0.430413	0.15796	0.0277974	1.32721e-08	0.279253	0.0331745	3.83952e-17	-0.100498	2612.07	1:67372726-68019865_7	ENSG00000203963	C1orf141
Fgut	1	67372726	68019865	rs112874012	67674756	T	C	0.0486123	0.373678	0.0745865	5.44305e-07	0.402971	0.0771913	1.78513e-07	-0.139758	1922.1	1:67372726-68019865_8	ENSG00000203963	C1orf141
Fgut	1	67372726	68019865	rs12031203	67696547	A	G	0.310845	-0.492148	0.042866	1.64213e-30	-0.309516	0.0485712	1.86068e-10	-0.185958	1141.3	1:67372726-68019865_3	ENSG00000162594	IL23R
Fgut	1	67372726	68019865	rs7547569	67731368	C	T	0.0698373	1.28435	0.11128	8.13891e-31	0.910193	0.12991	2.44691e-12	0.194226	490.276	1:67372726-68019865_2	ENSG00000162594	IL23R
Fgut	1	67372726	68019865	rs11590963	67906429	C	A	0.388932	0.196581	0.0301855	7.39496e-11	0.130519	0.0310694	2.65886e-05	0	2270.93	1:67372726-68019865_9	ENSG00000081985	IL12RB2
Fgut	1	150554458	150950561	rs1336900	150679033	A	G	0.392672	0.183707	0.0303199	1.37007e-09	0.183707	0.0305596	1.83889e-09	0	2249.75	1:150554458-150950561_1	ENSG00000143452	HORMAD1
Fgut	1	151539293	153500208	rs949969	151792814	A	G	0.196954	-0.197516	0.0357608	3.32753e-08	-0.308663	0.0418435	1.62365e-13	0.517588	2443.51	1:151539293-153500208_5	ENSG00000178796	RIIAD1
Fgut	1	151539293	153500208	rs12036145	151795866	C	T	0.47784	0.0471507	0.0282505	0.0951124	0.170971	0.0328696	1.97685e-07	0	2510.15	1:151539293-153500208_6	ENSG00000178796	RIIAD1
Fgut	1	155033308	155960185	rs12411216	155164480	A	C	0.458151	0.16437	0.0293457	2.12939e-08	0.16437	0.0295369	2.62319e-08	0	2323.3	1:155033308-155960185_3	ENSG00000169231	THBS3
Fgut	1	161275729	161646807	rs10157489	161463019	A	G	0.220033	-0.151775	0.0329661	4.14515e-06	-0.191181	0.0335102	1.16227e-08	-0.149283	2664.37	1:161275729-161646807_1	ENSG00000143226	FCGR2A
Fgut	1	161275729	161646807	rs60574804	161478169	A	G	0.136869	-0.228483	0.0405768	1.79282e-08	-0.264255	0.0412681	1.51973e-10	0	2543.46	1:161275729-161646807_1	ENSG00000143226	FCGR2A
Fgut	1	172630454	173375997	rs6704109	172857050	T	C	0.243763	-0.198022	0.0321922	7.68779e-10	-0.198022	0.032421	1.00988e-09	0	2582.84	1:172630454-173375997_1	ENSG00000120337	TNFSF18
Fgut	1	197342380	197827444	rs2224873	197645449	A	T	0.221218	-0.194825	0.0340786	1.08467e-08	-0.194825	0.0342958	1.3412e-08	0	2478.31	1:197342380-197827444_1	ENSG00000213047	DENND1B
Fgut	1	200697265	201037069	rs35730213	200874229	C	G	0.297535	0.269584	0.0348715	1.06904e-14	0.269584	0.0354029	2.6426e-14	0	1913.52	1:200697265-201037069_1	ENSG00000163362	INAVA
Fgut	1	206746125	206994725	rs3024495	206942413	T	C	0.15447	-0.377701	0.0429135	1.35079e-18	-0.377701	0.0437236	5.70158e-18	0	2006.57	1:206746125-206994725_1	ENSG00000162894	FCMR
Fgut	2	25012072	25483121	rs2891409	25017357	G	T	0.2542	-0.196093	0.0334369	4.50318e-09	-0.154109	0.0350357	1.08934e-05	0.27894	2329.64	2:25012072-25483121_2	ENSG00000138031	ADCY3
Fgut	2	25012072	25483121	rs59902158	25253528	A	G	0.218279	-0.207454	0.035629	5.79275e-09	-0.162143	0.0373345	1.40557e-05	0	2279.42	2:25012072-25483121_3	ENSG00000138031	ADCY3
Fgut	2	28246841	28668615	rs11677002	28614401	C	T	0.482065	0.179493	0.029856	1.83295e-09	0.179493	0.0300919	2.44894e-09	0	2215.06	2:28246841-28668615_1	ENSG00000075426	FOSL2
Fgut	2	43449385	43932123	rs76450091	43767189	C	T	0.13029	-0.228681	0.0417081	4.18392e-08	-0.234008	0.0419644	2.4562e-08	0.0282675	2521.16	2:43449385-43932123_1	ENSG00000115970	THADA
Fgut	2	61005630	61824932	rs7608697	61204641	C	A	0.376824	-0.311323	0.0346311	2.47936e-19	-0.311323	0.0354318	1.54232e-18	0	1706.38	2:61005630-61824932_1	ENSG00000162929	SANBR
Fgut	2	102562771	103302509	rs59247511	102954190	T	C	0.47642	-0.176762	0.0290339	1.14242e-09	-0.163342	0.0294194	2.82158e-08	0	2347.12	2:102562771-103302509_1	ENSG00000115602	IL1RL1
Fgut	2	182308836	182333447	rs4667282	182312809	T	A	0.437761	-0.197453	0.0303832	8.09862e-11	-0.197453	0.0306717	1.21363e-10	0	2160.6	2:182308836-182333447_1	ENSG00000188452	CERKL
Fgut	2	234142691	234386803	rs10192579	234146302	T	G	0.395929	0.271171	0.0325325	7.7247e-17	0.260545	0.0331521	3.86921e-15	0.0551227	1917.28	2:234142691-234386803_1	ENSG00000085978	ATG16L1
Fgut	2	234142691	234386803	rs2119503	234165777	A	G	0.149394	0.281538	0.0418871	1.80057e-11	0.264446	0.0423595	4.29507e-10	0	2210.29	2:234142691-234386803_3	ENSG00000168918	INPP5D
Fgut	3	48541016	50250837	rs9848268	48762271	C	T	0.22531	0.187833	0.0348048	6.78566e-08	0.213351	0.0391014	4.85987e-08	-0.337152	2359.26	3:48541016-50250837_4	ENSG00000178467	P4HTM
Fgut	3	48541016	50250837	rs80033912	49468689	C	A	0.28633	0.255752	0.0359413	1.11239e-12	0.257416	0.0414046	5.0644e-10	-0.373554	1862.67	3:48541016-50250837_1	ENSG00000145020	AMT
Fgut	3	48541016	50250837	rs1131095	49714225	C	T	0.292125	-0.442611	0.0444688	2.44001e-23	-0.282724	0.0516312	4.35449e-08	0	1136.38	3:48541016-50250837_2	ENSG00000173531	MST1
Fgut	3	188070950	188495948	rs56116661	188401160	T	C	0.203801	0.229565	0.0387431	3.11672e-09	0.228721	0.0390693	4.79209e-09	0	2020.06	3:188070950-188495948_1	ENSG00000188001	TPRG1
Fgut	4	122903441	124264377	rs17388568	123329362	A	G	0.273605	-0.205157	0.032883	4.40412e-10	-0.166943	0.0343185	1.14727e-06	-0.275164	2290.14	4:122903441-124264377_1	ENSG00000138688	KIAA1109
Fgut	4	122903441	124264377	rs35439287	123358961	T	C	0.175061	0.238824	0.0411064	6.25115e-09	0.184934	0.0428939	1.62201e-05	0	2017.49	4:122903441-124264377_6	ENSG00000109471	IL2
Fgut	5	38867732	38867732	rs395157	38867732	T	C	0.490832	-0.165956	0.0293716	1.60249e-08					2291.2	5:38867732-38867732_1	ENSG00000145623	OSMR
Fgut	5	39619119	41142606	rs4621594	40203232	G	A	0.207859	0.223184	0.0365888	1.06202e-09	0.214204	0.0369816	6.94853e-09	0.0308091	2237.18	5:39619119-41142606_3	ENSG00000171522	PTGER4
Fgut	5	39619119	41142606	rs2371685	40392226	T	A	0.132611	-0.448945	0.0474933	3.29862e-21	-0.340634	0.050645	1.74488e-11	-0.310616	1843.1	5:39619119-41142606_1	ENSG00000171522	PTGER4
Fgut	5	39619119	41142606	rs11742570	40410584	T	C	0.391303	0.374603	0.037598	2.2047e-23	0.275023	0.0405708	1.21142e-11	0.14411	1390.06	5:39619119-41142606_7	ENSG00000171522	PTGER4
Fgut	5	39619119	41142606	rs1876142	40521705	G	T	0.335627	0.212265	0.0305274	3.5689e-12	0.156799	0.0311527	4.82251e-07	0	2364.19	5:39619119-41142606_2	ENSG00000171522	PTGER4
Fgut	5	96133592	96372165	rs251340	96236412	A	G	0.43706	-0.170262	0.0288015	3.38865e-09	-0.170262	0.0290029	4.34447e-09	0	2418.57	5:96133592-96372165_1	ENSG00000164308	ERAP2
Fgut	5	129694835	132273192	rs2188962	131770805	T	C	0.428944	-0.279014	0.0317448	1.50506e-18	-0.279014	0.0323589	6.55173e-18	0	1951.89	5:129694835-132273192_2	ENSG00000072682	P4HA2
Fgut	5	141436292	141615189	rs1062158	141523000	C	T	0.386043	0.176954	0.0301783	4.52938e-09	0.176954	0.030398	5.84154e-09	0	2284.97	5:141436292-141615189_1	ENSG00000131507	NDFIP1
Fgut	5	150169843	150392492	rs9637870	150227615	A	G	0.0754818	-0.38548	0.0528265	2.94044e-13	-0.38548	0.053371	5.0985e-13	0	2521.41	5:150169843-150392492_2	ENSG00000237693	IRGM
Fgut	5	158503209	158924083	rs6898844	158798075	G	A	0.328529	-0.260478	0.0326575	1.51081e-15	-0.154943	0.0362802	1.94827e-05	-0.443568	2069.83	5:158503209-158924083_1	ENSG00000113302	IL12B
Fgut	5	158503209	158924083	rs10045431	158814533	A	C	0.2965	0.332058	0.0366067	1.17964e-19	0.197981	0.0416219	1.96813e-06	-0.230539	1713.6	5:158503209-158924083_5	ENSG00000113302	IL12B
Fgut	5	158503209	158924083	rs755374	158829294	T	C	0.334341	-0.369411	0.0373896	5.0807e-23	-0.30095	0.0395577	2.78645e-14	0	1515.89	5:158503209-158924083_2	ENSG00000113302	IL12B
Fgut	6	14711961	14733033	rs1267496	14716017	G	C	0.192729	0.207894	0.0369843	1.89688e-08					2324.07	6:14711961-14733033_1	ENSG00000008083	JARID2
Fgut	6	20611926	21008032	rs4712528	20678430	G	C	0.218279	0.202525	0.0351392	8.238e-09	0.167664	0.0363956	4.09081e-06	-0.239019	2342.97	6:20611926-21008032_1	ENSG00000145996	CDKAL1
Fgut	6	21372679	21470419	rs9466056	21384613	A	G	0.379747	-0.174512	0.0300359	6.24257e-09	-0.174512	0.030247	7.94697e-09	0	2322.43	6:21372679-21470419_1	ENSG00000124766	SOX4
Fgut	6	106435025	106598313	rs12203431	106460879	G	A	0.341922	-0.210337	0.0314655	2.31425e-11	-0.222917	0.0319172	2.86469e-12	0	2203.89	6:106435025-106598313_1	ENSG00000057657	PRDM1
Fgut	6	111451869	112213778	rs79052344	111871958	A	G	0.0604021	-0.321816	0.0562746	1.07356e-08	-0.321816	0.0565975	1.30008e-08	0	2754.91	6:111451869-112213778_1	ENSG00000009413	REV3L
Fgut	6	167347846	167551452	rs35171809	167432766	G	A	0.468521	-0.232647	0.030312	1.65331e-14	-0.232647	0.030721	3.65013e-14	0	2131.48	6:167347846-167551452_1	ENSG00000213066	CEP43
Fgut	7	49952833	50478627	rs1026422	50319807	G	A	0.424552	0.165284	0.0294029	1.89484e-08	0.165284	0.0295946	2.33789e-08	0	2339.57	7:49952833-50478627_1	ENSG00000185811	IKZF1
Fgut	8	126526063	126591392	rs1551398	126540051	G	A	0.375255	0.200674	0.0308009	7.25967e-11	0.200674	0.0310884	1.08254e-10	0	2210.28	8:126526063-126591392_1	ENSG00000173334	TRIB1
Fgut	9	4843672	5459705	rs2031754	4965713	C	A	0.228416	-0.247179	0.035243	2.32306e-12	-0.167187	0.0374199	7.90018e-06	0.32458	2241.75	9:4843672-5459705_1	ENSG00000096968	JAK2
Fgut	9	4843672	5459705	rs7875265	5033882	A	C	0.264854	-0.29749	0.0356706	7.43441e-17	-0.258111	0.0382353	1.4723e-11	-0.083964	1954.83	9:4843672-5459705_2	ENSG00000096968	JAK2
Fgut	9	117485255	117697290	rs10114470	117547772	T	C	0.319378	0.302701	0.035543	1.64492e-17	0.271496	0.0368597	1.76264e-13	-0.210038	1750.23	9:117485255-117697290_1	ENSG00000106952	TNFSF8
Fgut	9	117485255	117697290	rs12237626	117576300	A	G	0.126749	-0.266472	0.0430612	6.0849e-10	-0.2082	0.0441097	2.35799e-06	0	2400.26	9:117485255-117697290_5	ENSG00000106952	TNFSF8
Fgut	9	139240107	139396983	rs3829110	139269198	G	A	0.427674	-0.337483	0.0351659	8.24039e-22	-0.345274	0.036213	1.50568e-21	-0.0624087	1579.98	9:139240107-139396983_1	ENSG00000187796	CARD9
Fgut	10	30689316	30804597	rs306587	30722908	G	C	0.391253	0.184262	0.0300434	8.61379e-10	0.184262	0.0302825	1.16672e-09	0	2291.06	10:30689316-30804597_3	ENSG00000107968	MAP3K8
Fgut	10	35208863	35839777	rs2384352	35492832	G	A	0.331034	-0.212309	0.0316185	1.88444e-11	-0.212309	0.0319302	2.94792e-11	0	2224.78	10:35208863-35839777_2	ENSG00000095794	CREM
Fgut	10	64349979	64669400	rs2393904	64379326	T	C	0.311396	0.151165	0.0313676	1.44175e-06	0.213335	0.0320827	2.94027e-11	0.136756	2354.32	10:64349979-64669400_2	ENSG00000122877	EGR2
Fgut	10	64349979	64669400	rs10822050	64438771	C	T	0.388247	-0.284655	0.0323661	1.4327e-18	-0.284698	0.0334827	1.84996e-17	-0.0884217	1938.88	10:64349979-64669400_1	ENSG00000181915	ADO
Fgut	10	81032532	81067040	rs1250573	81042475	A	G	0.334725	0.205157	0.0324813	2.68148e-10	0.205157	0.0327818	3.89315e-10	0	2092.13	10:81032532-81067040_1	ENSG00000108175	ZMIZ1
Fgut	10	101161800	101327851	rs6584282	101286495	A	G	0.483434	-0.345183	0.0356821	3.89495e-22	-0.345183	0.0367775	6.24984e-21	0	1485.11	10:101161800-101327851_1	ENSG00000119919	NKX2-3
Fgut	10	112178263	112191913	rs10884966	112185596	A	G	0.34902	-0.184384	0.0317696	6.48365e-09	-0.184384	0.0320102	8.40319e-09	0	2150.12	10:112178263-112191913_1	ENSG00000138166	DUSP5
Fgut	11	75908131	76421797	rs61893460	76291154	A	G	0.455579	-0.30208	0.0329432	4.74253e-20	-0.30208	0.0337049	3.17425e-19	0	1776.12	11:75908131-76421797_1	ENSG00000137507	LRRC32
Fgut	12	40352332	41035349	rs137980689	40812838	G	A	0.0158478	-0.655107	0.0927377	1.61679e-12	-0.655107	0.0933515	2.25655e-12	0	3681.92	12:40352332-41035349_4	ENSG00000205592	MUC19
Fgut	12	68466262	68746897	rs4913395	68470485	C	T	0.428309	0.200736	0.0299262	1.97693e-11	0.272417	0.0325256	5.5002e-17	-0.406191	2239.12	12:68466262-68746897_1	ENSG00000111537	IFNG
Fgut	12	68466262	68746897	rs7971484	68487789	T	G	0.181106	0.108849	0.0353031	0.00204743	0.226752	0.0380579	2.55215e-09	0	2700.2	12:68466262-68746897_3	ENSG00000111554	MDM1
Fgut	12	110398145	113235274	rs3184504	111884608	T	C	0.485572	-0.198024	0.0310879	1.8928e-10	-0.198024	0.0313889	2.81366e-10	0	2033.78	12:110398145-113235274_1	ENSG00000111252	SH2B3
Fgut	14	68727506	69315016	rs17835647	69274654	T	A	0.489329	-0.169184	0.0290987	6.09477e-09	-0.169184	0.0293026	7.75558e-09	0	2333	14:68727506-69315016_3	ENSG00000185650	ZFP36L1
Fgut	14	88218709	88555206	rs4462528	88426297	C	T	0.100514	-0.326366	0.049184	3.23156e-11	-0.326366	0.0496527	4.93216e-11	0	2246.84	14:88218709-88555206_1	ENSG00000054983	GALC
Fgut	16	11006011	11751015	rs12922863	10965126	A	G	0.235146	-0.164882	0.0344843	1.741e-06	-0.174226	0.03469	5.10361e-07	-0.0102299	2319.2	16:11006011-11751015_1	ENSG00000179583	CIITA
Fgut	16	11006011	11751015	rs416603	11364079	T	A	0.437761	0.173248	0.0299635	7.3831e-09	0.157267	0.0306864	2.97562e-07	0.00588946	2233.4	16:11006011-11751015_2	ENSG00000175643	RMI2
Fgut	16	11006011	11751015	rs13335254	11706848	T	C	0.395879	0.164693	0.0311217	1.2106e-07	0.166386	0.0313216	1.08332e-07	0	2134.51	16:11006011-11751015_3	ENSG00000189067	LITAF
Fgut	16	28299132	29002706	rs34835	28499291	G	A	0.418323	-0.206156	0.0307226	1.94292e-11	-0.206156	0.0310365	3.08623e-11	0	2144.07	16:28299132-29002706_1	ENSG00000197165	SULT1A2
Fgut	16	49926035	51083636	rs9934775	50383077	T	C	0.160165	0.226468	0.0400951	1.62067e-08	0.171309	0.0417018	3.99196e-05	-0.241951	2285.46	16:49926035-51083636_14	ENSG00000121281	ADCY7
Fgut	16	49926035	51083636	rs7500958	50391596	T	C	0.247119	-0.188167	0.0335579	2.05575e-08	-0.158775	0.0349618	5.58908e-06	0.0677982	2360.27	16:49926035-51083636_1	ENSG00000121281	ADCY7
Fgut	16	49926035	51083636	rs9673419	50661273	C	A	0.245666	-0.256137	0.0347495	1.69433e-13	-0.193696	0.0361777	8.60275e-08	0.158342	2185.1	16:49926035-51083636_3	ENSG00000140807	NKD1
Fgut	16	49926035	51083636	rs113593279	50704955	C	A	0.0155305	-0.817535	0.106565	1.69738e-14	-0.614564	0.11331	5.83615e-08	-0.0757075	2827.05	16:49926035-51083636_2	ENSG00000167207	NOD2
Fgut	16	49926035	51083636	rs1077861	50759547	A	T	0.348001	0.146936	0.0303168	1.25534e-06	0.433461	0.0373859	4.4084e-31	0.5712	2379.42	16:49926035-51083636_4	ENSG00000167207	NOD2
Fgut	16	49926035	51083636	rs8056611	50767647	A	G	0.497562	-0.212591	0.0297472	8.89771e-13	-0.362443	0.0427477	2.278e-17	-0.642917	2214.19	16:49926035-51083636_5	ENSG00000167207	NOD2
Fgut	16	49926035	51083636	rs2160683	50829853	T	A	0.417805	0.276771	0.0324079	1.33935e-17	0.208258	0.0418805	6.60335e-07	0.0227629	1888.74	16:49926035-51083636_15	ENSG00000167207	NOD2
Fgut	16	49926035	51083636	rs56310195	50947137	A	G	0.0669149	-0.313102	0.056453	2.91862e-08	-0.2866	0.0570845	5.1505e-07	0	2487.52	16:49926035-51083636_6	ENSG00000083799	CYLD
Fgut	17	32563831	32735169	rs11870407	32592905	A	C	0.27449	0.216623	0.0334079	8.92085e-11	0.216623	0.0337166	1.32024e-10	0	2210.64	17:32563831-32735169_1	ENSG00000108688	CCL7
Fgut	17	40132591	40824834	rs744166	40514201	G	A	0.430697	0.213469	0.0302428	1.68324e-12	0.205626	0.030628	1.89786e-11	-0.0593884	2184.21	17:40132591-40824834_2	ENSG00000168610	STAT3
Fgut	17	70624031	70642923	rs7210086	70641698	C	A	0.183695	0.227541	0.0374989	1.29567e-09	0.227541	0.0377851	1.72309e-09	0	2337.47	17:70624031-70642923_1	ENSG00000133195	SLC39A11
Fgut	18	12744692	12924171	rs80262450	12818922	A	G	0.121489	-0.350787	0.0466765	5.67844e-14	-0.357306	0.0473151	4.29836e-14	-0.0373358	2095.81	18:12744692-12924171_1	ENSG00000175354	PTPN2
Fgut	19	1095514	1187675	rs4807570	1123652	A	G	0.200812	-0.258618	0.0365171	1.41986e-12	-0.226356	0.0377423	2.00492e-09	0.222299	2290.35	19:1095514-1187675_1	ENSG00000064932	SBNO2
Fgut	19	1095514	1187675	rs72977586	1186316	C	G	0.153569	-0.237933	0.0432585	3.79232e-08	-0.182021	0.0445554	4.40236e-05	0	2029.09	19:1095514-1187675_2	ENSG00000099624	ATP5F1D
Fgut	19	10397403	10771941	rs75231016	10420982	C	G	0.0929662	-0.279746	0.0510864	4.35191e-08	-0.256774	0.0515737	6.39899e-07	-0.0798603	2249.52	19:10397403-10771941_2	ENSG00000105397	TYK2
Fgut	19	10397403	10771941	rs11669299	10496621	T	C	0.202131	0.229996	0.0374978	8.59121e-10	0.215169	0.0379293	1.40409e-08	0	2174.61	19:10397403-10771941_1	ENSG00000105376	ICAM5
Fgut	19	33721455	33768892	rs10412166	33758201	A	G	0.427541	-0.216039	0.0316324	8.51057e-12	-0.216039	0.0319917	1.44845e-11	0	1997.92	19:33721455-33768892_2	ENSG00000153879	CEBPG
Fgut	20	62208411	62779693	rs6062294	62276984	A	G	0.482081	-0.222935	0.0314191	1.28875e-12	-0.233066	0.0326041	8.78213e-13	0.160623	1982.23	20:62208411-62779693_2	ENSG00000258366	RTEL1
Fgut	20	62208411	62779693	rs6062344	62696024	T	C	0.495708	-0.122607	0.0290896	2.50002e-05	-0.145199	0.029318	7.32412e-07	0	2350.36	20:62208411-62779693_3	ENSG00000171703	TCEA2
Fgut	21	16700886	16836917	rs60773275	16835352	A	T	0.291674	0.339905	0.0378048	2.4486e-19	0.339905	0.038728	1.68297e-18	0	1614.98	21:16700886-16836917_1	ENSG00000180530	NRIP1
Fgut	22	21798351	22019160	rs5754100	21916166	C	T	0.189389	-0.281735	0.0395754	1.08769e-12	-0.281735	0.0400564	2.01494e-12	0	2031.42	22:21798351-22019160_1	ENSG00000185651	UBE2L3
Fgut	22	29920298	30599596	rs5752968	30233446	A	G	0.264136	-0.180986	0.0326408	2.94334e-08	-0.180986	0.0328433	3.57617e-08	0	2390.62	22:29920298-30599596_1	ENSG00000100325	ASCC2
Fgut	22	39624238	39844786	rs2143178	39660829	C	T	0.164807	0.353307	0.0435313	4.81205e-16	0.302526	0.0451822	2.14665e-11	-0.206862	1857.96	22:39624238-39844786_1	ENSG00000100311	PDGFB
Fgut	22	39624238	39844786	rs62228378	39701795	A	G	0.197355	-0.28245	0.039085	4.95332e-13	-0.22883	0.0403792	1.45285e-08	0	2021.39	22:39624238-39844786_2	ENSG00000100311	PDGFB
jia	1	113759855	114658263	rs6679677	114303808	A	C	0.100915	-0.362759	0.0486786	9.18488e-14	-0.362759	0.0492575	1.77761e-13	0	2279.15	1:113759855-114658263_1	-	-
jia	5	55435220	55567087	rs7731626	55444683	A	G	0.374971	0.254261	0.0345181	1.75798e-13	0.254261	0.0350476	4.02474e-13	0	1722.63	5:55435220-55567087_1	-	-
jia	12	110398145	113235274	rs4766578	111904371	T	A	0.49838	-0.18411	0.0292375	3.03363e-10	-0.18411	0.0294787	4.22398e-10	0	2332.68	12:110398145-113235274_1	-	-
jia	16	28299132	29002706	rs497523	28577931	C	T	0.350222	0.200448	0.0346319	7.1247e-09	0.200448	0.0349503	9.73764e-09	0	1759.65	16:28299132-29002706_3	-	-
jia	18	12744692	12924171	rs9960807	12770851	G	A	0.131125	-0.261107	0.0432549	1.5752e-09	-0.246709	0.0437073	1.65599e-08	0.0778919	2316.07	18:12744692-12924171_1	-	-
psc	2	204450734	205043436	rs4673266	204634569	T	A	0.230153	-0.206201	0.036	1.01741e-08	-0.244245	0.0374229	6.72729e-11	-0.258521	2134.93	2:204450734-205043436_1	-	-
psc	3	48541016	50250837	rs6770670	49686682	C	T	0.290488	-0.283674	0.031	5.65261e-20	-0.316586	0.0320525	5.23201e-23	-0.0758743	2424.49	3:48541016-50250837_2	-	-
psc	3	70989607	71153890	rs80060485	71153890	C	T	0.0612538	-0.345715	0.062	2.46041e-08					2210.3	3:70989607-71153890_1	-	-
psc	4	122903441	124264377	rs13119723	123218313	G	A	0.175478	0.27079	0.044	7.5399e-10	0.27079	0.0444556	1.12036e-09	0	1771.3	4:122903441-124264377_8	-	-
psc	10	5887170	6728918	rs4147359	6108439	A	G	0.342808	-0.216723	0.03	5.04433e-13	-0.226818	0.0304003	8.5829e-14	-0.0768657	2432.3	10:5887170-6728918_8	-	-
psc	12	110398145	113235274	rs3184504	111884608	T	C	0.485572	-0.18648	0.03	5.10035e-10	-0.18648	0.0302516	7.08004e-10	0	2234.64	12:110398145-113235274_1	-	-
psc	19	47176752	47288645	rs313839	47221557	G	C	0.160933	0.279146	0.051	4.41368e-08	0.279146	0.0515261	6.04163e-08	0	1396.53	19:47176752-47288645_1	-	-
psc	22	25306778	25311837	rs145832854	25310129	A	G	0.0194048	0.624333	0.119	1.5502e-07					1777.58	22:25306778-25311837_1	-	-
ra	1	17668270	17674852	rs2240336	17674402	T	C	0.415601	0.10103	0.0167	1.45115e-09					7418.96	1:17668270-17674852_1	-	-
ra	1	38247095	38652792	rs28411352	38278579	T	C	0.263435	-0.10876	0.01862	5.18787e-09	-0.110705	0.0186669	3.01946e-09	0.020405	7130.03	1:38247095-38652792_3	-	-
ra	1	38247095	38652792	rs12131057	38624129	A	G	0.260679	0.09346	0.01833	3.41912e-07	0.0956389	0.0183645	1.91087e-07	0	7416.89	1:38247095-38652792_1	-	-
ra	1	113759855	114658263	rs12026949	113886182	A	G	0.178835	0.07518	0.02922	0.0100852	0.22805	0.0356188	1.52828e-10	0.58532	3898.83	1:113759855-114658263_2	-	-
ra	1	113759855	114658263	rs112429016	113926865	T	C	0.153585	-0.28167	0.03211	1.75468e-18	-0.392629	0.0422898	1.62853e-20	0.449102	3576.55	1:113759855-114658263_12	-	-
ra	1	113759855	114658263	rs1217217	114144496	G	A	0.229268	-0.13962	0.02618	9.65614e-08	0.307362	0.0357238	7.70999e-18	0.848985	4014.76	1:113759855-114658263_13	-	-
ra	1	113759855	114658263	rs61819459	114183751	T	A	0.284192	-0.26358	0.01759	9.25111e-51	-0.176183	0.0241738	3.14179e-13	0.0848551	7554.37	1:113759855-114658263_14	-	-
ra	1	113759855	114658263	rs186758851	114194164	C	G	0.00285562	-0.89669	0.11048	4.8057e-16	-0.556669	0.111838	6.44329e-07	0.159033	14020.8	1:113759855-114658263_15	-	-
ra	1	113759855	114658263	rs2476601	114377568	A	G	0.100915	-0.59584	0.02288	1.65934e-149	-0.510951	0.0272833	2.94814e-78	0.0914608	9629.87	1:113759855-114658263_1	-	-
ra	1	113759855	114658263	rs12729894	114481962	G	T	0.332437	-0.13858	0.01782	7.44671e-15	-0.106267	0.0180197	3.69529e-09	0	6887.35	1:113759855-114658263_16	-	-
ra	1	117262791	117264336	rs624988	117263790	T	C	0.39648	-0.08585	0.0157	4.5475e-08	-0.0825592	0.0157501	1.58991e-07	-0.0531168	8139.16	1:117262791-117264336_2	-	-
ra	1	172630454	173375997	rs61828284	173299743	T	C	0.0773521	0.19823	0.03445	8.70858e-09	0.174304	0.0358844	1.18951e-06	0.300042	5691.7	1:172630454-173375997_10	-	-
ra	1	172630454	173375997	rs12742673	173311999	A	G	0.269781	0.10063	0.01767	1.23399e-08	0.0855549	0.0183507	3.12804e-06	0	7850.54	1:172630454-173375997_11	-	-
ra	2	61005630	61824932	rs34695944	61124850	C	T	0.373568	-0.11793	0.01563	4.51921e-14	-0.11793	0.0156809	5.45236e-14	0	8569.68	2:61005630-61824932_2	-	-
ra	2	65536234	65684152	rs1858037	65598300	A	T	0.333322	0.10039	0.01621	5.89958e-10	0.10039	0.0162457	6.43202e-10	0	8459.59	2:65536234-65684152_1	-	-
ra	2	100636757	100871361	rs9653442	100825367	C	T	0.462376	-0.10642	0.0153	3.51175e-12	-0.10642	0.0153427	4.02821e-12	0	8472.45	2:100636757-100871361_1	-	-
ra	2	191163706	192008203	rs13426947	191933254	A	G	0.190775	-0.13316	0.019	2.41023e-12	-0.126331	0.0191113	3.83559e-11	0	8933.36	2:191163706-192008203_5	-	-
ra	2	204450734	205043436	rs1980422	204610396	C	T	0.230771	-0.11592	0.01772	6.07987e-11	-0.0912956	0.018022	4.06734e-07	-0.174801	8879.9	2:204450734-205043436_1	-	-
ra	2	204450734	205043436	rs3087243	204738919	A	G	0.452974	0.14051	0.01544	9.00092e-20	0.127003	0.015743	7.19126e-16	0	8336.7	2:204450734-205043436_2	-	-
ra	3	16976888	17075768	rs4452313	17047032	T	A	0.282506	-0.10995	0.01742	2.75968e-10					8328.75	3:16976888-17075768_1	-	-
ra	3	27758274	27793632	rs9310852	27784997	G	A	0.448733	-0.08654	0.01565	3.20756e-08					8063.16	3:27758274-27793632_1	-	-
ra	4	26027797	26126576	rs33943415	26088220	A	G	0.0314118	-0.08615	0.01533	1.91289e-08					69455.7	4:26027797-26126576_1	-	-
ra	4	26027797	26126576	rs34046593	26111593	A	G	0.311663	-0.14056	0.0169	9.00963e-17					8040.6	4:26027797-26126576_1	-	-
ra	5	55435220	55567087	rs7731626	55444683	A	G	0.374971	0.19311	0.01964	8.15807e-23	0.19311	0.0198133	1.90927e-22	0	5399.15	5:55435220-55567087_1	-	-
ra	5	102518795	102681586	rs2561477	102608924	A	G	0.324689	0.10385	0.01672	5.26068e-10	0.10385	0.016758	5.75394e-10	0	8250.46	5:102518795-102681586_1	-	-
ra	6	36345840	36381705	rs2234067	36355654	A	C	0.129338	0.13078	0.02383	4.06417e-08					7635.91	6:36345840-36381705_1	-	-
ra	6	44228815	44284899	rs2233434	44232920	G	A	0.0439364	-0.2849	0.05158	3.3239e-08					4297.61	6:44228815-44284899_1	-	-
ra	6	137900027	138290146	rs17264332	138005515	G	A	0.22359	-0.16059	0.01809	6.8515e-19	-0.164637	0.0190885	6.41315e-18	-0.271716	8564.24	6:137900027-138290146_2	-	-
ra	6	137900027	138290146	rs58721818	138243739	T	C	0.0306436	-0.34724	0.03975	2.42372e-18	-0.326043	0.0407284	1.19176e-15	-0.157071	10384.9	6:137900027-138290146_1	-	-
ra	6	137900027	138290146	rs10872479	138266248	A	G	0.491717	-0.05996	0.01546	0.000105148	-0.0798596	0.0156265	3.21284e-07	0	8204.55	6:137900027-138290146_3	-	-
ra	6	159343182	159522796	rs2451258	159506600	C	T	0.374036	0.10104	0.01635	6.41761e-10	0.10104	0.0163872	7.01371e-10	0	8158.21	6:159343182-159522796_1	-	-
ra	6	167347846	167551452	rs1571878	167540842	C	T	0.436625	-0.12182	0.01556	4.91575e-15	-0.12182	0.0156179	6.19035e-15	0	8081.93	6:167347846-167551452_3	-	-
ra	9	34707373	34766483	rs11574914	34710338	A	G	0.344862	-0.11847	0.01603	1.46258e-13					8461.18	9:34707373-34766483_1	-	-
ra	9	123639264	123723351	rs10985070	123636121	C	A	0.435523	-0.08656	0.01535	1.70953e-08	-0.08656	0.0153775	1.8127e-08	0	8575.16	9:123639264-123723351_2	-	-
ra	10	5887170	6728918	rs706778	6098949	T	C	0.402976	-0.10647	0.01553	7.09329e-12	-0.107813	0.0155794	4.51047e-12	0.0257082	8465.3	10:5887170-6728918_8	-	-
ra	10	5887170	6728918	rs10796038	6397964	A	G	0.183427	0.1198	0.01998	2.02242e-09	0.113017	0.0201888	2.16868e-08	-0.125337	8224.66	10:5887170-6728918_6	-	-
ra	10	8095340	9897132	rs537544	8108382	C	T	0.374804	-0.112	0.01722	7.81781e-11	-0.112108	0.0172701	8.50222e-11	0.00163099	7092.45	10:8095340-9897132_1	-	-
ra	10	8095340	9897132	rs12413578	9049253	T	C	0.104873	0.18538	0.0363	3.27509e-07	0.185669	0.0364142	3.41795e-07	0	3982.14	10:8095340-9897132_2	-	-
ra	10	63785089	63895644	rs12764378	63800004	A	G	0.214555	-0.13358	0.01817	1.95733e-13	-0.12108	0.0184541	5.33969e-11	0.180587	8799.97	10:63785089-63895644_1	-	-
ra	11	118486110	118765688	rs10790268	118729391	A	G	0.191794	0.1593	0.02022	3.31764e-15	0.1593	0.0202981	4.22636e-15	0	7890.3	11:118486110-118765688_1	-	-
ra	11	128498760	128617231	rs4936059	128502496	G	A	0.325674	-0.09158	0.01676	4.64998e-08	-0.0855155	0.016845	3.84201e-07	0	8011.13	11:128498760-128617231_1	-	-
ra	15	38820647	38939085	rs8032939	38834033	C	T	0.249407	-0.12131	0.01731	2.41597e-12	-0.12131	0.0173561	2.75901e-12	0	9025.7	15:38820647-38939085_2	-	-
ra	15	69964858	70048984	rs35187679	69982695	G	A	0.107127	0.19485	0.02758	1.60729e-12	0.157903	0.0281391	2.0057e-08	-0.203718	6786.54	15:69964858-70048984_2	-	-
ra	15	69964858	70048984	rs8026898	69991417	A	G	0.268161	-0.14416	0.01701	2.3505e-17	-0.126617	0.017363	3.0459e-13	0	8687.61	15:69964858-70048984_1	-	-
ra	18	12744692	12924171	rs80262450	12818922	A	G	0.121489	-0.12575	0.02327	6.51878e-08	-0.134356	0.0233769	9.06416e-09	-0.0793286	8631.68	18:12744692-12924171_1	-	-
ra	18	12744692	12924171	rs62097857	12857758	A	G	0.0398784	-0.2401	0.04176	8.94966e-09	-0.263266	0.0419829	3.59207e-10	-0.0397595	7463.5	18:12744692-12924171_2	-	-
ra	19	10397403	10771941	rs74956615	10427721	A	T	0.0547243	0.3697	0.04528	3.22095e-16	0.318652	0.0475876	2.14042e-11	-0.0546546	4599.6	19:10397403-10771941_3	-	-
ra	19	10397403	10771941	rs12720356	10469975	C	A	0.0998464	0.14999	0.03051	8.82884e-07	0.186997	0.0308855	1.40828e-09	-0.106687	5891.01	19:10397403-10771941_2	-	-
ra	20	44623967	44780406	rs4239702	44749251	T	C	0.276243	0.13357	0.01768	4.19297e-14	0.13357	0.0177426	5.14433e-14	0	7902.99	20:44623967-44780406_2	-	-
ra	21	43809826	43893398	rs1893592	43855067	C	A	0.30014	0.1011	0.01763	9.77754e-09	0.105338	0.0176966	2.64203e-09	0	7614.71	21:43809826-43893398_1	-	-
ra	22	39624238	39844786	rs2069235	39747780	A	G	0.302896	-0.10531	0.01673	3.08034e-10	-0.10531	0.0167685	3.38045e-10	0	8390.75	22:39624238-39844786_3	-	-
sle	1	172630454	173375997	rs10912578	173251856	A	G	0.325123	-0.24686	0.0309918	1.64776e-15	-0.251792	0.031608	1.63787e-15	0.0770282	2323.55	1:172630454-173375997_12	-	-
sle	1	172630454	173375997	rs10912610	173359736	A	G	0.349387	0.18633	0.0299368	4.84307e-10	0.214587	0.0303347	1.50541e-12	0	2430.55	1:172630454-173375997_13	-	-
sle	2	40282854	40283232	rs34703115	40282854	C	T	0.0257005	0.616186	0.104778	4.08053e-09					1786.71	2:40282854-40283232_1	-	-
sle	2	40282854	40283232	rs34230008	40312646	C	T	0.0233125	-0.00995033	0.117072	0.932267					1604.46	2:40282854-40283232_1	-	-
sle	2	65536234	65684152	rs268124	65654364	C	T	0.266507	0.18633	0.0323703	8.60306e-09	0.18633	0.0325846	1.0757e-08	0	2419.01	2:65536234-65684152_2	-	-
sle	2	191163706	192008203	rs7601754	191940451	G	A	0.175913	0.385662	0.0375408	9.31063e-25	0.228645	0.0398033	9.22641e-09	-0.247162	2358.85	2:191163706-192008203_1	-	-
sle	2	191163706	192008203	rs4274624	191958656	C	T	0.226462	-0.559616	0.0326791	9.73273e-66	-0.523929	0.0359441	3.98079e-48	0	2398	2:191163706-192008203_6	-	-
sle	2	213846302	213923915	rs10048743	213890232	G	T	0.140977	-0.231112	0.0412056	2.03803e-08					2407.39	2:213846302-213923915_1	-	-
sle	4	102710688	103547967	rs13136219	102743687	T	C	0.373785	0.174353	0.027787	3.50427e-10	0.174353	0.0279813	4.63281e-10	0	2733.31	4:102710688-103547967_2	-	-
sle	5	133418739	133432632	rs4388254	133428601	T	C	0.0357703	-0.378436	0.0603977	3.71046e-10					3944.45	5:133418739-133432632_1	-	-
sle	5	149202268	149202268	rs1078324	149202268	A	C	0.055743	0.71335	0.0781665	7.10544e-20					1472.93	5:149202268-149202268_1	-	-
sle	5	149202268	149202268	rs11748411	149205877	T	C	0.0293076	0.0618754	0.0909819	0.496451					2124.46	5:149202268-149202268_1	-	-
sle	5	149202268	149202268	rs191969446	149237419	A	C	0.0249491	-0.122218	0.110089	0.266927					1696.21	5:149202268-149202268_1	-	-
sle	5	150401765	150504222	rs6889239	150457771	C	T	0.235997	-0.277632	0.03174	2.1896e-18	-0.277632	0.0321838	6.32818e-18	0	2681.56	5:150401765-150504222_1	-	-
sle	5	159868958	159888522	rs2431098	159887336	G	A	0.492452	-0.235704	0.0297335	2.24095e-15					2209.72	5:159868958-159888522_1	-	-
sle	6	106435025	106598313	rs7768653	106574794	C	T	0.400087	-0.207014	0.0296891	3.10827e-12	-0.207014	0.0299918	5.11433e-12	0	2323.45	6:106435025-106598313_2	-	-
sle	6	137900027	138290146	rs58721818	138243739	T	C	0.0306436	-0.65752	0.0755941	3.37674e-18	-0.65752	0.0765689	8.90378e-18	0	2876.08	6:137900027-138290146_1	-	-
sle	7	128565661	128777177	rs3757387	128576086	C	T	0.451087	-0.371564	0.0285671	1.12067e-38	-0.250231	0.0318288	3.78743e-15	0.384455	2330.91	7:128565661-128777177_1	-	-
sle	7	128565661	128777177	rs35000415	128585616	T	C	0.108948	-0.587787	0.041539	1.8609e-45	-0.415626	0.0464542	3.65188e-19	0.234009	2815.47	7:128565661-128777177_2	-	-
sle	7	128565661	128777177	rs149984237	128679111	C	T	0.0067967	-0.841567	0.1146	2.08053e-13	-0.605103	0.116745	2.18213e-07	-0.00589835	5643.07	7:128565661-128777177_4	-	-
sle	7	128565661	128777177	rs74768339	128723195	A	G	0.0381918	0.162519	0.0621216	0.00889293	0.501934	0.0810439	5.88966e-10	0.922865	3556.47	7:128565661-128777177_5	-	-
sle	7	128565661	128777177	rs13242417	128727855	A	T	0.043569	-0.173953	0.0404085	1.67084e-05	-0.421202	0.0526377	1.22508e-15	0	7404.09	7:128565661-128777177_6	-	-
sle	8	10576753	11525435	rs2736332	11339965	C	G	0.266107	-0.277632	0.0320694	4.83401e-18	-0.262096	0.0327737	1.27338e-15	0	2427.26	8:10576753-11525435_1	-	-
sle	10	49976229	50120707	rs7097397	50025396	A	G	0.362847	0.18633	0.0287118	8.60398e-11					2592.79	10:49976229-50120707_1	-	-
sle	11	454697	705297	rs58688157	625085	G	A	0.278398	0.223144	0.0335647	2.96791e-11					2179.45	11:454697-705297_1	-	-
sle	11	35070841	35124040	rs353608	35101738	A	G	0.490264	0.18633	0.0280198	2.93228e-11					2523.84	11:35070841-35124040_1	-	-
sle	12	5005653	5012503	rs73050535	5012503	T	C	0.0254	0.71335	0.124134	9.10536e-09					1279.7	12:5005653-5012503_1	-	-
sle	16	85966683	86018633	rs13332649	85966683	G	A	0.227915	0.314711	0.0375683	5.42755e-17					1958.28	16:85966683-86018633_1	-	-
sle	19	10397403	10771941	rs35251378	10459969	A	G	0.294128	0.235722	0.0324266	3.6103e-13	0.160883	0.0346838	3.50851e-06	0.344186	2243.18	19:10397403-10771941_5	-	-
sle	19	10397403	10771941	rs34536443	10463118	C	G	0.046458	0.673345	0.100437	2.02551e-11	0.586688	0.106366	3.47329e-08	0	1077.21	19:10397403-10771941_3	-	-
sle	19	55737798	55763262	rs73068668	55763262	A	G	0.0749474	0.314711	0.0574903	4.39618e-08					2153.93	19:55737798-55763262_1	-	-
sle	22	21798351	22019160	rs3747093	21984379	A	G	0.195601	-0.262364	0.0345055	2.88112e-14	-0.262364	0.034873	5.33629e-14	0	2652.85	22:21798351-22019160_1	-	-
sle	1	183172205	183749506	rs946173	183260659	G	A	0.120955	-0.270027	0.0405291	2.69112e-11					2829.33	1:183172205-183749506_1	-	-
sle	1	183172205	183749506	rs78517564	183442324	C	A	0.12538	0.328504	0.0515759	1.89849e-10					1680.4	1:183172205-183749506_1	-	-
sle	1	183172205	183749506	rs55761650	183529339	A	G	0.00706389	-1.05082	0.114134	3.35734e-20					5407.38	1:183172205-183749506_1	-	-
sle	1	183172205	183749506	rs17849501	183542323	T	C	0.0527871	-0.81093	0.0498642	1.8137e-59					3772.11	1:183172205-183749506_1	-	-
sle	1	183172205	183749506	rs12093249	183608847	C	A	0.000951872	0.274437	0.0642654	1.95149e-05					127727	1:183172205-183749506_1	-	-
sle	1	183172205	183749506	rs78271231	183763959	A	G	0.0258842	0.356675	0.0952051	0.000179402					2182.27	1:183172205-183749506_1	-	-
sle	2	119450163	119450163	rs79396228	119377467	A	C	0.0882569	-0.0198026	0.0559601	0.723436					1985.59	2:119450163-119450163_1	-	-
sle	2	119450163	119450163	rs10181336	119446085	A	G	0.254033	-0.0198026	0.0339411	0.559597					2291.6	2:119450163-119450163_1	-	-
sle	2	119450163	119450163	rs512681	119450163	A	C	0.148743	0.301105	0.0421192	8.74879e-13					2176.38	2:119450163-119450163_1	-	-
sle	2	119450163	119450163	rs45139	119450189	A	G	0.27773	-0.00995033	0.0308719	0.747218					2616.82	2:119450163-119450163_1	-	-
sle	2	119450163	119450163	rs437002	119460414	A	G	0.210347	-0.0198026	0.0389569	0.611228					1984.71	2:119450163-119450163_1	-	-
sle	2	119450163	119450163	rs60555100	119469607	T	C	0.0348185	0.0100503	0.0717609	0.888618					2890.87	2:119450163-119450163_1	-	-
sle	2	119450163	119450163	rs4849717	119481372	T	A	0.0451388	-0.0392207	0.0744125	0.598144					2096.25	2:119450163-119450163_1	-	-
sle	2	119450163	119450163	rs112465675	119531131	T	C	0.108196	0.0304592	0.0553123	0.581855					1694.84	2:119450163-119450163_1	-	-
sle	2	223961877	223961877	rs6711710	223956410	T	C	0.216576	0.0202027	0.0366199	0.581163					2198.66	2:223961877-223961877_1	-	-
sle	2	223961877	223961877	rs10200680	223961877	T	C	0.147156	0.248461	0.0424835	4.96262e-09					2174.66	2:223961877-223961877_1	-	-
sle	2	223961877	223961877	rs1448312	223987029	C	T	0.0551084	-0.00995033	0.0706034	0.887923					1927.67	2:223961877-223961877_1	-	-
sle	2	223961877	223961877	rs184127517	224029281	G	A	0.0123743	-0.0198026	0.134809	0.883216					2252.66	2:223961877-223961877_1	-	-
sle	3	146601295	146601295	rs192160395	146525040	G	T	0.0151465	-0.182322	0.145063	0.208809					1592.92	3:146601295-146601295_1	-	-
sle	3	146601295	146601295	rs73162833	146550729	T	C	0.0624729	-0.0582689	0.0685028	0.394988					1820.21	3:146601295-146601295_1	-	-
sle	3	146601295	146601295	rs16858914	146557955	C	T	0.0134932	-0.122218	0.129951	0.346965					2225.34	3:146601295-146601295_1	-	-
sle	3	146601295	146601295	rs4318522	146594746	T	C	0.132945	-0.0392207	0.0476962	0.410905					1907.8	3:146601295-146601295_1	-	-
sle	3	146601295	146601295	rs1464446	146601295	T	G	0.195902	0.328504	0.0401497	2.79229e-16					1903.91	3:146601295-146601295_1	-	-
sle	8	50609940	50609940	rs7386188	50609940	T	G	0.0322969	0.494296	0.0865089	1.10468e-08					2108.58	8:50609940-50609940_1	-	-
sle	8	50609940	50609940	rs7010067	50658156	G	A	0.0251328	0.0202027	0.098163	0.836941					2121.29	8:50609940-50609940_1	-	-
sle	16	31281147	31377390	rs1143679	31276811	A	G	0.103337	-0.582216	0.0399866	5.02694e-48					3187.75	16:31281147-31377390_1	-	-
sle	16	31281147	31377390	rs11645653	31312855	C	T	0.231205	0.235722	0.0346309	9.98569e-12					2316.77	16:31281147-31377390_1	-	-
sle	16	31281147	31377390	rs62051483	31327376	G	A	0.0797736	-0.270027	0.0343771	4.00256e-15					5743.47	16:31281147-31377390_1	-	-
sle	16	31281147	31377390	rs4522435	31361923	T	C	0.0724425	0.0725707	0.0575777	0.207527					2259.83	16:31281147-31377390_1	-	-
t1d	1	25024040	25331411	rs10751776	25296743	C	A	0.496159	-0.078145	0.01405	2.6682e-08	-0.078145	0.0140737	2.81496e-08	0	8881.65	1:25024040-25331411_1	-	-
t1d	1	35725203	36461122	rs574384	36087661	C	A	0.0904111	-0.133602	0.023876	2.19783e-08					9767.27	1:35725203-36461122_1	-	-
t1d	1	38247095	38652792	rs12742756	38347417	G	A	0.424952	0.083107	0.015077	3.54435e-08	0.0835283	0.0151056	3.2094e-08	-0.00697467	7825.46	1:38247095-38652792_2	-	-
t1d	1	64106817	64145283	rs855330	64113889	C	T	0.231038	-0.111208	0.016916	4.89381e-11					8785.98	1:64106817-64145283_1	-	-
t1d	1	113759855	114658263	rs565417220	114177594	A	G	0.00703049	-0.624122	0.063599	9.85961e-23	-0.282848	0.0652947	1.47845e-05	0.00583451	15897.6	1:113759855-114658263_17	-	-
t1d	1	113759855	114658263	rs554239358	114182814	A	G	0.000450887	-0.774415	0.092854	7.42051e-17	-0.726948	0.0929067	5.09709e-15	-0.00112601	116151	1:113759855-114658263_18	-	-
t1d	1	113759855	114658263	rs566020385	114205762	G	A	0.000701379	-0.635	0.113731	2.35929e-08	-0.47307	0.114317	3.49986e-05	-0.00417542	49783	1:113759855-114658263_19	-	-
t1d	1	113759855	114658263	rs144149935	114214898	A	G	0.00619552	-0.345655	0.079427	1.34989e-05	-0.432629	0.079607	5.49325e-08	-0.0144929	11608.2	1:113759855-114658263_20	-	-
t1d	1	113759855	114658263	rs61817618	114335788	C	T	0.021342	-0.586195	0.037415	2.52789e-55	-0.189216	0.0411434	4.24625e-06	-0.0152787	15200.7	1:113759855-114658263_21	-	-
t1d	1	113759855	114658263	rs576846726	114371307	G	C	0.00470926	-0.773478	0.08887	3.21868e-18	-0.38146	0.0910325	2.78492e-05	0.192217	12124.6	1:113759855-114658263_22	-	-
t1d	1	113759855	114658263	rs2476601	114377568	A	G	0.100915	-0.64304	0.020896	5.95693e-208	-0.505776	0.0262055	5.33602e-83	0.424126	10453	1:113759855-114658263_1	-	-
t1d	1	113759855	114658263	rs2884603	114427450	G	A	0.355199	-0.237226	0.01436	2.63763e-61	-0.0830719	0.0159133	1.78664e-07	0.0485482	9289.99	1:113759855-114658263_23	-	-
t1d	1	113759855	114658263	rs138226841	114499517	A	G	0.00223773	-0.629369	0.074975	4.6834e-17	-0.347654	0.0793591	1.18261e-05	0.423903	35912.2	1:113759855-114658263_24	-	-
t1d	1	113759855	114658263	rs181008050	114580682	T	A	0.000784877	-0.602722	0.087072	4.44964e-12	-0.411024	0.0910759	6.39222e-06	0	75903.9	1:113759855-114658263_25	-	-
t1d	1	120437718	120531133	rs1493696	120505532	A	G	0.12523	-0.128326	0.022282	8.45246e-09					7185.87	1:120437718-120531133_1	-	-
t1d	1	192477882	192545099	rs71639156	192432515	C	G	0.364667	0.063976	0.015793	5.10191e-05					7003.9	1:192477882-192545099_1	-	-
t1d	1	192477882	192545099	rs10801128	192515849	A	G	0.291657	0.096073	0.015681	8.97126e-10					7948.16	1:192477882-192545099_1	-	-
t1d	1	198545587	198703306	rs17668272	198623842	T	G	0.116262	0.13739	0.02272	1.47481e-09					8749.08	1:198545587-198703306_1	-	-
t1d	1	200697265	201037069	rs10920052	200820610	A	C	0.190809	-0.100993	0.017183	4.16521e-09	-0.10173	0.0172127	3.41758e-09	0	10005.8	1:200697265-201037069_2	-	-
t1d	1	206746125	206994725	rs58579536	206746125	G	A	0.14061	0.093466	0.020801	7.01142e-06	0.104107	0.0208736	6.11614e-07	0.0154313	8966.73	1:206746125-206994725_2	-	-
t1d	1	206746125	206994725	rs3024493	206943968	A	C	0.154203	0.163855	0.019641	7.27375e-17	0.163824	0.0197836	1.22316e-16	-0.0330191	9269.32	1:206746125-206994725_1	-	-
t1d	1	212844162	213018236	rs12128789	212852832	C	T	0.138522	-0.126969	0.021535	3.72561e-09	-0.126969	0.0215767	3.99139e-09	0	8715.15	1:212844162-213018236_2	-	-
t1d	2	25012072	25483121	rs55893453	25139367	G	A	0.213186	-0.094653	0.01732	4.63027e-08	-0.094653	0.0173485	4.87074e-08	0	8753.74	2:25012072-25483121_4	-	-
t1d	2	60589262	60672771	rs12464462	60636416	G	A	0.420427	0.087955	0.014341	8.61749e-10					8845.25	2:60589262-60672771_1	-	-
t1d	2	163024377	163207480	rs2111485	163110536	A	G	0.390535	0.127631	0.014455	1.05107e-18	0.118452	0.0147568	9.99203e-16	0.185643	8574.02	2:163024377-163207480_1	-	-
t1d	2	163024377	163207480	rs35667974	163124637	C	T	0.0207742	0.50234	0.057822	3.69862e-18	0.435105	0.0589121	1.51696e-13	-0.0219759	6251.34	2:163024377-163207480_2	-	-
t1d	2	163024377	163207480	rs72871627	163136942	G	A	0.0153134	0.324825	0.072657	7.79773e-06	0.386834	0.0730338	1.17948e-07	-0.0075141	5385.87	2:163024377-163207480_3	-	-
t1d	2	191163706	192008203	rs6434435	191953864	A	G	0.176664	0.122856	0.019089	1.22697e-10	0.137797	0.0193302	1.01417e-12	0.144499	7974.4	2:191163706-192008203_1	-	-
t1d	2	191163706	192008203	rs7423529	192003031	T	C	0.382085	-0.069706	0.015383	5.86036e-06	-0.0853347	0.015558	4.13648e-08	0	7583.99	2:191163706-192008203_2	-	-
t1d	2	204450734	205043436	rs4309566	204631623	T	C	0.0643599	-0.126225	0.028799	1.17075e-05	-0.173623	0.0293083	3.14194e-09	0.0839894	9067.31	2:204450734-205043436_1	-	-
t1d	2	204450734	205043436	rs576542175	204665349	T	A	0.000484286	-0.217563	0.041315	1.39461e-07	-0.213501	0.0413187	2.37672e-07	-0.00442317	549162	2:204450734-205043436_5	-	-
t1d	2	204450734	205043436	rs11571290	204723141	A	G	0.035954	0.076216	0.0378	0.043769	0.206761	0.0389743	1.12638e-07	-0.174346	9159.13	2:204450734-205043436_6	-	-
t1d	2	204450734	205043436	rs3087243	204738919	A	G	0.452974	0.19913	0.014202	1.15537e-44	0.212385	0.0146649	1.56165e-47	-0.0784611	8883.62	2:204450734-205043436_2	-	-
t1d	4	122903441	124264377	rs13147049	123193870	A	G	0.330901	-0.109522	0.014689	8.91512e-14	-0.109522	0.0147289	1.039e-13	0	10030.5	4:122903441-124264377_1	-	-
t1d	4	166331660	166659123	rs2611211	166575439	C	T	0.157426	-0.143854	0.018689	1.3902e-14	-0.143854	0.018741	1.64238e-14	0	10462.6	4:166331660-166659123_1	-	-
t1d	5	35762592	36160668	rs2303137	35895725	T	A	0.429111	0.081513	0.014025	6.17387e-09	0.081513	0.0140487	6.54617e-09	0	9688.03	5:35762592-36160668_2	-	-
t1d	5	129694835	132273192	rs2188962	131770805	T	C	0.428944	-0.07946	0.014096	1.72978e-08	-0.0878056	0.0142058	6.37178e-10	-0.0420064	9044.91	5:129694835-132273192_2	-	-
t1d	6	382559	451895	rs1050979	410417	A	G	0.471978	0.106196	0.014129	5.64032e-14	0.100676	0.0142535	1.62637e-12	-0.117842	7017.84	6:382559-451895_1	-	-
t1d	6	90809639	91118921	rs60649859	90854533	T	A	0.0640259	0.186437	0.030218	6.84053e-10	0.138142	0.0305812	6.26518e-06	-0.124166	7677.63	6:90809639-91118921_4	-	-
t1d	6	90809639	91118921	rs6908626	91005743	T	G	0.181273	-0.202923	0.01852	6.1528e-28	-0.188176	0.0187996	1.38386e-23	0.0206046	8174.01	6:90809639-91118921_1	-	-
t1d	6	126625617	127080700	rs9385401	126789472	T	C	0.454828	-0.12042	0.014827	4.59812e-16	-0.12042	0.0148879	6.04177e-16	0	7897.63	6:126625617-127080700_1	-	-
t1d	7	26695215	27127696	rs17323934	26904330	G	C	0.23553	0.129663	0.016818	1.2604e-14	0.129663	0.0168742	1.54069e-14	0	8732.5	7:26695215-27127696_1	-	-
t1d	7	49952833	50478627	rs876039	50308811	C	G	0.312748	0.083811	0.015105	2.88032e-08	0.0753359	0.0151989	7.17137e-07	0.0956155	9153.73	7:49952833-50478627_2	-	-
t1d	7	49952833	50478627	rs10262731	50459915	A	G	0.114492	0.127769	0.022425	1.21496e-08	0.116686	0.0225647	2.32632e-07	0	8801.96	7:49952833-50478627_3	-	-
t1d	7	51015193	51081767	rs7776597	51015582	A	G	0.0461908	0.244413	0.036372	1.81959e-11					8141.42	7:51015193-51081767_1	-	-
t1d	7	116951671	117381806	rs7795896	117086613	C	T	0.295598	-0.135435	0.016416	1.58152e-16	-0.135435	0.0164863	2.12143e-16	0	7815.74	7:116951671-117381806_1	-	-
t1d	8	59835404	59946434	rs1947178	59872177	A	G	0.223957	-0.103267	0.017134	1.67008e-09					8813.98	8:59835404-59946434_1	-	-
t1d	8	119946807	120342332	rs13259300	120082941	A	C	0.39516	-0.092191	0.014669	3.28381e-10					8676.03	8:119946807-120342332_1	-	-
t1d	8	141586125	141644176	rs3802214	141616183	T	C	0.181373	-0.106609	0.01923	2.95825e-08					7903.29	8:141586125-141644176_1	-	-
t1d	9	4277839	4305064	rs1574285	4283137	G	T	0.40012	-0.126548	0.014171	4.25745e-19	-0.126548	0.0142304	5.96073e-19	0	9366.26	9:4277839-4305064_1	-	-
t1d	10	5887170	6728918	rs6602398	6082953	T	G	0.322451	0.103116	0.015109	8.8044e-12	0.107395	0.0161743	3.13981e-11	-0.226864	9134.88	10:5887170-6728918_7	-	-
t1d	10	5887170	6728918	rs61839660	6094697	T	C	0.0977088	0.357441	0.026	5.25521e-43	0.332393	0.0283035	7.59329e-32	-0.264438	7494.68	10:5887170-6728918_2	-	-
t1d	10	5887170	6728918	rs706778	6098949	T	C	0.402976	-0.181434	0.014099	6.76409e-38	-0.127331	0.0155055	2.17652e-16	-0.086346	9409.38	10:5887170-6728918_8	-	-
t1d	10	5887170	6728918	rs41295159	6148535	G	C	0.0113891	0.699552	0.090252	9.11021e-15	0.612494	0.091435	2.10315e-11	-0.0303734	4933.36	10:5887170-6728918_5	-	-
t1d	10	5887170	6728918	rs77710246	6166282	G	T	0.0469089	-0.1724	0.033447	2.54413e-07	-0.206305	0.0341644	1.55448e-09	0.00387962	9128.96	10:5887170-6728918_1	-	-
t1d	10	5887170	6728918	rs947474	6390450	G	A	0.184045	0.085545	0.018132	2.38289e-06	0.0908494	0.0181628	5.67551e-07	-0.00720343	9252.55	10:5887170-6728918_6	-	-
t1d	10	5887170	6728918	rs617627	6474353	T	A	0.28815	-0.088454	0.015249	6.60612e-09	-0.0862981	0.0152817	1.63132e-08	0	9566.89	10:5887170-6728918_3	-	-
t1d	10	8095340	9897132	rs537544	8108382	C	T	0.374804	-0.086411	0.01502	8.7641e-09	-0.0901744	0.0150759	2.21306e-09	0.0657393	8753.95	10:8095340-9897132_1	-	-
t1d	10	90005048	90264140	rs7068821	90051035	T	G	0.259677	0.165103	0.016333	5.06263e-24	0.165103	0.0164261	9.07123e-24	0	8848.26	10:90005048-90264140_1	-	-
t1d	11	1874221	2323029	rs148414697	2145924	T	C	0.0249992	0.528658	0.05739	3.21076e-20	0.280909	0.0614092	4.77642e-06	-0.0448528	5232.51	11:1874221-2323029_1	-	-
t1d	11	1874221	2323029	rs7111447	2163932	T	A	0.0770682	0.326481	0.031193	1.23133e-25	0.280084	0.0348682	9.53932e-16	-0.22462	6058.23	11:1874221-2323029_3	-	-
t1d	11	1874221	2323029	rs3741204	2169908	C	T	0.388147	0.282574	0.01533	7.17468e-76	0.229339	0.0188297	3.99169e-34	0.441143	7308.22	11:1874221-2323029_2	-	-
t1d	11	1874221	2323029	rs689	2182224	A	T	0.290855	0.712	0.018527	0	0.390787	0.0280568	4.25813e-44	0.126891	4552.41	11:1874221-2323029_8	-	-
t1d	11	1874221	2323029	rs11564716	2188676	T	C	0.0109716	0.729229	0.088438	1.64262e-16	0.460725	0.0906658	3.74315e-07	-0.0727897	4961.78	11:1874221-2323029_9	-	-
t1d	11	1874221	2323029	rs6356	2190951	T	C	0.358622	-0.295432	0.014871	7.96357e-88	-0.15758	0.017924	1.47503e-18	-0.218392	7996.8	11:1874221-2323029_2	-	-
t1d	11	1874221	2323029	rs61871272	2196130	A	G	0.0820948	-0.075599	0.02716	0.00537811	-0.155167	0.0308719	5.0043e-07	0.383525	7671.19	11:1874221-2323029_10	-	-
t1d	11	1874221	2323029	rs4930045	2196424	T	C	0.38322	0.319574	0.015486	1.29568e-94	0.227929	0.0199151	2.48899e-30	0.489765	7104.55	11:1874221-2323029_11	-	-
t1d	11	64012910	64141771	rs663743	64107735	A	G	0.344912	0.099964	0.015092	3.50456e-11	0.099964	0.0151291	3.91117e-11	0	8712.26	11:64012910-64141771_1	-	-
t1d	11	75908131	76421797	rs7936434	76293805	C	G	0.47956	-0.076923	0.013959	3.57535e-08	-0.113389	0.0158951	9.78015e-13	0.0516456	9106.33	11:75908131-76421797_1	-	-
t1d	11	128498760	128617231	rs607703	128604174	T	C	0.472897	-0.092015	0.01428	1.16651e-10	-0.092015	0.0143129	1.28603e-10	0	8782.41	11:128498760-128617231_2	-	-
t1d	12	9044440	9157346	rs7301381	9123932	C	T	0.467536	0.093588	0.014258	5.24205e-11					8677.32	12:9044440-9157346_1	-	-
t1d	12	9816429	9938034	rs10844597	9874899	A	G	0.491517	0.089844	0.013953	1.20227e-10					10080.7	12:9816429-9938034_1	-	-
t1d	12	56364321	56518408	rs1701704	56412487	G	T	0.341405	-0.244048	0.014558	4.48677e-63	-0.279906	0.0154132	1.06662e-73	-0.202382	8593.53	12:56364321-56518408_1	-	-
t1d	12	56364321	56518408	rs71459332	56418678	T	C	0.0692863	-0.053006	0.027509	0.053997	-0.172172	0.0282499	1.09708e-09	-0.0656078	8662.44	12:56364321-56518408_2	-	-
t1d	12	56364321	56518408	rs79222157	56480474	A	C	0.0618383	-0.083018	0.029201	0.00446932	-0.195882	0.0298696	5.45702e-11	0	8540.8	12:56364321-56518408_3	-	-
t1d	12	110398145	113235274	rs3184504	111884608	T	C	0.485572	-0.231498	0.014086	1.08107e-60	-0.224763	0.0143656	3.54435e-55	-0.0761652	8229.33	12:110398145-113235274_1	-	-
t1d	12	110398145	113235274	rs848130	112009831	A	G	0.00616212	0.158893	0.020695	1.61787e-14	0.15024	0.0207077	4.00918e-13	0.0530028	160531	12:110398145-113235274_4	-	-
t1d	12	110398145	113235274	rs76300790	112402669	T	A	0.0290905	0.147711	0.020314	3.55809e-13	0.118316	0.0203988	6.62512e-09	-0.00883088	36086.7	12:110398145-113235274_5	-	-
t1d	13	42849325	42970025	rs238265	42930659	T	G	0.301827	-0.090825	0.015158	2.07422e-09					9744.62	13:42849325-42970025_1	-	-
t1d	13	99774647	100227069	rs9517712	100079833	T	C	0.250209	-0.102063	0.015805	1.06348e-10	-0.102063	0.0158366	1.15798e-10	0	10157.2	13:99774647-100227069_3	-	-
t1d	14	68727506	69315016	rs2104047	68754417	T	C	0.278498	0.09389	0.016442	1.12727e-08	0.086752	0.0165751	1.65995e-07	-0.11396	8469.58	14:68727506-69315016_1	-	-
t1d	14	68727506	69315016	rs17106304	69260511	C	G	0.345329	0.115351	0.014812	6.8255e-15	0.11296	0.0148727	3.0755e-14	0.033934	9250.67	14:68727506-69315016_4	-	-
t1d	14	68727506	69315016	rs194735	69304763	A	T	0.00123576	0.119147	0.019058	4.05722e-10	0.118735	0.0190585	4.66297e-10	0	1030100	14:68727506-69315016_5	-	-
t1d	14	98365226	98498951	rs1350275	98489306	T	G	0.275926	-0.093665	0.015283	8.85972e-10					9822.07	14:98365226-98498951_1	-	-
t1d	14	101299000	101323546	rs56994090	101306447	C	T	0.41535	0.134255	0.014594	3.60194e-20	0.134255	0.0146693	5.58413e-20	0	8080.67	14:101299000-101323546_1	-	-
t1d	15	79121776	79239719	rs34843303	79234470	C	T	0.107278	0.213209	0.023606	1.68588e-19	0.225253	0.0238812	4.01445e-21	0	8430.78	15:79121776-79239719_1	-	-
t1d	16	11006011	11751015	rs12927355	11194771	T	C	0.320697	0.203881	0.015188	4.38505e-41	0.207664	0.015498	6.0958e-41	-0.107909	8567.92	16:11006011-11751015_4	-	-
t1d	16	11006011	11751015	rs152308	11305792	A	T	0.126449	-0.125407	0.020539	1.02288e-09	-0.0937318	0.0207035	5.97323e-06	-0.0285576	9397.02	16:11006011-11751015_12	-	-
t1d	16	11006011	11751015	rs8061370	11458471	T	A	0.228833	0.10482	0.017223	1.15732e-09	0.12313	0.0173419	1.24661e-12	-0.00504242	8361.26	16:11006011-11751015_5	-	-
t1d	16	28299132	29002706	rs3986619	28341631	A	C	0.423767	0.115076	0.014551	2.60593e-15	0.0905985	0.0152261	2.67802e-09	0.0320121	7455.86	16:28299132-29002706_1	-	-
t1d	16	28299132	29002706	rs231972	28538336	C	A	0.125313	-0.170939	0.021081	5.11743e-16	-0.135188	0.022051	8.74779e-10	0	7914.23	16:28299132-29002706_2	-	-
t1d	16	75242012	75510212	rs55993634	75236763	G	C	0.085251	-0.219371	0.024379	2.29116e-19	-0.23374	0.0247328	3.36853e-21	-0.149941	9820.54	16:75242012-75510212_1	-	-
t1d	16	80253102	80284024	rs8046043	80284024	C	G	0.416987	0.084587	0.015175	2.4881e-08					8123.97	16:80253102-80284024_1	-	-
t1d	17	7210836	7226957	rs61759532	7240391	T	C	0.250493	-0.118379	0.018587	1.90372e-10	-0.118379	0.0186415	2.14912e-10	0	6734.53	17:7210836-7226957_1	-	-
t1d	17	45805811	46124326	rs11651753	46029089	T	C	0.427023	0.086888	0.014221	9.97326e-10	0.086888	0.0142495	1.07647e-09	0	9070.71	17:45805811-46124326_2	-	-
t1d	18	12744692	12924171	rs7237497	12777325	T	C	0.167379	-0.220466	0.018635	2.70717e-32	-0.221638	0.0215771	9.43359e-25	-0.35162	9306.07	18:12744692-12924171_1	-	-
t1d	18	12744692	12924171	rs2542162	12820900	T	C	0.398317	0.148581	0.014409	6.24007e-25	0.0905352	0.0156498	7.24777e-09	-0.126725	9081.11	18:12744692-12924171_3	-	-
t1d	18	12744692	12924171	rs9946761	12889017	G	T	0.0268528	-0.220481	0.042514	2.14767e-07	-0.215807	0.0432048	5.88461e-07	0	9651.96	18:12744692-12924171_2	-	-
t1d	18	67482150	67565579	rs1808094	67526026	T	C	0.475318	-0.113651	0.0149	2.39194e-14	-0.113651	0.0149534	2.95376e-14	0	7958.72	18:67482150-67565579_1	-	-
t1d	19	47176752	47288645	rs60652743	47205707	G	A	0.163188	0.165067	0.019381	1.63811e-17	0.148333	0.0196558	4.47141e-14	-0.132543	8358.54	19:47176752-47288645_1	-	-
t1d	19	47176752	47288645	rs71353922	47211296	T	G	0.0885575	-0.148832	0.025098	3.02871e-09	-0.127402	0.0253883	5.21707e-07	-0.033987	8470.68	19:47176752-47288645_2	-	-
t1d	19	49114236	49253261	rs601338	49206674	G	A	0.48963	0.127096	0.014419	1.20241e-18	0.127096	0.0144848	1.71755e-18	0	8384.36	19:49114236-49253261_1	-	-
t1d	21	43809826	43893398	rs7283273	43825499	A	G	0.0942687	0.021886	0.024137	0.364544	0.131098	0.0265596	7.97384e-07	0.413437	9666.3	21:43809826-43893398_3	-	-
t1d	21	43809826	43893398	rs11203203	43836186	A	G	0.366153	-0.143803	0.014405	1.81181e-23	-0.181532	0.0158696	2.66993e-30	-0.0735801	9885.51	21:43809826-43893398_1	-	-
t1d	21	43809826	43893398	rs11910326	43853459	A	G	0.143766	-0.098431	0.019524	4.61804e-07	-0.104178	0.0196813	1.20157e-07	0	10222.6	21:43809826-43893398_4	-	-
t1d	22	29920298	30599596	rs4820827	30477589	T	C	0.394175	-0.129657	0.014267	1.00975e-19	-0.146377	0.0148248	5.40696e-23	0	9171.93	22:29920298-30599596_3	-	-
t1d	22	37511033	37643564	rs228963	37535948	G	A	0.434254	0.086729	0.014291	1.28882e-09	0.0889183	0.0143236	5.37259e-10	0.0207642	8642.11	22:37511033-37643564_1	-	-
t1d	22	37511033	37643564	rs229527	37581485	A	C	0.420093	-0.104077	0.014138	1.81844e-13	-0.10588	0.0141832	8.32101e-14	0	8888.66	22:37511033-37643564_2	-	-
t1d	10	32709192	33443750	rs556226954	32773406	C	T	0.00310611	-1.38003	0.355054	0.000101572					1241.96	10:32709192-33443750_1	-	-
t1d	10	32709192	33443750	rs722988	33426147	C	T	0.364367	-0.082649	0.014412	9.7665e-09					10160.4	10:32709192-33443750_1	-	-
t1d	17	4199284	4309446	rs7208446	4280813	T	A	0.0554925	0.085483	0.018732	5.0314e-06					25256.8	17:4199284-4309446_1	-	-
t1d	17	4199284	4309446	rs114737557	4298715	A	G	0.00033399	0.129974	0.023901	5.38774e-08					2437260	17:4199284-4309446_1	-	-
t1d	17	4199284	4309446	rs9891059	4300706	G	T	0.163004	0.114345	0.020045	1.16743e-08					8448.41	17:4199284-4309446_1	-	-
t1d	20	1508141	1753882	rs6043405	1615544	T	C	0.350656	0.108016	0.014899	4.17133e-13					8626.49	20:1508141-1753882_1	-	-
t1d	20	1508141	1753882	rs202535	1666989	C	A	0.157643	-0.141437	0.018453	1.79228e-14					9642.59	20:1508141-1753882_1	-	-
uc	1	20087406	20246876	rs1266434	20099109	T	A	0.480896	0.0924	0.0158	4.97216e-09					8023.21	1:20087406-20246876_1	-	-
uc	1	20087406	20246876	rs10917545	20128177	G	A	0.0971911	-0.2233	0.0252	7.92209e-19					8932.75	1:20087406-20246876_1	-	-
uc	1	20087406	20246876	rs10799837	20135612	G	A	0.43225	-0.1471	0.0176	6.3815e-17					6535.7	1:20087406-20246876_1	-	-
uc	1	20087406	20246876	rs10917547	20143142	T	A	0.387679	0.1663	0.0164	3.66184e-24					7761.79	1:20087406-20246876_1	-	-
uc	1	20087406	20246876	rs10737481	20171514	T	A	0.465432	0.2173	0.0159	1.60584e-42					7796.15	1:20087406-20246876_1	-	-
uc	1	20087406	20246876	rs6699168	20202040	T	A	0.0131425	0.1949	0.0698	0.00523407					7938.64	1:20087406-20246876_1	-	-
uc	1	22677646	22731100	rs34963268	22710877	C	G	0.175395	0.1714	0.0213	8.4884e-16					7560.85	1:22677646-22731100_1	-	-
uc	1	67372726	68019865	rs2015501	67634591	T	C	0.422197	-0.0151	0.0161	0.348302	0.0955851	0.0193847	8.18266e-07	0.0616991	7911.67	1:67372726-68019865_10	-	-
uc	1	67372726	68019865	rs4655529	67698909	T	C	0.310561	-0.1771	0.0167	2.83098e-26	-0.19638	0.0203582	5.09815e-22	-0.183552	8266.39	1:67372726-68019865_3	-	-
uc	1	67372726	68019865	rs11209026	67705958	A	G	0.0663471	0.483	0.0358	1.75208e-41	0.443214	0.0369726	4.12504e-33	0	6120.34	1:67372726-68019865_2	-	-
uc	1	150554458	150950561	rs1336900	150679033	A	G	0.392672	0.0887	0.0163	5.27692e-08	0.0887	0.0163296	5.57697e-08	0	7875.84	1:150554458-150950561_1	-	-
uc	1	151539293	153500208	rs79051659	151757843	A	G	0.105274	-0.1605	0.0264	1.20524e-09	-0.141092	0.0266584	1.20595e-07	-0.126729	7583.92	1:151539293-153500208_5	-	-
uc	1	151539293	153500208	rs4845604	151801680	A	G	0.147674	0.1608	0.0239	1.71971e-11	0.145332	0.0241539	1.77749e-09	0	6913.36	1:151539293-153500208_3	-	-
uc	1	161275729	161646807	rs6658353	161469054	G	C	0.46443	-0.1569	0.016	1.05828e-22	-0.170327	0.0162562	1.09421e-25	-0.158838	7761.77	1:161275729-161646807_1	-	-
uc	1	161275729	161646807	rs112369311	161580801	G	T	0.302562	-0.09	0.0199	6.10808e-06	-0.119373	0.0201286	3.01983e-09	0	5967.47	1:161275729-161646807_2	-	-
uc	1	200697265	201037069	rs7554511	200877562	A	C	0.298287	0.1448	0.0178	4.12512e-16	0.1448	0.0178774	5.51294e-16	0	7480.62	1:200697265-201037069_1	-	-
uc	1	206746125	206994725	rs3024495	206942413	T	C	0.15447	-0.2093	0.0208	8.0917e-24	-0.205829	0.0209604	9.24597e-23	-0.0694526	8752.83	1:206746125-206994725_1	-	-
uc	2	61005630	61824932	rs6545838	61204599	C	T	0.0598343	0.2301	0.0417	3.42908e-08	0.170402	0.0423297	5.68327e-05	-0.195452	5092.5	2:61005630-61824932_3	-	-
uc	2	61005630	61824932	rs7608697	61204641	C	A	0.376824	-0.1597	0.0161	3.4331e-23	-0.149494	0.0163933	7.5685e-20	0	8133.76	2:61005630-61824932_1	-	-
uc	2	199489760	200291535	rs16830407	199625153	A	C	0.355933	-0.1078	0.0166	8.36001e-11					7887.28	2:199489760-200291535_1	-	-
uc	2	199489760	200291535	rs62180181	199852010	T	C	0.310227	-0.1226	0.0171	7.52224e-13					7953.95	2:199489760-200291535_1	-	-
uc	2	199489760	200291535	rs115033905	200084285	G	C	0.0214422	-0.2095	0.0597	0.000449435					6686	2:199489760-200291535_1	-	-
uc	3	48541016	50250837	rs3895736	48658467	A	C	0.178434	-0.1305	0.021	5.15586e-10	-0.0956905	0.0214558	8.20055e-06	0.202883	7712.28	3:48541016-50250837_5	-	-
uc	3	48541016	50250837	rs1131095	49714225	C	T	0.292125	-0.1593	0.0168	2.49114e-21	-0.144461	0.0172123	4.74376e-17	0	8495.52	3:48541016-50250837_2	-	-
uc	5	39619119	41142606	rs4957257	40207157	T	A	0.257273	0.0729	0.0183	6.78772e-05	0.101563	0.0187919	6.49432e-08	0.230631	7801.63	5:39619119-41142606_3	-	-
uc	5	39619119	41142606	rs6889364	40347469	A	G	0.132811	-0.1318	0.0228	7.43897e-09	-0.160084	0.0234361	8.45247e-12	0	8322.06	5:39619119-41142606_1	-	-
uc	5	149600519	149627423	rs17656349	149605994	C	T	0.448783	0.09	0.0159	1.5104e-08					7974.77	5:149600519-149627423_1	-	-
uc	5	158503209	158924083	rs116724447	158581640	A	G	0.0261013	0.339	0.0572	3.09321e-09	0.23993	0.0583286	3.89827e-05	0.203082	5983	5:158503209-158924083_6	-	-
uc	5	158503209	158924083	rs983825	158774965	C	A	0.321015	0.1592	0.0172	2.12604e-20	0.114273	0.0180074	2.21129e-10	-0.22511	7676.29	5:158503209-158924083_7	-	-
uc	5	158503209	158924083	rs56167332	158827769	A	C	0.346415	-0.1699	0.0169	8.88826e-24	-0.13997	0.0174624	1.09677e-15	0	7638.95	5:158503209-158924083_2	-	-
uc	5	176528106	176800361	rs67111717	176790162	G	A	0.332103	-0.0944	0.0171	3.38098e-08	-0.0944	0.0171328	3.59029e-08	0	7679.94	5:176528106-176800361_1	-	-
uc	6	111451869	112213778	rs13200059	111943234	A	G	0.029341	-0.2944	0.0436	1.45526e-11	-0.2944	0.0437056	1.62833e-11	0	9193.2	6:111451869-112213778_1	-	-
uc	9	4843672	5459705	rs1887428	4984530	G	C	0.372065	-0.167	0.0166	8.27954e-24	-0.160145	0.0167619	1.24651e-21	0.0820799	7669.01	9:4843672-5459705_1	-	-
uc	9	4843672	5459705	rs822341	5453396	T	C	0.256321	-0.1063	0.018	3.5146e-09	-0.0924618	0.0180958	3.22898e-07	0	8064.77	9:4843672-5459705_3	-	-
uc	9	117485255	117697290	rs10817678	117579457	G	A	0.336328	0.1332	0.017	4.67746e-15	0.1332	0.0170666	5.96356e-15	0	7692.14	9:117485255-117697290_1	-	-
uc	9	139240107	139396983	rs3812565	139272502	C	T	0.399603	-0.1335	0.016	7.19711e-17	-0.126741	0.0167255	3.51712e-14	-0.258871	8072.34	9:139240107-139396983_1	-	-
uc	9	139240107	139396983	rs7870145	139401565	G	A	0.113774	0.1595	0.026	8.53655e-10	0.119419	0.0269271	9.2109e-06	0.0877847	7299.19	9:139240107-139396983_3	-	-
uc	10	64349979	64669400	rs10761659	64445564	A	G	0.456715	0.1276	0.016	1.52381e-15	0.1276	0.016064	1.96967e-15	0	7812.73	10:64349979-64669400_1	-	-
uc	10	101161800	101327851	rs7911680	101293468	A	C	0.483668	-0.1525	0.0159	8.70707e-22	-0.1525	0.0159918	1.48267e-21	0	7855.68	10:101161800-101327851_1	-	-
uc	11	75908131	76421797	rs2212434	76281593	T	C	0.451421	-0.1252	0.0159	3.42892e-15	-0.1252	0.015961	4.3606e-15	0	7930.63	11:75908131-76421797_1	-	-
uc	12	68466262	68746897	rs12825700	68492980	A	G	0.391086	-0.1889	0.0161	8.64256e-32	-0.190973	0.0162448	6.58193e-32	-0.0395529	7992.65	12:68466262-68746897_1	-	-
uc	13	27523026	27562879	rs1359946	27536972	A	G	0.180973	-0.1571	0.0202	7.41311e-15					8208.18	13:27523026-27562879_1	-	-
uc	16	23809240	23927440	rs11645239	23847062	G	C	0.203166	0.1174	0.02	4.35795e-09					7701.52	16:23809240-23927440_1	-	-
uc	17	40132591	40824834	rs8072566	40476363	A	G	0.196152	0.1177	0.0203	6.70986e-09	0.0987987	0.0205973	1.61324e-06	-0.15913	7672.57	17:40132591-40824834_3	-	-
uc	17	40132591	40824834	rs11651246	40759937	G	T	0.16773	-0.147	0.0219	1.91543e-11	-0.130291	0.0222393	4.66801e-09	0	7433.84	17:40132591-40824834_4	-	-
uc	17	70624031	70642923	rs8073117	70639396	A	G	0.14901	0.1548	0.0225	5.98526e-12	0.1548	0.0225671	6.90879e-12	0	7751.45	17:70624031-70642923_1	-	-
uc	19	10397403	10771941	rs78064630	10562802	A	G	0.0785545	-0.1759	0.0308	1.12289e-08	-0.167491	0.030898	5.93348e-08	0	7254.55	19:10397403-10771941_2	-	-
uc	19	33721455	33768892	rs10408351	33754044	A	G	0.220049	-0.1548	0.0204	3.24292e-14	-0.1548	0.0204829	4.1078e-14	0	6950.18	19:33721455-33768892_2	-	-
uc	20	62208411	62779693	rs6062496	62329099	G	A	0.454845	0.1359	0.0163	7.59269e-17	0.139754	0.0163899	1.50385e-17	-0.0444611	7523.37	20:62208411-62779693_2	-	-
uc	20	62208411	62779693	rs6090040	62692060	A	C	0.479543	0.0824	0.0165	5.916e-07	0.0885934	0.0165429	8.53722e-08	0	7336.9	20:62208411-62779693_3	-	-
uc	21	16700886	16836917	rs1736161	16833222	A	G	0.443455	0.1227	0.0161	2.51488e-14	0.1227	0.0161588	3.11697e-14	0	7795.36	21:16700886-16836917_1	-	-
uc	22	29920298	30599596	rs4993442	30253256	G	T	0.250459	-0.0988	0.0179	3.39863e-08	-0.0988	0.0179318	3.5931e-08	0	8286.96	22:29920298-30599596_1	-	-
uc	22	39624238	39844786	rs9611131	39662480	C	T	0.145787	0.1494	0.0227	4.65732e-11	0.127358	0.0231822	3.93371e-08	-0.19396	7757.77	22:39624238-39844786_1	-	-
uc	22	39624238	39844786	rs62228377	39701703	A	G	0.197305	-0.1274	0.0206	6.2313e-10	-0.105495	0.0210331	5.28454e-07	0	7410.29	22:39624238-39844786_2	-	-
