# Supplementary material for: Cross-disorder genetic analysis of immune diseases reveals distinct gene associations that converge on common pathways
Source: Nat Commun. 2023 May 12;14:2743. doi: 10.1038/s41467-023-38389-6 (PMC10182075; doi:10.1038/s41467-023-38389-6)
Supplement: Supplementary file 7 — Supplementary Data 5 [file 41467_2023_38389_MOESM7_ESM.xlsx]

## Sheet: Table5
Supplementary Data 5. Colocalization of loci among factors and immune diseases GWAS.
nsnps	PP.H0.abf	PP.H1.abf	PP.H2.abf	PP.H3.abf	PP.H4.abf	leadSNP_locus_trait_1	leadSNP_locus_trait_2	trait_1	trait_2	genomic_region(CHR_START_END) build 37
988	2.23023e-07	4.37456e-05	4.92459e-05	0.00866826	0.991239	rs301816	rs3795310	asthma	Falrg	1_8373208_8917212
988	0.0123104	0.00114402	0.856661	0.07956	0.0503247	rs6673587	rs3795310	asthma	Falrg	1_8373208_8917212
777	0.000126183	1.95319e-05	0.791913	0.122494	0.0854469	rs1507101	rs1609996	asthma	Faid	1_25024040_25331411
778	1.53956e-06	1.20181e-05	0.00966209	0.0745086	0.915816	rs60097574	rs1609996	asthma	Faid	1_25024040_25331411
742	4.89961e-06	7.39866e-07	0.115807	0.0166199	0.867567	rs1507101	rs11249204	asthma	Falrg	1_25024040_25331411
743	0.00125555	0.00559746	0.0154121	0.0678	0.909935	rs60097574	rs11249204	asthma	Falrg	1_25024040_25331411
1328	0.000780892	0.000143511	0.772361	0.141858	0.0848566	rs1507101	rs10751776	asthma	t1d	1_25024040_25331411
1332	9.34028e-06	9.47538e-05	0.00923822	0.0928207	0.897837	rs60097574	rs10751776	asthma	t1d	1_25024040_25331411
758	5.77812e-07	4.1709e-05	0.0136572	0.985836	0.00046464	rs1609996	rs11249204	Faid	Falrg	1_25024040_25331411
792	7.30959e-09	4.41534e-05	5.46397e-06	0.0320371	0.967913	rs1609996	rs10751776	Faid	t1d	1_25024040_25331411
758	3.07825e-06	0.0727578	3.90286e-05	0.922477	0.00472263	rs11249204	rs10751776	Falrg	t1d	1_25024040_25331411
871	2.82368e-07	0.000228658	0.000443487	0.35849	0.640838	rs12742756	rs28411352	Faid	ra	1_38247095_38652792
870	0.000799357	0.647004	0.000376485	0.304682	0.0471386	rs12742756	rs12131057	Faid	ra	1_38247095_38652792
865	8.84522e-05	0.000542004	0.138891	0.851067	0.00941141	rs2045791	rs28411352	Faid	ra	1_38247095_38652792
873	4.39406e-06	0.000193191	0.000212672	0.00835918	0.991231	rs2045791	rs12131057	Faid	ra	1_38247095_38652792
866	4.46963e-08	3.61945e-05	1.2916e-05	0.00946874	0.990482	rs12742756	rs12742756	Faid	t1d	1_38247095_38652792
869	0.000184888	0.00741477	0.0241167	0.967181	0.00110298	rs2045791	rs12742756	Faid	t1d	1_38247095_38652792
1455	1.83264e-06	0.00327983	0.000542197	0.970331	0.0258447	rs28411352	rs12742756	ra	t1d	1_38247095_38652792
1463	6.79954e-05	0.00329578	0.0201168	0.975075	0.00144469	rs12131057	rs12742756	ra	t1d	1_38247095_38652792
1438	6.10474e-15	3.18747e-13	0.000366558	0.0181576	0.981476	rs3762318	rs6666144	cd	Fgut	1_67372726_68019865
1415	0.0989344	0.311066	0.138046	0.434022	0.0179307	rs3762318	rs77138986	cd	Fgut	1_67372726_68019865
1418	8.59892e-08	2.70366e-07	0.24016	0.755103	0.00473655	rs3762318	rs7532161	cd	Fgut	1_67372726_68019865
1415	0.0900428	0.283109	0.147406	0.463453	0.0159895	rs3762318	rs112874012	cd	Fgut	1_67372726_68019865
1414	0.000201943	0.000634935	0.239494	0.752994	0.00667491	rs3762318	rs12031203	cd	Fgut	1_67372726_68019865
1420	0.000657191	0.00206642	0.238806	0.750875	0.00759568	rs3762318	rs7547569	cd	Fgut	1_67372726_68019865
1425	0.0917414	0.288467	0.145917	0.458798	0.0150769	rs3762318	rs11590963	cd	Fgut	1_67372726_68019865
1445	5.57534e-22	1.66542e-11	3.34771e-11	1	3.31991e-11	rs7517847	rs6666144	cd	Fgut	1_67372726_68019865
1422	1.37331e-11	0.410223	1.91664e-11	0.572505	0.0172716	rs7517847	rs77138986	cd	Fgut	1_67372726_68019865
1425	1.19864e-17	3.58048e-07	3.34769e-11	0.999995	4.50872e-06	rs7517847	rs7532161	cd	Fgut	1_67372726_68019865
1422	1.24196e-11	0.370987	2.0337e-11	0.60747	0.0215428	rs7517847	rs112874012	cd	Fgut	1_67372726_68019865
1421	2.81969e-14	0.000842276	3.34402e-11	0.998899	0.000258717	rs7517847	rs12031203	cd	Fgut	1_67372726_68019865
1427	9.18661e-14	0.00274415	3.33818e-11	0.997154	0.000101574	rs7517847	rs7547569	cd	Fgut	1_67372726_68019865
1432	1.27707e-11	0.381478	2.0315e-11	0.606821	0.0117011	rs7517847	rs11590963	cd	Fgut	1_67372726_68019865
1438	1.37366e-11	2.64184e-12	0.824811	0.158612	0.0165771	rs41313262	rs6666144	cd	Fgut	1_67372726_68019865
1415	0.258226	0.0495468	0.36031	0.068871	0.263047	rs41313262	rs77138986	cd	Fgut	1_67372726_68019865
1418	2.96102e-07	5.68214e-08	0.826985	0.158682	0.014332	rs41313262	rs7532161	cd	Fgut	1_67372726_68019865
1415	0.265605	0.0509588	0.434814	0.0832577	0.165365	rs41313262	rs112874012	cd	Fgut	1_67372726_68019865
1414	0.000659082	0.000126433	0.781638	0.149876	0.0677006	rs41313262	rs12031203	cd	Fgut	1_67372726_68019865
1420	0.00224043	0.000430209	0.814113	0.1563	0.0269161	rs41313262	rs7547569	cd	Fgut	1_67372726_68019865
1425	0.164255	0.0316051	0.261251	0.0497755	0.493113	rs41313262	rs11590963	cd	Fgut	1_67372726_68019865
1452	3.5398e-50	1.66542e-11	2.12547e-39	1	1.35566e-12	rs11581607	rs6666144	cd	Fgut	1_67372726_68019865
1429	8.5622e-40	0.402838	1.19565e-39	0.562501	0.0346609	rs11581607	rs77138986	cd	Fgut	1_67372726_68019865
1432	7.61024e-46	3.5805e-07	2.12547e-39	1	2.88363e-08	rs11581607	rs7532161	cd	Fgut	1_67372726_68019865
1429	7.82243e-40	0.368033	1.28138e-39	0.602842	0.0291246	rs11581607	rs112874012	cd	Fgut	1_67372726_68019865
1430	1.78997e-42	0.000842155	2.12353e-39	0.99909	6.79833e-05	rs11581607	rs12031203	cd	Fgut	1_67372726_68019865
1436	1.13496e-43	5.36872e-05	7.16413e-41	0.0329215	0.967025	rs11581607	rs7547569	cd	Fgut	1_67372726_68019865
1439	7.95974e-40	0.374493	1.26682e-39	0.595991	0.029516	rs11581607	rs11590963	cd	Fgut	1_67372726_68019865
1438	2.60491e-18	1.66542e-11	1.56412e-07	1	2.48648e-09	rs10889673	rs6666144	cd	Fgut	1_67372726_68019865
1415	6.24883e-08	0.399512	8.71917e-08	0.557408	0.0430801	rs10889673	rs77138986	cd	Fgut	1_67372726_68019865
1418	5.60031e-14	3.5805e-07	1.56411e-07	0.999999	9.15011e-08	rs10889673	rs7532161	cd	Fgut	1_67372726_68019865
1415	5.63427e-08	0.360221	9.2237e-08	0.589657	0.0501217	rs10889673	rs112874012	cd	Fgut	1_67372726_68019865
1426	1.87459e-14	3.32192e-06	7.63926e-11	0.0125499	0.987447	rs10889673	rs12031203	cd	Fgut	1_67372726_68019865
1422	4.28191e-10	0.00274354	1.55593e-07	0.996931	0.000325676	rs10889673	rs7547569	cd	Fgut	1_67372726_68019865
1425	5.72058e-08	0.365739	9.0987e-08	0.581663	0.0525981	rs10889673	rs11590963	cd	Fgut	1_67372726_68019865
2328	0.00751807	0.570618	0.00220064	0.166775	0.252889	rs3762318	rs2015501	cd	uc	1_67372726_68019865
2326	1.38155e-10	1.04859e-08	0.0130016	0.986816	0.000181875	rs3762318	rs4655529	cd	uc	1_67372726_68019865
2326	8.61014e-25	6.53505e-23	0.0129985	0.986581	0.000420308	rs3762318	rs11209026	cd	uc	1_67372726_68019865
2331	2.24441e-11	0.719471	6.57533e-12	0.210709	0.0698195	rs7517847	rs2015501	cd	uc	1_67372726_68019865
2329	3.3101e-19	1.06109e-08	3.11516e-11	0.998595	0.0014047	rs7517847	rs4655529	cd	uc	1_67372726_68019865
2329	2.06636e-33	6.62393e-23	3.11953e-11	1	9.86193e-13	rs7517847	rs11209026	cd	uc	1_67372726_68019865
2325	0.184445	0.557106	0.0538416	0.162584	0.0420243	rs41313262	rs2015501	cd	uc	1_67372726_68019865
2323	2.62753e-09	7.93622e-09	0.247274	0.746862	0.00586421	rs41313262	rs4655529	cd	uc	1_67372726_68019865
2323	1.63461e-23	4.93719e-23	0.246773	0.745348	0.00787958	rs41313262	rs11209026	cd	uc	1_67372726_68019865
2324	2.23725e-37	0.759664	6.52905e-38	0.221677	0.0186592	rs11581607	rs2015501	cd	uc	1_67372726_68019865
2324	3.12675e-45	1.0617e-08	2.94505e-37	1	2.7015e-10	rs11581607	rs4655529	cd	uc	1_67372726_68019865
2338	5.47509e-66	2.59454e-27	8.5477e-42	0.00305364	0.996946	rs11581607	rs11209026	cd	uc	1_67372726_68019865
2324	1.18321e-07	0.764661	3.45302e-08	0.223142	0.0121966	rs10889673	rs2015501	cd	uc	1_67372726_68019865
2337	1.84015e-20	4.16712e-12	5.34752e-11	0.0111209	0.988879	rs10889673	rs4655529	cd	uc	1_67372726_68019865
2324	1.02277e-29	6.62393e-23	1.54405e-07	1	5.34361e-09	rs10889673	rs11209026	cd	uc	1_67372726_68019865
1525	9.11104e-12	0.547071	1.29323e-12	0.077276	0.375653	rs6666144	rs2015501	Fgut	uc	1_67372726_68019865
1524	1.82182e-19	1.09391e-08	1.66542e-11	1	3.1204e-10	rs6666144	rs4655529	Fgut	uc	1_67372726_68019865
1538	1.07714e-35	6.46766e-25	1.66542e-11	1	1.33939e-12	rs6666144	rs11209026	Fgut	uc	1_67372726_68019865
1502	0.35647	0.499924	0.0467886	0.0655865	0.031231	rs77138986	rs2015501	Fgut	uc	1_67372726_68019865
1501	4.47894e-09	6.28127e-09	0.409444	0.574188	0.016368	rs77138986	rs4655529	Fgut	uc	1_67372726_68019865
1515	2.59889e-25	3.64755e-25	0.401828	0.563933	0.0342394	rs77138986	rs11209026	Fgut	uc	1_67372726_68019865
1505	1.72962e-07	0.483067	2.36409e-08	0.0655754	0.451357	rs7532161	rs2015501	Fgut	uc	1_67372726_68019865
1504	3.9169e-15	1.09391e-08	3.58065e-07	1	2.74037e-08	rs7532161	rs4655529	Fgut	uc	1_67372726_68019865
1518	2.31584e-31	6.46766e-25	3.58065e-07	1	2.85735e-08	rs7532161	rs11209026	Fgut	uc	1_67372726_68019865
1502	0.0603194	0.0990201	0.0085253	0.0131761	0.818959	rs112874012	rs2015501	Fgut	uc	1_67372726_68019865
1501	4.07294e-09	6.68603e-09	0.37233	0.611189	0.0164811	rs112874012	rs4655529	Fgut	uc	1_67372726_68019865
1515	2.37716e-25	3.90471e-25	0.367546	0.603699	0.0287549	rs112874012	rs11209026	Fgut	uc	1_67372726_68019865
1501	0.000727085	0.862291	9.53912e-05	0.113106	0.0237808	rs12031203	rs2015501	Fgut	uc	1_67372726_68019865
1512	1.69073e-15	6.88998e-12	3.44882e-06	0.0130676	0.986929	rs12031203	rs4655529	Fgut	uc	1_67372726_68019865
1516	5.44676e-28	6.46178e-25	0.000842152	0.999091	6.71316e-05	rs12031203	rs11209026	Fgut	uc	1_67372726_68019865
1507	0.00236351	0.858866	0.00031044	0.112784	0.0256767	rs7547569	rs2015501	Fgut	uc	1_67372726_68019865
1508	2.99908e-11	1.08982e-08	0.00274402	0.997136	0.000120046	rs7547569	rs4655529	Fgut	uc	1_67372726_68019865
1522	3.43708e-29	2.1696e-26	5.34645e-05	0.0327814	0.967165	rs7547569	rs11209026	Fgut	uc	1_67372726_68019865
1512	0.330643	0.527608	0.0434908	0.0693696	0.0288889	rs11590963	rs2015501	Fgut	uc	1_67372726_68019865
1511	4.15045e-09	6.6227e-09	0.379415	0.605401	0.0151836	rs11590963	rs4655529	Fgut	uc	1_67372726_68019865
1525	2.4183e-25	3.86123e-25	0.373906	0.596976	0.0291179	rs11590963	rs11209026	Fgut	uc	1_67372726_68019865
1542	7.72483e-15	6.18228e-11	0.000124922	0.999768	0.000107235	rs2476601	rs12031069	cd	Faid	1_113759855_114658263
1483	1.06103e-05	0.0849149	7.68898e-06	0.0606811	0.854386	rs2476601	rs61817536	cd	Faid	1_113759855_114658263
1550	6.06445e-08	0.000485343	0.000123341	0.987096	0.0122957	rs2476601	rs1573996	cd	Faid	1_113759855_114658263
1616	3.39761e-29	2.71948e-25	0.000124897	0.99969	0.000185498	rs2476601	rs1743595	cd	Faid	1_113759855_114658263
1594	2.15639e-24	1.72599e-20	0.000124921	0.999874	1.33451e-06	rs2476601	rs6704054	cd	Faid	1_113759855_114658263
1512	5.51251e-07	0.00441172	0.000113433	0.907729	0.087745	rs2476601	rs144956455	cd	Faid	1_113759855_114658263
1503	1.58626e-08	0.000126958	0.000124407	0.995702	0.00404662	rs2476601	rs72691811	cd	Faid	1_113759855_114658263
1486	3.36532e-14	2.69329e-10	0.000124936	0.999871	3.72257e-06	rs2476601	rs140671428	cd	Faid	1_113759855_114658263
1483	4.84686e-07	0.00387898	0.000120019	0.960482	0.0355185	rs2476601	rs7364	cd	Faid	1_113759855_114658263
1488	1.45554e-05	0.116488	9.69071e-06	0.0767487	0.806739	rs2476601	rs17473706	cd	Faid	1_113759855_114658263
2374	9.07761e-10	7.40051e-06	4.07906e-07	0.00232778	0.997664	rs2476601	rs6679677	cd	jia	1_113759855_114658263
2384	8.17472e-06	0.0666509	0.000112464	0.916939	0.0162895	rs2476601	rs12026949	cd	ra	1_113759855_114658263
2449	1.74474e-10	1.42254e-06	0.000122634	0.999872	3.5427e-06	rs2476601	rs112429016	cd	ra	1_113759855_114658263
2509	9.36542e-05	0.763639	2.64306e-05	0.215489	0.0207519	rs2476601	rs1217217	cd	ra	1_113759855_114658263
2384	3.40169e-06	0.027735	2.76467e-05	0.224664	0.74757	rs2476601	rs61819459	cd	ra	1_113759855_114658263
2385	7.15254e-05	0.583167	4.17882e-05	0.340635	0.0760843	rs2476601	rs186758851	cd	ra	1_113759855_114658263
2385	8.5561e-64	2.90223e-55	2.94819e-12	2.40374e-08	1	rs2476601	rs2476601	cd	ra	1_113759855_114658263
2384	7.67467e-05	0.625738	3.66683e-05	0.298892	0.0752565	rs2476601	rs12729894	cd	ra	1_113759855_114658263
2707	9.59566e-05	0.781596	2.09285e-05	0.170422	0.0478651	rs2476601	rs565417220	cd	t1d	1_113759855_114658263
2707	9.87084e-05	0.804011	1.83189e-05	0.149167	0.0467056	rs2476601	rs554239358	cd	t1d	1_113759855_114658263
2707	9.79437e-05	0.797782	1.90641e-05	0.155236	0.0468646	rs2476601	rs566020385	cd	t1d	1_113759855_114658263
2711	7.85965e-06	0.0640193	0.000114456	0.932273	0.0035849	rs2476601	rs144149935	cd	t1d	1_113759855_114658263
2708	9.03773e-05	0.736151	2.69655e-05	0.219598	0.0441331	rs2476601	rs61817618	cd	t1d	1_113759855_114658263
2707	9.67047e-05	0.78769	2.00567e-05	0.163319	0.0488743	rs2476601	rs576846726	cd	t1d	1_113759855_114658263
2708	1.27283e-61	4.31744e-53	2.94819e-12	2.40139e-08	1	rs2476601	rs2476601	cd	t1d	1_113759855_114658263
2716	1.86734e-05	0.15226	9.46684e-05	0.771836	0.0757906	rs2476601	rs2884603	cd	t1d	1_113759855_114658263
2709	8.61626e-05	0.701821	3.16074e-05	0.257411	0.0406495	rs2476601	rs138226841	cd	t1d	1_113759855_114658263
2707	9.83398e-05	0.801009	1.87466e-05	0.152651	0.0462236	rs2476601	rs181008050	cd	t1d	1_113759855_114658263
1542	3.24449e-13	0.00524683	6.15016e-11	0.994574	0.000178852	rs12031069	rs6679677	Faid	jia	1_113759855_114658263
1483	0.0005102	0.000369728	0.0967113	0.0692508	0.833158	rs61817536	rs6679677	Faid	jia	1_113759855_114658263
1550	2.42756e-06	0.00493725	0.000470358	0.956593	0.0379967	rs1573996	rs6679677	Faid	jia	1_113759855_114658263
1616	6.21038e-28	0.00228295	2.70798e-25	0.995461	0.00225642	rs1743595	rs6679677	Faid	jia	1_113759855_114658263
1594	3.94941e-23	0.00228792	1.72204e-20	0.997588	0.000124558	rs6704054	rs6679677	Faid	jia	1_113759855_114658263
1512	2.2166e-05	0.00456119	0.00446399	0.918501	0.0724514	rs144956455	rs6679677	Faid	jia	1_113759855_114658263
1503	3.87311e-07	0.00303759	0.000126821	0.994623	0.00221175	rs72691811	rs6679677	Faid	jia	1_113759855_114658263
1486	1.40158e-12	0.00520329	2.67886e-10	0.994514	0.000282688	rs140671428	rs6679677	Faid	jia	1_113759855_114658263
1483	2.04604e-05	0.00506642	0.00387837	0.960336	0.0306986	rs7364	rs6679677	Faid	jia	1_113759855_114658263
1488	0.000690229	0.000459543	0.130837	0.0863272	0.781686	rs17473706	rs6679677	Faid	jia	1_113759855_114658263
1521	2.79197e-13	0.00451504	3.48769e-12	0.0554612	0.940024	rs12031069	rs12026949	Faid	ra	1_113759855_114658263
1521	5.13911e-11	0.831071	9.53896e-12	0.154245	0.0146841	rs12031069	rs112429016	Faid	ra	1_113759855_114658263
1542	4.75153e-11	0.768394	6.34257e-12	0.10244	0.129166	rs12031069	rs1217217	Faid	ra	1_113759855_114658263
1521	1.44715e-11	0.234026	4.65491e-11	0.752756	0.0132177	rs12031069	rs61819459	Faid	ra	1_113759855_114658263
1521	2.69526e-11	0.435865	7.4805e-12	0.120527	0.443608	rs12031069	rs186758851	Faid	ra	1_113759855_114658263
1521	8.1427e-30	1.3168e-19	6.18371e-11	1	1.44514e-08	rs12031069	rs2476601	Faid	ra	1_113759855_114658263
1521	3.05706e-11	0.494373	9.40392e-12	0.151722	0.353906	rs12031069	rs12729894	Faid	ra	1_113759855_114658263
1462	0.461223	0.333938	0.0867055	0.0627217	0.0554117	rs61817536	rs12026949	Faid	ra	1_113759855_114658263
1462	0.393086	0.284604	0.0725596	0.0523376	0.197412	rs61817536	rs112429016	Faid	ra	1_113759855_114658263
1483	0.487638	0.353378	0.0602844	0.0436313	0.0550687	rs61817536	rs1217217	Faid	ra	1_113759855_114658263
1462	0.119101	0.0862323	0.38271	0.276957	0.134999	rs61817536	rs61819459	Faid	ra	1_113759855_114658263
1462	0.417551	0.302318	0.0906898	0.0655378	0.123904	rs61817536	rs186758851	Faid	ra	1_113759855_114658263
1462	1.05183e-20	7.61555e-21	0.0798782	0.0569707	0.863151	rs61817536	rs2476601	Faid	ra	1_113759855_114658263
1462	0.441431	0.319607	0.117233	0.0848426	0.0368865	rs61817536	rs12729894	Faid	ra	1_113759855_114658263
1462	0.000373655	0.725508	7.05376e-05	0.136822	0.137225	rs1573996	rs12026949	Faid	ra	1_113759855_114658263
1521	0.000192815	0.392154	3.58195e-05	0.0723157	0.535302	rs1573996	rs112429016	Faid	ra	1_113759855_114658263
1491	0.000431238	0.837314	5.34504e-05	0.103724	0.0584776	rs1573996	rs1217217	Faid	ra	1_113759855_114658263
1462	0.000121108	0.23515	0.000389154	0.755592	0.00874726	rs1573996	rs61819459	Faid	ra	1_113759855_114658263
1462	0.00041118	0.798368	8.96022e-05	0.173949	0.0271824	rs1573996	rs186758851	Faid	ra	1_113759855_114658263
1462	6.68662e-23	1.29831e-19	0.000507794	0.985946	0.013546	rs1573996	rs2476601	Faid	ra	1_113759855_114658263
1462	0.000379011	0.735908	0.000100925	0.195893	0.0677193	rs1573996	rs12729894	Faid	ra	1_113759855_114658263
1502	2.06315e-25	0.758421	3.95689e-26	0.14536	0.0962186	rs1743595	rs12026949	Faid	ra	1_113759855_114658263
1502	1.96115e-25	0.720925	3.73683e-26	0.137225	0.14185	rs1743595	rs112429016	Faid	ra	1_113759855_114658263
1616	2.23122e-25	0.820203	2.86286e-26	0.105165	0.0746322	rs1743595	rs1217217	Faid	ra	1_113759855_114658263
1502	1.40723e-26	0.05173	5.04774e-26	0.184793	0.763477	rs1743595	rs61819459	Faid	ra	1_113759855_114658263
1502	1.89578e-25	0.696894	4.23428e-26	0.155506	0.1476	rs1743595	rs186758851	Faid	ra	1_113759855_114658263
1502	3.58212e-44	1.3168e-19	2.72033e-25	1	2.42569e-18	rs1743595	rs2476601	Faid	ra	1_113759855_114658263
1502	2.08663e-25	0.767052	5.56416e-26	0.204512	0.0284363	rs1743595	rs12729894	Faid	ra	1_113759855_114658263
1480	1.42593e-20	0.826048	2.69545e-21	0.156131	0.0178207	rs6704054	rs12026949	Faid	ra	1_113759855_114658263
1480	1.42401e-20	0.824936	2.63279e-21	0.152496	0.0225675	rs6704054	rs112429016	Faid	ra	1_113759855_114658263
1594	1.39632e-20	0.808897	1.76841e-21	0.102356	0.0887471	rs6704054	rs1217217	Faid	ra	1_113759855_114658263
1480	4.08003e-21	0.236358	1.31374e-20	0.761055	0.00258631	rs6704054	rs61819459	Faid	ra	1_113759855_114658263
1480	1.38964e-20	0.805024	3.03192e-21	0.175622	0.0193541	rs6704054	rs186758851	Faid	ra	1_113759855_114658263
1480	2.27306e-39	1.3168e-19	1.7262e-20	1	1.70107e-14	rs6704054	rs2476601	Faid	ra	1_113759855_114658263
1480	1.35018e-20	0.782165	3.59823e-21	0.208438	0.0093966	rs6704054	rs12729894	Faid	ra	1_113759855_114658263
1468	0.00362255	0.74542	0.000685048	0.140854	0.109418	rs144956455	rs12026949	Faid	ra	1_113759855_114658263
1468	0.00377753	0.777311	0.000702453	0.144471	0.0737378	rs144956455	rs112429016	Faid	ra	1_113759855_114658263
1512	0.00398091	0.819168	0.000497239	0.102245	0.0741091	rs144956455	rs1217217	Faid	ra	1_113759855_114658263
1468	0.00111581	0.229602	0.00361985	0.744844	0.0208182	rs144956455	rs61819459	Faid	ra	1_113759855_114658263
1468	0.00371831	0.765125	0.000812457	0.167118	0.063226	rs144956455	rs186758851	Faid	ra	1_113759855_114658263
1468	5.76979e-22	1.18726e-19	0.00438168	0.901534	0.0940844	rs144956455	rs2476601	Faid	ra	1_113759855_114658263
1468	0.003665	0.754155	0.000974164	0.200415	0.0407907	rs144956455	rs12729894	Faid	ra	1_113759855_114658263
1482	0.000103825	0.814277	1.95682e-05	0.153437	0.0321631	rs72691811	rs12026949	Faid	ra	1_113759855_114658263
1482	0.000102318	0.802453	1.89392e-05	0.148487	0.048939	rs72691811	rs112429016	Faid	ra	1_113759855_114658263
1503	0.000104308	0.818067	1.2968e-05	0.101625	0.0801902	rs72691811	rs1217217	Faid	ra	1_113759855_114658263
1482	2.97386e-05	0.233233	9.57749e-05	0.751125	0.0155166	rs72691811	rs61819459	Faid	ra	1_113759855_114658263
1482	0.000101475	0.795849	2.2083e-05	0.173161	0.0308663	rs72691811	rs186758851	Faid	ra	1_113759855_114658263
1482	1.67141e-23	1.31085e-19	0.00012693	0.995479	0.00439362	rs72691811	rs2476601	Faid	ra	1_113759855_114658263
1482	9.76847e-05	0.766118	2.59828e-05	0.203747	0.0300106	rs72691811	rs12729894	Faid	ra	1_113759855_114658263
1462	2.21157e-10	0.821035	4.15719e-11	0.154309	0.0246557	rs140671428	rs12026949	Faid	ra	1_113759855_114658263
1462	2.17859e-10	0.808791	4.02217e-11	0.149279	0.0419301	rs140671428	rs112429016	Faid	ra	1_113759855_114658263
1486	2.15748e-10	0.800953	2.67027e-11	0.0990323	0.100014	rs140671428	rs1217217	Faid	ra	1_113759855_114658263
1462	6.19272e-11	0.229902	1.98995e-10	0.738728	0.0313708	rs140671428	rs61819459	Faid	ra	1_113759855_114658263
1462	2.16332e-10	0.803123	4.69779e-11	0.174381	0.0224959	rs140671428	rs186758851	Faid	ra	1_113759855_114658263
1462	3.54698e-29	1.3168e-19	2.69364e-10	1	2.64724e-10	rs140671428	rs2476601	Faid	ra	1_113759855_114658263
1462	2.08321e-10	0.773382	5.53162e-11	0.205338	0.0212802	rs140671428	rs12729894	Faid	ra	1_113759855_114658263
1462	0.00291766	0.722472	0.000548522	0.135687	0.138375	rs7364	rs12026949	Faid	ra	1_113759855_114658263
1462	0.00280974	0.695751	0.000518689	0.128265	0.172656	rs7364	rs112429016	Faid	ra	1_113759855_114658263
1483	0.00328776	0.814121	0.000406249	0.100514	0.0816709	rs7364	rs1217217	Faid	ra	1_113759855_114658263
1462	0.000913954	0.226314	0.00293678	0.727166	0.0426694	rs7364	rs61819459	Faid	ra	1_113759855_114658263
1462	0.00309907	0.767393	0.000672978	0.166581	0.0622539	rs7364	rs186758851	Faid	ra	1_113759855_114658263
1462	5.10289e-22	1.26358e-19	0.00387522	0.959549	0.0365757	rs7364	rs2476601	Faid	ra	1_113759855_114658263
1462	0.00301242	0.745937	0.000799984	0.19804	0.0522104	rs7364	rs12729894	Faid	ra	1_113759855_114658263
1467	0.484988	0.322582	0.0913631	0.0607283	0.0403391	rs17473706	rs12026949	Faid	ra	1_113759855_114658263
1467	0.456531	0.303654	0.0844132	0.0560467	0.0993554	rs17473706	rs112429016	Faid	ra	1_113759855_114658263
1488	0.519333	0.345763	0.0643628	0.0428239	0.0277168	rs17473706	rs1217217	Faid	ra	1_113759855_114658263
1467	0.121675	0.0809302	0.391012	0.259929	0.146454	rs17473706	rs61819459	Faid	ra	1_113759855_114658263
1467	0.47221	0.314083	0.102714	0.0682757	0.0427182	rs17473706	rs186758851	Faid	ra	1_113759855_114658263
1467	1.45456e-20	9.67478e-21	0.110462	0.0726552	0.816883	rs17473706	rs2476601	Faid	ra	1_113759855_114658263
1467	0.446938	0.297274	0.119234	0.079249	0.057305	rs17473706	rs12729894	Faid	ra	1_113759855_114658263
1535	5.44611e-11	0.880719	4.31465e-12	0.0697249	0.0495564	rs12031069	rs565417220	Faid	t1d	1_113759855_114658263
1535	5.47441e-11	0.885295	4.06095e-12	0.0656226	0.0490823	rs12031069	rs554239358	Faid	t1d	1_113759855_114658263
1535	5.46205e-11	0.883297	4.15883e-12	0.067205	0.0494981	rs12031069	rs566020385	Faid	t1d	1_113759855_114658263
1535	5.37257e-11	0.868825	4.4461e-12	0.0718408	0.059334	rs12031069	rs144149935	Faid	t1d	1_113759855_114658263
1535	5.48188e-11	0.886503	3.78438e-12	0.0611468	0.0523504	rs12031069	rs61817618	Faid	t1d	1_113759855_114658263
1535	5.41015e-11	0.874903	4.68505e-12	0.0757149	0.049382	rs12031069	rs576846726	Faid	t1d	1_113759855_114658263
1535	6.16118e-44	9.96356e-34	6.18371e-11	1	1.44462e-08	rs12031069	rs2476601	Faid	t1d	1_113759855_114658263
1542	1.26809e-11	0.20507	4.87934e-11	0.789057	0.00587319	rs12031069	rs2884603	Faid	t1d	1_113759855_114658263
1535	5.46127e-11	0.883171	4.14963e-12	0.0670561	0.0497734	rs12031069	rs138226841	Faid	t1d	1_113759855_114658263
1535	5.46427e-11	0.883655	4.12677e-12	0.0666864	0.0496589	rs12031069	rs181008050	Faid	t1d	1_113759855_114658263
1476	0.519322	0.352363	0.0394953	0.0267357	0.0620844	rs61817536	rs565417220	Faid	t1d	1_113759855_114658263
1476	0.525073	0.356265	0.0373089	0.0252582	0.0560949	rs61817536	rs554239358	Faid	t1d	1_113759855_114658263
1476	0.522292	0.354378	0.0381171	0.0258033	0.0594098	rs61817536	rs566020385	Faid	t1d	1_113759855_114658263
1476	0.536506	0.364023	0.0423341	0.0286955	0.0284416	rs61817536	rs144149935	Faid	t1d	1_113759855_114658263
1476	0.531446	0.36059	0.0349254	0.0236477	0.0493907	rs61817536	rs61817618	Faid	t1d	1_113759855_114658263
1476	0.512946	0.348037	0.0427855	0.028963	0.0672678	rs61817536	rs576846726	Faid	t1d	1_113759855_114658263
1476	7.98775e-35	5.41974e-35	0.0801696	0.0535293	0.866301	rs61817536	rs2476601	Faid	t1d	1_113759855_114658263
1483	0.0390717	0.0283142	0.150277	0.108228	0.674109	rs61817536	rs2884603	Faid	t1d	1_113759855_114658263
1476	0.524485	0.355866	0.0381834	0.0258521	0.0556131	rs61817536	rs138226841	Faid	t1d	1_113759855_114658263
1476	0.523612	0.355274	0.0378867	0.0256488	0.0575777	rs61817536	rs181008050	Faid	t1d	1_113759855_114658263
1543	0.000266802	0.542473	2.05474e-05	0.0413619	0.415878	rs1573996	rs565417220	Faid	t1d	1_113759855_114658263
1543	0.000337086	0.685375	2.42642e-05	0.0490696	0.265194	rs1573996	rs554239358	Faid	t1d	1_113759855_114658263
1543	0.000330643	0.672275	2.44397e-05	0.0494138	0.277956	rs1573996	rs566020385	Faid	t1d	1_113759855_114658263
1543	0.000358325	0.728559	2.86093e-05	0.0579565	0.213097	rs1573996	rs144149935	Faid	t1d	1_113759855_114658263
1543	0.000410706	0.835062	2.739e-05	0.0555814	0.108918	rs1573996	rs61817618	Faid	t1d	1_113759855_114658263
1543	0.000264896	0.538597	2.23472e-05	0.0450211	0.416095	rs1573996	rs576846726	Faid	t1d	1_113759855_114658263
1543	4.8346e-37	9.82989e-34	0.000485228	0.986571	0.012944	rs1573996	rs2476601	Faid	t1d	1_113759855_114658263
1550	5.30011e-05	0.107795	0.000203938	0.414298	0.477649	rs1573996	rs2884603	Faid	t1d	1_113759855_114658263
1543	0.000366148	0.744465	2.70065e-05	0.0547102	0.200431	rs1573996	rs138226841	Faid	t1d	1_113759855_114658263
1543	0.000356508	0.724866	2.61266e-05	0.0528998	0.221851	rs1573996	rs181008050	Faid	t1d	1_113759855_114658263
1609	2.47665e-25	0.910423	1.94095e-26	0.0713315	0.0182453	rs1743595	rs565417220	Faid	t1d	1_113759855_114658263
1609	2.48818e-25	0.91466	1.82395e-26	0.0670305	0.0183093	rs1743595	rs554239358	Faid	t1d	1_113759855_114658263
1609	2.48412e-25	0.91317	1.86931e-26	0.0686981	0.0181318	rs1743595	rs566020385	Faid	t1d	1_113759855_114658263
1609	2.48677e-25	0.914142	2.01053e-26	0.0738958	0.0119619	rs1743595	rs144149935	Faid	t1d	1_113759855_114658263
1609	2.50133e-25	0.919495	1.69327e-26	0.0622268	0.0182786	rs1743595	rs61817618	Faid	t1d	1_113759855_114658263
1609	2.46036e-25	0.904434	2.10807e-26	0.0774752	0.0180907	rs1743595	rs576846726	Faid	t1d	1_113759855_114658263
1609	2.71042e-58	9.96356e-34	2.72033e-25	1	6.13913e-19	rs1743595	rs2476601	Faid	t1d	1_113759855_114658263
1616	5.53347e-26	0.203412	2.13256e-25	0.783924	0.0126642	rs1743595	rs2884603	Faid	t1d	1_113759855_114658263
1609	2.48472e-25	0.913392	1.86566e-26	0.0685643	0.0180442	rs1743595	rs138226841	Faid	t1d	1_113759855_114658263
1609	2.4848e-25	0.913419	1.85337e-26	0.0681121	0.0184685	rs1743595	rs181008050	Faid	t1d	1_113759855_114658263
1587	1.57011e-20	0.909575	1.2234e-21	0.0708525	0.0195725	rs6704054	rs565417220	Faid	t1d	1_113759855_114658263
1587	1.57784e-20	0.91405	1.14965e-21	0.0665805	0.0193693	rs6704054	rs554239358	Faid	t1d	1_113759855_114658263
1587	1.57501e-20	0.912413	1.17816e-21	0.0682322	0.0193547	rs6704054	rs566020385	Faid	t1d	1_113759855_114658263
1587	1.54622e-20	0.895733	1.24709e-21	0.0722128	0.0320538	rs6704054	rs144149935	Faid	t1d	1_113759855_114658263
1587	1.58575e-20	0.918632	1.06762e-21	0.0618281	0.0195396	rs6704054	rs61817618	Faid	t1d	1_113759855_114658263
1587	1.56003e-20	0.903734	1.32974e-21	0.0770134	0.019253	rs6704054	rs576846726	Faid	t1d	1_113759855_114658263
1587	1.71991e-53	9.96356e-34	1.7262e-20	1	1.70107e-14	rs6704054	rs2476601	Faid	t1d	1_113759855_114658263
1594	3.53828e-21	0.204975	1.36307e-20	0.789631	0.00539386	rs6704054	rs2884603	Faid	t1d	1_113759855_114658263
1587	1.57525e-20	0.91255	1.17568e-21	0.0680888	0.0193614	rs6704054	rs138226841	Faid	t1d	1_113759855_114658263
1587	1.57668e-20	0.913379	1.16895e-21	0.0676989	0.018922	rs6704054	rs181008050	Faid	t1d	1_113759855_114658263
1505	0.00425202	0.874378	0.000326215	0.0670282	0.0540156	rs144956455	rs565417220	Faid	t1d	1_113759855_114658263
1505	0.00427507	0.879119	0.000306392	0.0629526	0.053347	rs144956455	rs554239358	Faid	t1d	1_113759855_114658263
1505	0.00426569	0.87719	0.000314052	0.0645274	0.0537028	rs144956455	rs566020385	Faid	t1d	1_113759855_114658263
1505	0.00426672	0.877401	0.00033892	0.0696465	0.0483464	rs144956455	rs144149935	Faid	t1d	1_113759855_114658263
1505	0.00429621	0.883466	0.000283964	0.0583402	0.0536137	rs144956455	rs61817618	Faid	t1d	1_113759855_114658263
1505	0.0042267	0.869172	0.00035523	0.0729957	0.0532501	rs144956455	rs576846726	Faid	t1d	1_113759855_114658263
1505	4.36828e-36	8.98285e-34	0.00438425	0.901476	0.0941396	rs144956455	rs2476601	Faid	t1d	1_113759855_114658263
1512	0.000942484	0.193939	0.00362742	0.746373	0.0551182	rs144956455	rs2884603	Faid	t1d	1_113759855_114658263
1505	0.00426105	0.876236	0.000313039	0.0643179	0.054872	rs144956455	rs138226841	Faid	t1d	1_113759855_114658263
1505	0.00426879	0.877826	0.000311456	0.0639936	0.0536004	rs144956455	rs181008050	Faid	t1d	1_113759855_114658263
1496	0.000111788	0.876723	8.57199e-06	0.0671721	0.0559842	rs72691811	rs565417220	Faid	t1d	1_113759855_114658263
1496	0.000112124	0.879363	8.03776e-06	0.0629807	0.0575366	rs72691811	rs554239358	Faid	t1d	1_113759855_114658263
1496	0.000111969	0.878146	8.24202e-06	0.0645831	0.0571508	rs72691811	rs566020385	Faid	t1d	1_113759855_114658263
1496	0.000111525	0.874665	8.86764e-06	0.069491	0.0557234	rs72691811	rs144149935	Faid	t1d	1_113759855_114658263
1496	0.000112667	0.883623	7.47256e-06	0.0585478	0.0577087	rs72691811	rs61817618	Faid	t1d	1_113759855_114658263
1496	0.000111011	0.870634	9.32994e-06	0.0731163	0.0561297	rs72691811	rs576846726	Faid	t1d	1_113759855_114658263
1496	1.26468e-37	9.91857e-34	0.00012693	0.995479	0.00439362	rs72691811	rs2476601	Faid	t1d	1_113759855_114658263
1503	2.61263e-05	0.204903	0.000100505	0.788228	0.00674279	rs72691811	rs2884603	Faid	t1d	1_113759855_114658263
1496	0.000111905	0.877645	8.21813e-06	0.064395	0.0578397	rs72691811	rs138226841	Faid	t1d	1_113759855_114658263
1496	0.000112034	0.878656	8.17623e-06	0.0640671	0.0571562	rs72691811	rs181008050	Faid	t1d	1_113759855_114658263
1479	2.21315e-10	0.821621	1.68717e-11	0.0625196	0.115859	rs140671428	rs565417220	Faid	t1d	1_113759855_114658263
1479	2.20959e-10	0.8203	1.57396e-11	0.0583111	0.121388	rs140671428	rs554239358	Faid	t1d	1_113759855_114658263
1479	2.21176e-10	0.821107	1.61812e-11	0.0599529	0.11894	rs140671428	rs566020385	Faid	t1d	1_113759855_114658263
1479	2.17722e-10	0.808284	1.722e-11	0.0638005	0.127915	rs140671428	rs144149935	Faid	t1d	1_113759855_114658263
1479	2.23251e-10	0.828809	1.47012e-11	0.0544607	0.11673	rs140671428	rs61817618	Faid	t1d	1_113759855_114658263
1479	2.20678e-10	0.819256	1.84458e-11	0.0683667	0.112377	rs140671428	rs576846726	Faid	t1d	1_113759855_114658263
1479	2.68382e-43	9.96356e-34	2.69364e-10	1	2.64722e-10	rs140671428	rs2476601	Faid	t1d	1_113759855_114658263
1486	5.49564e-11	0.204023	2.11391e-10	0.784768	0.0112087	rs140671428	rs2884603	Faid	t1d	1_113759855_114658263
1479	2.2034e-10	0.818002	1.60826e-11	0.0595835	0.122414	rs140671428	rs138226841	Faid	t1d	1_113759855_114658263
1479	2.20728e-10	0.819441	1.60096e-11	0.0593137	0.121246	rs140671428	rs181008050	Faid	t1d	1_113759855_114658263
1476	0.00362569	0.886114	0.000275731	0.0673458	0.0426388	rs7364	rs565417220	Faid	t1d	1_113759855_114658263
1476	0.00362405	0.885713	0.000257488	0.0628823	0.0475227	rs7364	rs554239358	Faid	t1d	1_113759855_114658263
1476	0.00361463	0.883411	0.000263785	0.0644204	0.0482906	rs7364	rs566020385	Faid	t1d	1_113759855_114658263
1476	0.00301218	0.736173	0.000237917	0.0579441	0.202633	rs7364	rs144149935	Faid	t1d	1_113759855_114658263
1476	0.00370603	0.905748	0.000243448	0.0594676	0.0308347	rs7364	rs61817618	Faid	t1d	1_113759855_114658263
1476	0.00363199	0.887654	0.000302931	0.0740017	0.0344098	rs7364	rs576846726	Faid	t1d	1_113759855_114658263
1476	3.90992e-36	9.5558e-34	0.00392422	0.959038	0.0370382	rs7364	rs2476601	Faid	t1d	1_113759855_114658263
1483	0.000196784	0.0487279	0.000757055	0.186699	0.763619	rs7364	rs2884603	Faid	t1d	1_113759855_114658263
1476	0.00352664	0.861907	0.000256785	0.0626863	0.0716234	rs7364	rs138226841	Faid	t1d	1_113759855_114658263
1476	0.00361088	0.882496	0.000261249	0.0637991	0.0498332	rs7364	rs181008050	Faid	t1d	1_113759855_114658263
1481	0.481169	0.260754	0.0421393	0.0226427	0.193295	rs17473706	rs565417220	Faid	t1d	1_113759855_114658263
1481	0.519952	0.281771	0.0408027	0.0219762	0.135498	rs17473706	rs554239358	Faid	t1d	1_113759855_114658263
1481	0.509435	0.276072	0.0415518	0.0223671	0.150574	rs17473706	rs566020385	Faid	t1d	1_113759855_114658263
1481	0.460716	0.24967	0.0434961	0.0233485	0.22277	rs17473706	rs144149935	Faid	t1d	1_113759855_114658263
1481	0.523324	0.283598	0.0384686	0.0207129	0.133896	rs17473706	rs61817618	Faid	t1d	1_113759855_114658263
1481	0.480901	0.260608	0.0454536	0.0244435	0.188594	rs17473706	rs576846726	Faid	t1d	1_113759855_114658263
1481	1.11578e-34	6.04662e-35	0.111986	0.0598591	0.828155	rs17473706	rs2476601	Faid	t1d	1_113759855_114658263
1488	0.0181338	0.0120732	0.0712721	0.0465998	0.851921	rs17473706	rs2884603	Faid	t1d	1_113759855_114658263
1481	0.499818	0.27086	0.041441	0.022292	0.16559	rs17473706	rs138226841	Faid	t1d	1_113759855_114658263
1481	0.509871	0.276308	0.0413479	0.0222569	0.150217	rs17473706	rs181008050	Faid	t1d	1_113759855_114658263
2175	0.000215209	0.0696969	0.0028347	0.918026	0.00922694	rs6679677	rs12026949	jia	ra	1_113759855_114658263
2240	0.00239474	0.775839	0.00060909	0.197307	0.023851	rs6679677	rs112429016	jia	ra	1_113759855_114658263
2298	0.00172278	0.779396	0.000439729	0.198917	0.0195249	rs6679677	rs1217217	jia	ra	1_113759855_114658263
2175	0.000157783	0.051099	0.000671121	0.216615	0.731457	rs6679677	rs61819459	jia	ra	1_113759855_114658263
2175	0.0020957	0.678707	0.000834757	0.270293	0.0480697	rs6679677	rs186758851	jia	ra	1_113759855_114658263
2176	7.33737e-61	7.92036e-55	9.26671e-10	3.00109e-07	1	rs6679677	rs2476601	jia	ra	1_113759855_114658263
2175	0.00202109	0.654543	0.000918531	0.297427	0.04509	rs6679677	rs12729894	jia	ra	1_113759855_114658263
2440	0.00173625	0.808023	0.000351027	0.163336	0.0265538	rs6679677	rs565417220	jia	t1d	1_113759855_114658263
2440	0.00179094	0.833476	0.000296554	0.137985	0.0264521	rs6679677	rs554239358	jia	t1d	1_113759855_114658263
2440	0.00177435	0.825753	0.000313327	0.145791	0.0263686	rs6679677	rs566020385	jia	t1d	1_113759855_114658263
2440	0.00167275	0.778468	0.000420913	0.195862	0.0235758	rs6679677	rs144149935	jia	t1d	1_113759855_114658263
2441	0.00164722	0.766611	0.000439744	0.204629	0.0266728	rs6679677	rs61817618	jia	t1d	1_113759855_114658263
2440	0.00175217	0.815431	0.000334452	0.155621	0.0268614	rs6679677	rs576846726	jia	t1d	1_113759855_114658263
2441	9.68198e-60	1.04526e-53	9.26671e-10	4.31257e-07	1	rs6679677	rs2476601	jia	t1d	1_113759855_114658263
2449	0.000333393	0.155166	0.00168996	0.786476	0.0563344	rs6679677	rs2884603	jia	t1d	1_113759855_114658263
2440	0.00175602	0.817225	0.000332238	0.154592	0.0260951	rs6679677	rs138226841	jia	t1d	1_113759855_114658263
2440	0.00178467	0.830554	0.00030342	0.14118	0.0261778	rs6679677	rs181008050	jia	t1d	1_113759855_114658263
2495	0.0277927	0.746581	0.0058908	0.15818	0.0615556	rs12026949	rs565417220	ra	t1d	1_113759855_114658263
2495	0.0285252	0.766258	0.00499682	0.134161	0.0660596	rs12026949	rs554239358	ra	t1d	1_113759855_114658263
2495	0.028283	0.759752	0.00526863	0.141463	0.0652332	rs12026949	rs566020385	ra	t1d	1_113759855_114658263
2495	0.027886	0.749087	0.00539605	0.144878	0.0727528	rs12026949	rs144149935	ra	t1d	1_113759855_114658263
2496	0.0257641	0.692214	0.00734048	0.197142	0.0775397	rs12026949	rs61817618	ra	t1d	1_113759855_114658263
2495	0.027895	0.749327	0.00560009	0.150365	0.0668122	rs12026949	rs576846726	ra	t1d	1_113759855_114658263
2495	3.54196e-35	9.51458e-34	0.0355494	0.954934	0.00951671	rs12026949	rs2476601	ra	t1d	1_113759855_114658263
2504	0.00580113	0.155833	0.0296985	0.797766	0.010901	rs12026949	rs2884603	ra	t1d	1_113759855_114658263
2497	0.0249132	0.669235	0.00887709	0.238403	0.0585714	rs12026949	rs138226841	ra	t1d	1_113759855_114658263
2496	0.0273914	0.735803	0.00620927	0.166733	0.0638635	rs12026949	rs181008050	ra	t1d	1_113759855_114658263
2566	1.15992e-06	0.815286	2.46869e-07	0.173508	0.0112042	rs112429016	rs565417220	ra	t1d	1_113759855_114658263
2566	1.19651e-06	0.841003	2.10598e-07	0.148014	0.0109815	rs112429016	rs554239358	ra	t1d	1_113759855_114658263
2566	1.18542e-06	0.833206	2.21817e-07	0.1559	0.0108925	rs112429016	rs566020385	ra	t1d	1_113759855_114658263
2566	1.17834e-06	0.828229	2.29011e-07	0.160956	0.0108141	rs112429016	rs144149935	ra	t1d	1_113759855_114658263
2567	1.0945e-06	0.769303	3.12884e-07	0.219909	0.0107861	rs112429016	rs61817618	ra	t1d	1_113759855_114658263
2566	1.17067e-06	0.82284	2.36026e-07	0.165886	0.0112727	rs112429016	rs576846726	ra	t1d	1_113759855_114658263
2566	1.41752e-39	9.96348e-34	1.42272e-06	0.999999	6.87246e-08	rs112429016	rs2476601	ra	t1d	1_113759855_114658263
2575	2.31891e-07	0.162991	1.18737e-06	0.834577	0.00242988	rs112429016	rs2884603	ra	t1d	1_113759855_114658263
2568	1.03836e-06	0.729841	3.70868e-07	0.260666	0.00949175	rs112429016	rs138226841	ra	t1d	1_113759855_114658263
2567	1.14688e-06	0.806118	2.60948e-07	0.183404	0.0104768	rs112429016	rs181008050	ra	t1d	1_113759855_114658263
2629	0.000139963	0.806872	2.99975e-05	0.172913	0.0200454	rs1217217	rs565417220	ra	t1d	1_113759855_114658263
2629	0.000144424	0.832593	2.56256e-05	0.14771	0.0195276	rs1217217	rs554239358	ra	t1d	1_113759855_114658263
2629	0.000143005	0.824411	2.69685e-05	0.155451	0.0199674	rs1217217	rs566020385	ra	t1d	1_113759855_114658263
2629	0.000142453	0.821228	2.78605e-05	0.160595	0.0180067	rs1217217	rs144149935	ra	t1d	1_113759855_114658263
2630	0.000132913	0.766237	3.81149e-05	0.219718	0.0138741	rs1217217	rs61817618	ra	t1d	1_113759855_114658263
2629	0.000141366	0.814965	2.87027e-05	0.165449	0.0194165	rs1217217	rs576846726	ra	t1d	1_113759855_114658263
2629	1.72799e-37	9.96172e-34	0.000173432	0.999822	4.87783e-06	rs1217217	rs2476601	ra	t1d	1_113759855_114658263
2638	2.78053e-05	0.160295	0.0001426	0.822058	0.0174769	rs1217217	rs2884603	ra	t1d	1_113759855_114658263
2631	0.000125369	0.722742	4.4963e-05	0.25919	0.0178978	rs1217217	rs138226841	ra	t1d	1_113759855_114658263
2630	0.000138519	0.798547	3.17095e-05	0.182784	0.0184987	rs1217217	rs181008050	ra	t1d	1_113759855_114658263
2495	0.0286654	0.776463	0.00607327	0.164483	0.0243159	rs61819459	rs565417220	ra	t1d	1_113759855_114658263
2495	0.0295417	0.800198	0.00517199	0.140069	0.0250191	rs61819459	rs554239358	ra	t1d	1_113759855_114658263
2495	0.0292732	0.792924	0.00545025	0.147607	0.0247459	rs61819459	rs566020385	ra	t1d	1_113759855_114658263
2495	0.0291733	0.790219	0.00564196	0.152802	0.022164	rs61819459	rs144149935	ra	t1d	1_113759855_114658263
2496	0.0255043	0.691394	0.00726366	0.196831	0.0790068	rs61819459	rs61817618	ra	t1d	1_113759855_114658263
2495	0.0289249	0.783492	0.00580387	0.157185	0.0245943	rs61819459	rs576846726	ra	t1d	1_113759855_114658263
2495	1.7202e-35	4.65952e-34	0.017265	0.467143	0.515592	rs61819459	rs2476601	ra	t1d	1_113759855_114658263
2504	0.00513704	0.139151	0.0262983	0.712246	0.117167	rs61819459	rs2884603	ra	t1d	1_113759855_114658263
2497	0.0256736	0.695426	0.00914548	0.247704	0.0220507	rs61819459	rs138226841	ra	t1d	1_113759855_114658263
2496	0.0283289	0.76735	0.00641901	0.173849	0.0240535	rs61819459	rs181008050	ra	t1d	1_113759855_114658263
2495	0.489354	0.292793	0.103917	0.0621244	0.0518116	rs186758851	rs565417220	ra	t1d	1_113759855_114658263
2495	0.498665	0.298364	0.0876176	0.0523608	0.0629926	rs186758851	rs554239358	ra	t1d	1_113759855_114658263
2495	0.492617	0.294745	0.0920465	0.0550082	0.0655833	rs186758851	rs566020385	ra	t1d	1_113759855_114658263
2495	0.490657	0.293572	0.0952083	0.0569019	0.0636609	rs186758851	rs144149935	ra	t1d	1_113759855_114658263
2496	0.412828	0.248109	0.117739	0.07061	0.150714	rs186758851	rs61817618	ra	t1d	1_113759855_114658263
2495	0.49344	0.295238	0.0992592	0.0593365	0.0527262	rs186758851	rs576846726	ra	t1d	1_113759855_114658263
2495	5.74413e-34	3.43686e-34	0.576518	0.344866	0.0786159	rs186758851	rs2476601	ra	t1d	1_113759855_114658263
2504	0.0990644	0.0592844	0.50721	0.303505	0.0309356	rs186758851	rs2884603	ra	t1d	1_113759855_114658263
2497	0.431537	0.258277	0.154016	0.0921154	0.0640541	rs186758851	rs138226841	ra	t1d	1_113759855_114658263
2496	0.476723	0.285273	0.108336	0.064764	0.0649041	rs186758851	rs181008050	ra	t1d	1_113759855_114658263
2494	2.65795e-21	0.783631	5.6305e-22	0.165951	0.0504183	rs2476601	rs565417220	ra	t1d	1_113759855_114658263
2494	2.6621e-21	0.784855	4.65983e-22	0.137306	0.0778396	rs2476601	rs554239358	ra	t1d	1_113759855_114658263
2494	2.60285e-21	0.767386	4.84534e-22	0.142763	0.0898513	rs2476601	rs566020385	ra	t1d	1_113759855_114658263
2494	2.58785e-21	0.762965	5.00398e-22	0.147441	0.0895947	rs2476601	rs144149935	ra	t1d	1_113759855_114658263
2495	2.56542e-21	0.756383	7.30557e-22	0.215368	0.0282492	rs2476601	rs61817618	ra	t1d	1_113759855_114658263
2494	2.70426e-21	0.797285	5.42535e-22	0.15991	0.0428046	rs2476601	rs576846726	ra	t1d	1_113759855_114658263
2496	4.97394e-105	2.34206e-53	5.91269e-55	0.00178587	0.998214	rs2476601	rs2476601	ra	t1d	1_113759855_114658263
2503	5.41256e-22	0.159576	2.77086e-21	0.816898	0.0235264	rs2476601	rs2884603	ra	t1d	1_113759855_114658263
2496	2.30464e-21	0.679467	8.20892e-22	0.241941	0.0785921	rs2476601	rs138226841	ra	t1d	1_113759855_114658263
2495	2.52189e-21	0.743519	5.71355e-22	0.168362	0.0881191	rs2476601	rs181008050	ra	t1d	1_113759855_114658263
2495	0.00304176	0.802867	0.000644443	0.170076	0.0233709	rs12729894	rs565417220	ra	t1d	1_113759855_114658263
2495	0.00313418	0.827263	0.00054871	0.144807	0.0242476	rs12729894	rs554239358	ra	t1d	1_113759855_114658263
2495	0.0031052	0.819612	0.000578141	0.152575	0.0241291	rs12729894	rs566020385	ra	t1d	1_113759855_114658263
2495	0.00308934	0.815426	0.000597456	0.157674	0.0232128	rs12729894	rs144149935	ra	t1d	1_113759855_114658263
2496	0.00286791	0.756989	0.000816784	0.215568	0.0237584	rs12729894	rs61817618	ra	t1d	1_113759855_114658263
2495	0.00306761	0.809691	0.000615523	0.162442	0.0241837	rs12729894	rs576846726	ra	t1d	1_113759855_114658263
2495	3.75876e-36	9.92119e-34	0.00377253	0.995753	0.000474109	rs12729894	rs2476601	ra	t1d	1_113759855_114658263
2504	0.000613575	0.161953	0.00314111	0.829087	0.00520514	rs12729894	rs2884603	ra	t1d	1_113759855_114658263
2497	0.00272469	0.719178	0.000970589	0.256165	0.0209621	rs12729894	rs138226841	ra	t1d	1_113759855_114658263
2496	0.00300534	0.793255	0.000680972	0.179718	0.0233402	rs12729894	rs181008050	ra	t1d	1_113759855_114658263
154	0.00477081	0.276182	0.00154467	0.0887924	0.62871	rs624988	rs624988	Faid	ra	1_117262791_117264336
660	2.14518e-05	0.000121362	0.00387656	0.0209564	0.975024	rs4926419	rs7512552	asthma	Falrg	1_150255587_150493925
727	0.000142183	0.0223509	0.000334716	0.0516913	0.925481	rs1336900	rs1336900	Fgut	uc	1_150554458_150950561
4967	0.000116625	0.480908	0.0001238	0.510484	0.00836749	rs4845604	rs529674192	asthma	eczema	1_151539293_153500208
4967	9.50543e-05	0.391959	0.000145855	0.601429	0.00637069	rs4845604	rs189087867	asthma	eczema	1_151539293_153500208
4967	1.0881e-23	4.4868e-20	0.000242451	0.999755	2.58479e-06	rs4845604	rs12123821	asthma	eczema	1_151539293_153500208
4967	9.63158e-05	0.397161	0.000144568	0.596124	0.00647379	rs4845604	rs185433896	asthma	eczema	1_151539293_153500208
4967	7.52287e-11	3.10208e-07	0.000242451	0.999754	3.57509e-06	rs4845604	rs61815559	asthma	eczema	1_151539293_153500208
4967	4.47137e-11	1.84378e-07	0.000242445	0.999728	2.91798e-05	rs4845604	rs11590590	asthma	eczema	1_151539293_153500208
4967	9.68052e-05	0.399179	0.000144062	0.594039	0.00654147	rs4845604	rs185353937	asthma	eczema	1_151539293_153500208
4967	3.44879e-07	0.00142212	0.0002421	0.998307	2.87806e-05	rs4845604	rs193032556	asthma	eczema	1_151539293_153500208
4967	9.10214e-05	0.375329	0.000149955	0.618337	0.00609298	rs4845604	rs189960339	asthma	eczema	1_151539293_153500208
4971	3.71303e-05	0.153108	0.000204747	0.844279	0.00237103	rs4845604	rs11584256	asthma	eczema	1_151539293_153500208
4968	2.1072e-06	0.00868909	0.000240311	0.990928	0.000140972	rs4845604	rs28538178	asthma	eczema	1_151539293_153500208
4967	3.52909e-17	0.478101	3.74619e-17	0.507497	0.0144019	rs12123821	rs529674192	asthma	eczema	1_151539293_153500208
4967	2.87815e-17	0.389914	4.41633e-17	0.598287	0.0117991	rs12123821	rs189087867	asthma	eczema	1_151539293_153500208
4968	2.05102e-44	1.91974e-24	1.11419e-23	4.29188e-05	0.999957	rs12123821	rs12123821	asthma	eczema	1_151539293_153500208
4967	2.91631e-17	0.395084	4.37733e-17	0.593002	0.0119134	rs12123821	rs185433896	asthma	eczema	1_151539293_153500208
4967	2.29036e-23	3.10284e-07	7.38149e-17	1	9.03e-09	rs12123821	rs61815559	asthma	eczema	1_151539293_153500208
4967	1.36135e-23	1.84428e-07	7.38149e-17	1	5.50914e-09	rs12123821	rs11590590	asthma	eczema	1_151539293_153500208
4967	2.93022e-17	0.396968	4.36066e-17	0.590744	0.012288	rs12123821	rs185353937	asthma	eczema	1_151539293_153500208
4967	1.04998e-19	0.00142244	7.37067e-17	0.998535	4.28702e-05	rs12123821	rs193032556	asthma	eczema	1_151539293_153500208
4967	2.75672e-17	0.373464	4.54161e-17	0.615259	0.0112769	rs12123821	rs189960339	asthma	eczema	1_151539293_153500208
4971	1.12785e-17	0.152794	6.2193e-17	0.842549	0.004657	rs12123821	rs11584256	asthma	eczema	1_151539293_153500208
4968	6.41465e-19	0.00869019	7.31545e-17	0.991053	0.000257178	rs12123821	rs28538178	asthma	eczema	1_151539293_153500208
4967	1.2981e-12	0.461452	1.37795e-12	0.48979	0.0487579	rs61816766	rs529674192	asthma	eczema	1_151539293_153500208
4967	1.06512e-12	0.378633	1.63436e-12	0.580948	0.0404184	rs61816766	rs189087867	asthma	eczema	1_151539293_153500208
4967	1.26248e-31	4.4879e-20	2.81307e-12	1	2.93441e-14	rs61816766	rs12123821	asthma	eczema	1_151539293_153500208
4967	1.05889e-12	0.376418	1.58938e-12	0.564938	0.0586443	rs61816766	rs185433896	asthma	eczema	1_151539293_153500208
4969	8.54306e-26	1.59973e-10	1.47677e-18	0.00176708	0.998233	rs61816766	rs61815559	asthma	eczema	1_151539293_153500208
4967	5.1881e-19	1.84428e-07	2.81307e-12	1	1.8801e-08	rs61816766	rs11590590	asthma	eczema	1_151539293_153500208
4967	1.05484e-12	0.374978	1.56978e-12	0.557963	0.067059	rs61816766	rs185353937	asthma	eczema	1_151539293_153500208
4967	4.00102e-15	0.00142229	2.80865e-12	0.998429	0.00014879	rs61816766	rs193032556	asthma	eczema	1_151539293_153500208
4967	1.0215e-12	0.363127	1.68289e-12	0.598202	0.038671	rs61816766	rs189960339	asthma	eczema	1_151539293_153500208
4971	4.24775e-13	0.151	2.34233e-12	0.832644	0.016356	rs61816766	rs11584256	asthma	eczema	1_151539293_153500208
4968	2.44301e-14	0.0086845	2.78608e-12	0.990403	0.000912362	rs61816766	rs28538178	asthma	eczema	1_151539293_153500208
3096	9.12628e-05	4.94348e-05	0.643838	0.348744	0.00727683	rs4845604	rs949969	asthma	Fgut	1_151539293_153500208
3101	0.116912	0.0653632	0.18681	0.103915	0.527	rs4845604	rs12036145	asthma	Fgut	1_151539293_153500208
3096	4.54174e-06	0.000137162	0.032041	0.967644	0.000173577	rs12123821	rs949969	asthma	Fgut	1_151539293_153500208
3101	0.0121706	0.367556	0.0194471	0.587293	0.0135338	rs12123821	rs12036145	asthma	Fgut	1_151539293_153500208
3096	1.90308e-15	0.000141727	1.34258e-11	0.99985	7.82028e-06	rs61816766	rs949969	asthma	Fgut	1_151539293_153500208
3101	5.03207e-12	0.374751	8.04061e-12	0.598778	0.0264714	rs61816766	rs12036145	asthma	Fgut	1_151539293_153500208
3093	0.0257276	0.0143575	0.480859	0.268136	0.21092	rs4845604	rs12758387	asthma	Falrg	1_151539293_153500208
3077	0.116678	0.0649252	0.38775	0.215547	0.2151	rs4845604	rs72696990	asthma	Falrg	1_151539293_153500208
3075	0.231975	0.12901	0.227241	0.126092	0.285681	rs4845604	rs1933064	asthma	Falrg	1_151539293_153500208
3075	0.0335227	0.0186425	0.558384	0.310447	0.0790043	rs4845604	rs12144049	asthma	Falrg	1_151539293_153500208
3076	2.25932e-05	1.25742e-05	0.522599	0.290665	0.186701	rs4845604	rs61812715	asthma	Falrg	1_151539293_153500208
3075	0.241479	0.134301	0.223794	0.12419	0.276236	rs4845604	rs821429	asthma	Falrg	1_151539293_153500208
3093	0.00237081	0.0481781	0.0443114	0.900463	0.00467635	rs12123821	rs12758387	asthma	Falrg	1_151539293_153500208
3077	0.0107986	0.219429	0.0358865	0.729212	0.00467328	rs12123821	rs72696990	asthma	Falrg	1_151539293_153500208
3075	0.012332	0.250985	0.0120803	0.245385	0.479217	rs12123821	rs1933064	asthma	Falrg	1_151539293_153500208
3075	0.000651788	0.013348	0.0108567	0.221583	0.75356	rs12123821	rs12144049	asthma	Falrg	1_151539293_153500208
3076	1.99784e-06	4.05968e-05	0.0462116	0.939022	0.0147237	rs12123821	rs61812715	asthma	Falrg	1_151539293_153500208
3075	0.00065138	0.0195455	0.000603677	0.0171521	0.962047	rs12123821	rs821429	asthma	Falrg	1_151539293_153500208
3093	7.03349e-12	0.0506212	1.31459e-10	0.946126	0.00325271	rs61816766	rs12758387	asthma	Falrg	1_151539293_153500208
3077	3.17072e-11	0.228202	1.05371e-10	0.758357	0.013441	rs61816766	rs72696990	asthma	Falrg	1_151539293_153500208
3075	6.82844e-11	0.491454	6.68911e-11	0.481399	0.0271465	rs61816766	rs1933064	asthma	Falrg	1_151539293_153500208
3075	7.77801e-12	0.0559796	1.29557e-10	0.932433	0.0115874	rs61816766	rs12144049	asthma	Falrg	1_151539293_153500208
3076	8.81721e-19	6.5664e-08	2.03949e-14	0.000519381	0.999481	rs61816766	rs61812715	asthma	Falrg	1_151539293_153500208
3075	6.99347e-11	0.503332	6.48131e-11	0.466441	0.0302276	rs61816766	rs821429	asthma	Falrg	1_151539293_153500208
4785	1.06267e-05	0.0438199	0.000231623	0.95511	0.000827667	rs4845604	rs79051659	asthma	uc	1_151539293_153500208
4785	1.64362e-12	1.77822e-06	9.3296e-10	9.3782e-06	0.999989	rs4845604	rs4845604	asthma	uc	1_151539293_153500208
4786	4.67366e-22	0.043745	1.01869e-20	0.95348	0.00277541	rs12123821	rs79051659	asthma	uc	1_151539293_153500208
4785	2.56529e-21	0.240109	8.0165e-21	0.750328	0.00956373	rs12123821	rs4845604	asthma	uc	1_151539293_153500208
4787	2.33821e-17	0.0437902	5.09645e-16	0.954466	0.00174383	rs61816766	rs79051659	asthma	uc	1_151539293_153500208
4786	1.2756e-16	0.238895	3.98632e-16	0.746547	0.0145584	rs61816766	rs4845604	asthma	uc	1_151539293_153500208
3097	8.75254e-05	5.34049e-05	0.617472	0.376754	0.00563356	rs529674192	rs949969	eczema	Fgut	1_151539293_153500208
3102	0.231209	0.141087	0.369451	0.225412	0.0328419	rs529674192	rs12036145	eczema	Fgut	1_151539293_153500208
3097	7.2536e-05	6.84301e-05	0.511725	0.482754	0.00538016	rs189087867	rs949969	eczema	Fgut	1_151539293_153500208
3102	0.192545	0.181659	0.30767	0.290246	0.0278798	rs189087867	rs12036145	eczema	Fgut	1_151539293_153500208
3097	1.64059e-12	0.000141727	1.1574e-08	0.999855	3.25111e-06	rs12123821	rs949969	eczema	Fgut	1_151539293_153500208
3102	4.4027e-09	0.380342	7.03512e-09	0.60774	0.0119183	rs12123821	rs12036145	eczema	Fgut	1_151539293_153500208
3097	7.34417e-05	6.75133e-05	0.518115	0.476285	0.00545883	rs185433896	rs949969	eczema	Fgut	1_151539293_153500208
3102	0.19509	0.179354	0.311736	0.286563	0.0272574	rs185433896	rs12036145	eczema	Fgut	1_151539293_153500208
3097	7.31753e-09	0.000141719	5.16235e-05	0.999798	8.38087e-06	rs61815559	rs949969	eczema	Fgut	1_151539293_153500208
3102	1.93906e-05	0.37554	3.09844e-05	0.600054	0.0243558	rs61815559	rs12036145	eczema	Fgut	1_151539293_153500208
3097	2.61383e-11	0.000141726	1.84399e-07	0.999844	1.39834e-05	rs11590590	rs949969	eczema	Fgut	1_151539293_153500208
3102	6.85025e-08	0.371432	1.09461e-07	0.593479	0.035089	rs11590590	rs12036145	eczema	Fgut	1_151539293_153500208
3097	7.38724e-05	6.70513e-05	0.521153	0.473026	0.00568007	rs185353937	rs949969	eczema	Fgut	1_151539293_153500208
3102	0.196267	0.178157	0.313616	0.284651	0.0273094	rs185353937	rs12036145	eczema	Fgut	1_151539293_153500208
3097	7.76724e-05	6.32243e-05	0.547961	0.446027	0.00587073	rs193032556	rs949969	eczema	Fgut	1_151539293_153500208
3102	0.206326	0.16796	0.329691	0.268357	0.0276655	rs193032556	rs12036145	eczema	Fgut	1_151539293_153500208
3097	7.0137e-05	7.0831e-05	0.4948	0.499691	0.00536763	rs189960339	rs949969	eczema	Fgut	1_151539293_153500208
3102	0.186738	0.188597	0.29839	0.301336	0.0249385	rs189960339	rs12036145	eczema	Fgut	1_151539293_153500208
3097	8.59846e-05	5.48805e-05	0.606602	0.387163	0.00609451	rs11584256	rs949969	eczema	Fgut	1_151539293_153500208
3102	0.227606	0.145289	0.363694	0.232127	0.0312848	rs11584256	rs12036145	eczema	Fgut	1_151539293_153500208
3097	7.47192e-05	6.62187e-05	0.527127	0.467152	0.00557955	rs28538178	rs949969	eczema	Fgut	1_151539293_153500208
3102	0.198132	0.175604	0.316597	0.280571	0.0290959	rs28538178	rs12036145	eczema	Fgut	1_151539293_153500208
3094	0.0315112	0.00838136	0.588967	0.156439	0.214702	rs529674192	rs12758387	eczema	Falrg	1_151539293_153500208
3078	0.17826	0.0469169	0.592446	0.155901	0.0264759	rs529674192	rs72696990	eczema	Falrg	1_151539293_153500208
3076	0.00353143	0.00214218	0.00346773	0.00111379	0.989745	rs529674192	rs1933064	eczema	Falrg	1_151539293_153500208
3076	0.041542	0.01093	0.691972	0.18199	0.0735661	rs529674192	rs12144049	eczema	Falrg	1_151539293_153500208
3077	2.81068e-05	7.40534e-06	0.650132	0.171113	0.178719	rs529674192	rs61812715	eczema	Falrg	1_151539293_153500208
3076	0.387566	0.101965	0.359237	0.0944551	0.0567776	rs529674192	rs821429	eczema	Falrg	1_151539293_153500208
3094	0.0271881	0.00853759	0.508166	0.159277	0.296832	rs189087867	rs12758387	eczema	Falrg	1_151539293_153500208
3078	0.172054	0.0530868	0.571819	0.176407	0.0266339	rs189087867	rs72696990	eczema	Falrg	1_151539293_153500208
3076	0.00193731	0.00181556	0.00190237	0.000789258	0.993555	rs189087867	rs1933064	eczema	Falrg	1_151539293_153500208
3076	0.0399165	0.0123127	0.664896	0.205017	0.077858	rs189087867	rs12144049	eczema	Falrg	1_151539293_153500208
3077	2.71979e-05	8.39948e-06	0.629109	0.19411	0.176745	rs189087867	rs61812715	eczema	Falrg	1_151539293_153500208
3076	0.374409	0.115483	0.347042	0.106986	0.0560789	rs189087867	rs821429	eczema	Falrg	1_151539293_153500208
3094	5.8931e-10	0.050721	1.10146e-08	0.94801	0.00126871	rs12123821	rs12758387	eczema	Falrg	1_151539293_153500208
3078	2.67841e-09	0.230526	8.90167e-09	0.766149	0.00332482	rs12123821	rs72696990	eczema	Falrg	1_151539293_153500208
3076	2.19544e-09	0.18966	2.15584e-09	0.185614	0.624725	rs12123821	rs1933064	eczema	Falrg	1_151539293_153500208
3076	1.35007e-10	0.0116198	2.24884e-09	0.192758	0.795622	rs12123821	rs12144049	eczema	Falrg	1_151539293_153500208
3077	5.02281e-13	4.32305e-05	1.16182e-08	0.999956	6.14331e-07	rs12123821	rs61812715	eczema	Falrg	1_151539293_153500208
3076	5.91916e-09	0.509453	5.48651e-09	0.472197	0.0183503	rs12123821	rs821429	eczema	Falrg	1_151539293_153500208
3094	0.0269878	0.00844692	0.50442	0.157576	0.302569	rs185433896	rs12758387	eczema	Falrg	1_151539293_153500208
3078	0.172299	0.0529234	0.572634	0.175864	0.0262789	rs185433896	rs72696990	eczema	Falrg	1_151539293_153500208
3076	0.00201155	0.0018354	0.00197527	0.000808929	0.993369	rs185433896	rs1933064	eczema	Falrg	1_151539293_153500208
3076	0.03992	0.0122584	0.664954	0.204112	0.0787549	rs185433896	rs12144049	eczema	Falrg	1_151539293_153500208
3077	2.44788e-05	7.53177e-06	0.566215	0.173956	0.259797	rs185433896	rs61812715	eczema	Falrg	1_151539293_153500208
3076	0.374668	0.115044	0.347283	0.106579	0.0564267	rs185433896	rs821429	eczema	Falrg	1_151539293_153500208
3094	9.80619e-05	0.0502715	0.00183285	0.939601	0.00819636	rs61815559	rs12758387	eczema	Falrg	1_151539293_153500208
3078	0.000444786	0.228007	0.00147824	0.757766	0.0123047	rs61815559	rs72696990	eczema	Falrg	1_151539293_153500208
3076	0.000946632	0.485277	0.000929556	0.476488	0.0363588	rs61815559	rs1933064	eczema	Falrg	1_151539293_153500208
3076	0.000109619	0.0561929	0.00182594	0.936009	0.00586225	rs61815559	rs12144049	eczema	Falrg	1_151539293_153500208
3077	3.16733e-12	6.13418e-08	7.32629e-08	0.000419306	0.999581	rs61815559	rs61812715	eczema	Falrg	1_151539293_153500208
3076	0.000981505	0.503139	0.000909763	0.466335	0.0286347	rs61815559	rs821429	eczema	Falrg	1_151539293_153500208
3094	0.0371984	0.00979794	0.695265	0.183056	0.0746827	rs11590590	rs12758387	eczema	Falrg	1_151539293_153500208
3078	1.5635e-10	0.000847755	5.19628e-10	0.00182017	0.997332	rs11590590	rs72696990	eczema	Falrg	1_151539293_153500208
3076	0.0351723	0.0103284	0.0345379	0.00923136	0.91073	rs11590590	rs1933064	eczema	Falrg	1_151539293_153500208
3076	0.0323449	0.00850126	0.538774	0.141328	0.279051	rs11590590	rs12144049	eczema	Falrg	1_151539293_153500208
3077	2.82654e-05	7.41841e-06	0.653802	0.171419	0.174743	rs11590590	rs61812715	eczema	Falrg	1_151539293_153500208
3076	0.387052	0.101407	0.358761	0.0939356	0.0588444	rs11590590	rs821429	eczema	Falrg	1_151539293_153500208
3094	0.0269419	0.00835474	0.503564	0.155851	0.305288	rs185353937	rs12758387	eczema	Falrg	1_151539293_153500208
3078	0.172699	0.0525219	0.573963	0.17453	0.026287	rs185353937	rs72696990	eczema	Falrg	1_151539293_153500208
3076	0.00204112	0.00183817	0.0020043	0.000811708	0.993305	rs185353937	rs1933064	eczema	Falrg	1_151539293_153500208
3076	0.0400123	0.0121653	0.666493	0.202561	0.0787682	rs185353937	rs12144049	eczema	Falrg	1_151539293_153500208
3077	2.34386e-05	7.14309e-06	0.542154	0.164932	0.292883	rs185353937	rs61812715	eczema	Falrg	1_151539293_153500208
3076	0.375802	0.114251	0.348333	0.105844	0.0557704	rs185353937	rs821429	eczema	Falrg	1_151539293_153500208
3094	0.0275723	0.00857054	0.515345	0.159901	0.288611	rs193032556	rs12758387	eczema	Falrg	1_151539293_153500208
3078	0.172522	0.0526973	0.573375	0.175113	0.0262935	rs193032556	rs72696990	eczema	Falrg	1_151539293_153500208
3076	0.00242078	0.00195558	0.00237712	0.000927983	0.992319	rs193032556	rs1933064	eczema	Falrg	1_151539293_153500208
3076	0.0400501	0.0122299	0.667122	0.203639	0.0769587	rs193032556	rs12144049	eczema	Falrg	1_151539293_153500208
3077	2.73596e-05	8.36485e-06	0.632849	0.193312	0.173803	rs193032556	rs61812715	eczema	Falrg	1_151539293_153500208
3076	0.374194	0.114259	0.346843	0.105849	0.0588555	rs193032556	rs821429	eczema	Falrg	1_151539293_153500208
3094	0.0275976	0.00869555	0.515818	0.16224	0.285648	rs189960339	rs12758387	eczema	Falrg	1_151539293_153500208
3078	0.171946	0.0532528	0.571461	0.176959	0.0263819	rs189960339	rs72696990	eczema	Falrg	1_151539293_153500208
3076	0.00175553	0.00176211	0.00172386	0.000736307	0.994022	rs189960339	rs1933064	eczema	Falrg	1_151539293_153500208
3076	0.0398095	0.0123258	0.663115	0.205234	0.0795157	rs189960339	rs12144049	eczema	Falrg	1_151539293_153500208
3077	2.71788e-05	8.42511e-06	0.628668	0.194703	0.176594	rs189960339	rs61812715	eczema	Falrg	1_151539293_153500208
3076	0.37363	0.115676	0.34632	0.107164	0.0572102	rs189960339	rs821429	eczema	Falrg	1_151539293_153500208
3094	0.0269441	0.0113361	0.503604	0.211633	0.246483	rs11584256	rs12758387	eczema	Falrg	1_151539293_153500208
3078	0.159052	0.0662549	0.528609	0.220171	0.0259128	rs11584256	rs72696990	eczema	Falrg	1_151539293_153500208
3076	0.00555443	0.00351796	0.00545424	0.0024715	0.983002	rs11584256	rs1933064	eczema	Falrg	1_151539293_153500208
3076	0.0372365	0.015508	0.620256	0.258251	0.0687486	rs11584256	rs12144049	eczema	Falrg	1_151539293_153500208
3077	2.53784e-05	1.05786e-05	0.587022	0.244523	0.168419	rs11584256	rs61812715	eczema	Falrg	1_151539293_153500208
3076	0.339841	0.141529	0.315	0.131111	0.0725188	rs11584256	rs821429	eczema	Falrg	1_151539293_153500208
3094	0.0259849	0.00830012	0.485676	0.15481	0.32523	rs28538178	rs12758387	eczema	Falrg	1_151539293_153500208
3078	0.171543	0.0536841	0.570121	0.178392	0.0262598	rs28538178	rs72696990	eczema	Falrg	1_151539293_153500208
3076	0.00214978	0.00188966	0.00211101	0.000862592	0.992987	rs28538178	rs1933064	eczema	Falrg	1_151539293_153500208
3076	0.0405606	0.0126897	0.675626	0.211315	0.0598091	rs28538178	rs12144049	eczema	Falrg	1_151539293_153500208
3077	2.72132e-05	8.52405e-06	0.629463	0.196995	0.173507	rs28538178	rs61812715	eczema	Falrg	1_151539293_153500208
3076	0.374882	0.11728	0.347481	0.108656	0.0516999	rs28538178	rs821429	eczema	Falrg	1_151539293_153500208
4980	0.0224641	0.0204079	0.490122	0.445237	0.0217689	rs529674192	rs79051659	eczema	uc	1_151539293_153500208
4979	0.121799	0.110647	0.377185	0.3426	0.047768	rs529674192	rs4845604	eczema	uc	1_151539293_153500208
4980	0.019085	0.0239982	0.416395	0.523576	0.0169455	rs189087867	rs79051659	eczema	uc	1_151539293_153500208
4979	0.103949	0.130708	0.321906	0.404733	0.038705	rs189087867	rs4845604	eczema	uc	1_151539293_153500208
4981	8.04553e-23	0.0437064	1.75538e-21	0.953586	0.00270714	rs12123821	rs79051659	eczema	uc	1_151539293_153500208
4980	4.45055e-22	0.241771	1.37825e-21	0.748711	0.00951758	rs12123821	rs4845604	eczema	uc	1_151539293_153500208
4980	0.0193406	0.0237576	0.421973	0.518327	0.0166022	rs185433896	rs79051659	eczema	uc	1_151539293_153500208
4979	0.105489	0.129578	0.326675	0.401238	0.0370195	rs185433896	rs4845604	eczema	uc	1_151539293_153500208
4982	2.53101e-09	0.0437514	5.52217e-08	0.954569	0.00168004	rs61815559	rs79051659	eczema	uc	1_151539293_153500208
4981	1.39374e-08	0.240923	4.31624e-08	0.746099	0.012978	rs61815559	rs4845604	eczema	uc	1_151539293_153500208
4981	3.45409e-12	0.04358	7.53617e-11	0.950828	0.00559174	rs11590590	rs79051659	eczema	uc	1_151539293_153500208
4980	1.88765e-11	0.238163	5.84581e-11	0.737538	0.0242982	rs11590590	rs4845604	eczema	uc	1_151539293_153500208
4980	0.0194455	0.0236498	0.424261	0.515975	0.0166683	rs185353937	rs79051659	eczema	uc	1_151539293_153500208
4979	0.106091	0.129028	0.328541	0.399534	0.0368055	rs185353937	rs4845604	eczema	uc	1_151539293_153500208
4980	6.29029e-05	0.0436433	0.00137241	0.952207	0.00271417	rs193032556	rs79051659	eczema	uc	1_151539293_153500208
4979	0.00034612	0.240146	0.00107186	0.743662	0.0147745	rs193032556	rs4845604	eczema	uc	1_151539293_153500208
4980	0.0184885	0.0246549	0.403383	0.537905	0.0155693	rs189960339	rs79051659	eczema	uc	1_151539293_153500208
4979	0.101149	0.134883	0.313235	0.417668	0.0330647	rs189960339	rs4845604	eczema	uc	1_151539293_153500208
4984	0.00687509	0.0366378	0.150002	0.799364	0.00712114	rs11584256	rs79051659	eczema	uc	1_151539293_153500208
4983	0.0377242	0.201034	0.116831	0.622577	0.0218334	rs11584256	rs4845604	eczema	uc	1_151539293_153500208
4980	0.0192568	0.0238364	0.420144	0.520046	0.0167164	rs28538178	rs79051659	eczema	uc	1_151539293_153500208
4979	0.10472	0.129622	0.324293	0.401371	0.0399942	rs28538178	rs4845604	eczema	uc	1_151539293_153500208
3087	7.167e-06	0.0505615	0.000133937	0.944887	0.00441012	rs949969	rs12758387	Fgut	Falrg	1_151539293_153500208
3071	3.17705e-05	0.224134	0.000105585	0.744845	0.0308839	rs949969	rs72696990	Fgut	Falrg	1_151539293_153500208
3069	6.9448e-05	0.48994	6.81538e-05	0.48078	0.0291424	rs949969	rs1933064	Fgut	Falrg	1_151539293_153500208
3069	7.68682e-06	0.0542288	0.000128039	0.903242	0.0423935	rs949969	rs12144049	Fgut	Falrg	1_151539293_153500208
3070	6.12653e-09	4.32213e-05	0.000141712	0.999743	7.21921e-05	rs949969	rs61812715	Fgut	Falrg	1_151539293_153500208
3069	6.24538e-05	0.440597	5.78734e-05	0.408133	0.15115	rs949969	rs821429	Fgut	Falrg	1_151539293_153500208
3092	0.0163544	0.0261236	0.305673	0.488101	0.163748	rs12036145	rs12758387	Fgut	Falrg	1_151539293_153500208
3076	0.0863948	0.137718	0.287108	0.457635	0.0311439	rs12036145	rs72696990	Fgut	Falrg	1_151539293_153500208
3074	0.18958	0.302148	0.186138	0.296636	0.0254978	rs12036145	rs1933064	Fgut	Falrg	1_151539293_153500208
3074	0.0215529	0.0343503	0.358976	0.572113	0.0130074	rs12036145	rs12144049	Fgut	Falrg	1_151539293_153500208
3075	1.62208e-05	2.58533e-05	0.3752	0.597981	0.0267769	rs12036145	rs61812715	Fgut	Falrg	1_151539293_153500208
3074	0.196222	0.312738	0.181745	0.289645	0.0196493	rs12036145	rs821429	Fgut	Falrg	1_151539293_153500208
3097	9.34259e-07	0.00659099	5.99523e-07	0.00323933	0.990168	rs949969	rs79051659	Fgut	uc	1_151539293_153500208
3097	7.13417e-05	0.503299	6.13707e-05	0.432892	0.0636756	rs949969	rs4845604	Fgut	uc	1_151539293_153500208
3102	0.243783	0.389543	0.0881418	0.140705	0.137827	rs12036145	rs79051659	Fgut	uc	1_151539293_153500208
3102	0.0620562	0.0991602	0.0540765	0.0857103	0.698997	rs12036145	rs4845604	Fgut	uc	1_151539293_153500208
3094	0.0296146	0.553519	0.0189887	0.354869	0.0430093	rs12758387	rs79051659	Falrg	uc	1_151539293_153500208
3094	0.0155609	0.290845	0.013556	0.252944	0.427095	rs12758387	rs4845604	Falrg	uc	1_151539293_153500208
3078	0.130289	0.433014	0.0835846	0.277717	0.0753951	rs72696990	rs79051659	Falrg	uc	1_151539293_153500208
3078	0.118371	0.393405	0.102222	0.339687	0.0463154	rs72696990	rs4845604	Falrg	uc	1_151539293_153500208
3076	0.302892	0.297428	0.194154	0.190637	0.0148879	rs1933064	rs79051659	Falrg	uc	1_151539293_153500208
3076	0.264226	0.25946	0.228097	0.223959	0.0242577	rs1933064	rs4845604	Falrg	uc	1_151539293_153500208
3076	0.0337473	0.562136	0.0216319	0.360304	0.0221814	rs12144049	rs79051659	Falrg	uc	1_151539293_153500208
3076	0.0297293	0.495207	0.0256643	0.427472	0.0219268	rs12144049	rs4845604	Falrg	uc	1_151539293_153500208
3077	2.57532e-05	0.595693	1.65086e-05	0.381836	0.0224291	rs61812715	rs79051659	Falrg	uc	1_151539293_153500208
3077	2.25862e-05	0.522437	1.94988e-05	0.450997	0.0265235	rs61812715	rs4845604	Falrg	uc	1_151539293_153500208
3076	0.303359	0.281185	0.194456	0.180202	0.0407978	rs821429	rs79051659	Falrg	uc	1_151539293_153500208
3076	0.271937	0.25206	0.234755	0.217572	0.0236768	rs821429	rs4845604	Falrg	uc	1_151539293_153500208
781	5.23305e-05	0.0139707	0.00367894	0.982169	0.000128598	rs4075015	rs12126142	asthma	eczema	1_154396203_154555733
799	8.56477e-12	1.78658e-05	8.61146e-09	0.0169802	0.983002	rs4129267	rs12126142	asthma	eczema	1_154396203_154555733
495	3.65448e-06	4.79201e-07	0.880901	0.115506	0.00358833	rs4075015	rs4129267	asthma	Falrg	1_154396203_154555733
513	4.12584e-16	7.53424e-10	7.53434e-09	0.0127713	0.987229	rs4129267	rs4129267	asthma	Falrg	1_154396203_154555733
513	8.47885e-13	7.15146e-10	1.54835e-05	0.0120716	0.987913	rs12126142	rs4129267	eczema	Falrg	1_154396203_154555733
759	0.00191695	0.000660755	0.601918	0.207287	0.188217	rs11589479	rs12411216	cd	Fgut	1_155033308_155960185
766	0.000374997	0.00137816	0.119177	0.437547	0.441523	rs12131079	rs12411216	cd	Fgut	1_155033308_155960185
997	5.75971e-10	1.41845e-07	1.76496e-05	0.00334995	0.996632	rs10157489	rs6658353	Fgut	uc	1_161275729_161646807
997	0.000174197	0.0428995	0.00385773	0.950042	0.00302638	rs10157489	rs112369311	Fgut	uc	1_161275729_161646807
992	1.03731e-08	3.62241e-05	2.91957e-05	0.101056	0.898879	rs60574804	rs6658353	Fgut	uc	1_161275729_161646807
992	8.97969e-06	0.0313581	0.000198864	0.69418	0.274254	rs60574804	rs112369311	Fgut	uc	1_161275729_161646807
1886	5.89449e-18	1.2483e-18	0.822008	0.174076	0.00391636	rs1102705	rs6704109	asthma	cd	1_172630454_173375997
1858	0.0566763	0.0119958	0.761882	0.161248	0.00819759	rs1102705	rs10798264	asthma	cd	1_172630454_173375997
1886	8.57465e-21	7.16223e-18	0.00119576	0.998798	6.47199e-06	rs78037977	rs6704109	asthma	cd	1_172630454_173375997
1858	8.26678e-05	0.0690507	0.00111128	0.928224	0.00153108	rs78037977	rs10798264	asthma	cd	1_172630454_173375997
1931	2.92585e-20	7.14142e-18	0.00408021	0.995896	2.42713e-05	rs865962	rs6704109	asthma	cd	1_172630454_173375997
1903	0.000282245	0.0688903	0.00379429	0.926107	0.000925868	rs865962	rs10798264	asthma	cd	1_172630454_173375997
1888	2.77639e-19	6.66282e-19	0.0387189	0.092049	0.869232	rs12747422	rs6704109	asthma	cd	1_172630454_173375997
1860	0.0259107	0.0430166	0.34831	0.578254	0.00450861	rs12747422	rs10798264	asthma	cd	1_172630454_173375997
1886	3.61583e-18	3.53532e-18	0.50424	0.493011	0.00274934	rs722541	rs6704109	asthma	cd	1_172630454_173375997
1858	0.034792	0.0340124	0.467698	0.457212	0.00628634	rs722541	rs10798264	asthma	cd	1_172630454_173375997
1891	3.09152e-28	7.17085e-18	4.31123e-11	1	2.334e-13	rs10912564	rs6704109	asthma	cd	1_172630454_173375997
1863	4.74535e-13	0.011007	6.64165e-12	0.153219	0.835774	rs10912564	rs10798264	asthma	cd	1_172630454_173375997
1943	0.0945916	0.0164291	0.739793	0.12847	0.0207164	rs1102705	rs9425668	asthma	eczema	1_172630454_173375997
1942	3.28115e-07	5.70096e-08	0.816479	0.141821	0.0416996	rs1102705	rs17371133	asthma	eczema	1_172630454_173375997
1942	2.24981e-06	3.90533e-07	0.847471	0.147103	0.00542328	rs1102705	rs10127727	asthma	eczema	1_172630454_173375997
1944	0.00013495	0.112721	0.00105544	0.881584	0.00450486	rs78037977	rs9425668	asthma	eczema	1_172630454_173375997
1943	4.80535e-10	4.01381e-07	0.00119576	0.998793	1.04307e-05	rs78037977	rs17371133	asthma	eczema	1_172630454_173375997
1943	3.17443e-09	2.65153e-06	0.00119576	0.998795	6.73917e-06	rs78037977	rs10127727	asthma	eczema	1_172630454_173375997
1989	0.000380615	0.0932119	0.00301006	0.736991	0.166406	rs865962	rs9425668	asthma	eczema	1_172630454_173375997
1988	1.63406e-09	4.00178e-07	0.00406619	0.995801	0.000132888	rs865962	rs17371133	asthma	eczema	1_172630454_173375997
1988	1.07958e-08	2.64387e-06	0.00406663	0.995909	2.13748e-05	rs865962	rs10127727	asthma	eczema	1_172630454_173375997
1946	0.033857	0.0792531	0.264794	0.619832	0.00226432	rs12747422	rs9425668	asthma	eczema	1_172630454_173375997
1945	1.2008e-07	2.81085e-07	0.298806	0.699448	0.00174539	rs12747422	rs17371133	asthma	eczema	1_172630454_173375997
1945	7.93346e-07	1.85707e-06	0.298842	0.699532	0.00162373	rs12747422	rs10127727	asthma	eczema	1_172630454_173375997
1944	0.0564506	0.0565382	0.441496	0.442178	0.00333752	rs722541	rs9425668	asthma	eczema	1_172630454_173375997
1943	1.96904e-07	1.97234e-07	0.489976	0.490776	0.0192481	rs722541	rs17371133	asthma	eczema	1_172630454_173375997
1943	1.32243e-06	1.32448e-06	0.498142	0.49891	0.00294483	rs722541	rs10127727	asthma	eczema	1_172630454_173375997
1949	5.08703e-12	0.11317	3.97857e-11	0.8851	0.00173024	rs10912564	rs9425668	asthma	eczema	1_172630454_173375997
1948	1.8064e-17	4.01866e-07	4.49504e-11	1	7.40084e-09	rs10912564	rs17371133	asthma	eczema	1_172630454_173375997
1948	1.28546e-17	2.85973e-07	5.07429e-12	0.111998	0.888001	rs10912564	rs10127727	asthma	eczema	1_172630454_173375997
1266	4.059e-05	5.95202e-06	0.868467	0.127346	0.00414062	rs1102705	rs6704109	asthma	Fgut	1_172630454_173375997
1266	3.56624e-05	1.08808e-05	0.763037	0.232801	0.00411539	rs78037977	rs6704109	asthma	Fgut	1_172630454_173375997
1281	2.15857e-07	4.65176e-05	0.0046185	0.995294	4.02961e-05	rs865962	rs6704109	asthma	Fgut	1_172630454_173375997
1269	1.518e-06	3.36792e-06	0.0326341	0.071508	0.895853	rs12747422	rs6704109	asthma	Fgut	1_172630454_173375997
1266	4.15984e-05	4.91128e-06	0.890042	0.105077	0.00483373	rs722541	rs6704109	asthma	Fgut	1_172630454_173375997
1272	2.10316e-15	4.67344e-05	4.49995e-11	0.999932	2.10413e-05	rs10912564	rs6704109	asthma	Fgut	1_172630454_173375997
1263	0.461043	0.0654377	0.375958	0.0533171	0.0442443	rs1102705	rs859724	asthma	Falrg	1_172630454_173375997
1264	0.00242723	0.000352	0.849313	0.123143	0.0247645	rs1102705	rs2422254	asthma	Falrg	1_172630454_173375997
1263	1.93155e-07	2.74153e-08	0.872158	0.123785	0.00405664	rs1102705	rs10912564	asthma	Falrg	1_172630454_173375997
1263	0.397454	0.120991	0.324105	0.0986035	0.0588463	rs78037977	rs859724	asthma	Falrg	1_172630454_173375997
1264	0.00214952	0.00065436	0.752137	0.228951	0.0161076	rs78037977	rs2422254	asthma	Falrg	1_172630454_173375997
1263	1.69185e-07	5.15024e-08	0.763927	0.232547	0.00352569	rs78037977	rs10912564	asthma	Falrg	1_172630454_173375997
1278	6.47559e-07	0.00013955	5.69927e-05	0.0112935	0.988509	rs865962	rs859724	asthma	Falrg	1_172630454_173375997
1264	0.0022806	0.000438903	0.798004	0.153531	0.0457455	rs865962	rs2422254	asthma	Falrg	1_172630454_173375997
1263	1.84965e-07	3.55951e-08	0.835178	0.16072	0.00410204	rs865962	rs10912564	asthma	Falrg	1_172630454_173375997
1266	0.166605	0.372455	0.135863	0.303708	0.0213691	rs12747422	rs859724	asthma	Falrg	1_172630454_173375997
1267	0.000879297	0.00196572	0.307675	0.687824	0.00165641	rs12747422	rs2422254	asthma	Falrg	1_172630454_173375997
1266	6.83422e-08	1.52783e-07	0.308588	0.689864	0.00154812	rs12747422	rs10912564	asthma	Falrg	1_172630454_173375997
1263	0.466318	0.0541654	0.38026	0.0441142	0.0551423	rs722541	rs859724	asthma	Falrg	1_172630454_173375997
1264	0.00253959	0.000295005	0.888627	0.10322	0.00531881	rs722541	rs2422254	asthma	Falrg	1_172630454_173375997
1263	1.97544e-07	2.29458e-08	0.891976	0.103604	0.00442025	rs722541	rs10912564	asthma	Falrg	1_172630454_173375997
1263	1.19305e-10	0.547203	9.72873e-11	0.446212	0.0065855	rs10912564	rs859724	asthma	Falrg	1_172630454_173375997
1264	6.21296e-13	0.00284964	2.17398e-10	0.997117	3.3795e-05	rs10912564	rs2422254	asthma	Falrg	1_172630454_173375997
1269	2.97765e-20	6.61664e-10	3.89018e-13	0.00765203	0.992348	rs10912564	rs10912564	asthma	Falrg	1_172630454_173375997
1902	0.301442	0.0634583	0.478887	0.100758	0.0554549	rs1102705	rs61828284	asthma	ra	1_172630454_173375997
1926	0.119613	0.0251906	0.695824	0.146528	0.0128447	rs1102705	rs12742673	asthma	ra	1_172630454_173375997
1902	9.72441e-05	0.081226	0.000155396	0.12901	0.789512	rs78037977	rs61828284	asthma	ra	1_172630454_173375997
1926	8.31005e-05	0.0694122	0.000484215	0.403929	0.526092	rs78037977	rs12742673	asthma	ra	1_172630454_173375997
1947	0.0015461	0.379058	0.00245838	0.602709	0.0142283	rs865962	rs61828284	asthma	ra	1_172630454_173375997
1971	0.00059043	0.144756	0.00343607	0.842415	0.00880177	rs865962	rs12742673	asthma	ra	1_172630454_173375997
1904	0.110695	0.265492	0.175792	0.421598	0.0264223	rs12747422	rs61828284	asthma	ra	1_172630454_173375997
1928	0.0429317	0.102971	0.249719	0.598941	0.00543779	rs12747422	rs12742673	asthma	ra	1_172630454_173375997
1902	0.188804	0.189353	0.299808	0.300659	0.0213759	rs722541	rs61828284	asthma	ra	1_172630454_173375997
1926	0.0727052	0.0729223	0.422897	0.424152	0.00732325	rs722541	rs12742673	asthma	ra	1_172630454_173375997
1907	1.66026e-11	0.384682	2.63645e-11	0.61086	0.004458	rs10912564	rs61828284	asthma	ra	1_172630454_173375997
1931	6.32112e-12	0.14646	3.67676e-11	0.851902	0.00163824	rs10912564	rs12742673	asthma	ra	1_172630454_173375997
1720	1.98393e-09	4.10604e-10	0.533693	0.1101	0.356207	rs1102705	rs10912578	asthma	sle	1_172630454_173375997
1791	1.14057e-07	2.35945e-08	0.825532	0.17077	0.00369796	rs1102705	rs10912610	asthma	sle	1_172630454_173375997
1720	4.4452e-12	3.71212e-09	0.0011958	0.99859	0.000214065	rs78037977	rs10912578	asthma	sle	1_172630454_173375997
1791	1.65248e-10	1.37996e-07	0.00119604	0.998798	5.61255e-06	rs78037977	rs10912610	asthma	sle	1_172630454_173375997
1739	1.69882e-11	3.69872e-09	0.00456998	0.994985	0.000444687	rs865962	rs10912578	asthma	sle	1_172630454_173375997
1810	6.31666e-10	1.37528e-07	0.00457191	0.995407	2.06641e-05	rs865962	rs10912610	asthma	sle	1_172630454_173375997
1722	1.076e-09	2.5436e-09	0.289454	0.684223	0.0263238	rs12747422	rs10912578	asthma	sle	1_172630454_173375997
1793	4.1011e-08	9.69577e-08	0.296832	0.701765	0.00140341	rs12747422	rs10912610	asthma	sle	1_172630454_173375997
1720	1.75997e-09	1.61386e-09	0.473446	0.43405	0.0925036	rs722541	rs10912578	asthma	sle	1_172630454_173375997
1791	7.18992e-08	6.59455e-08	0.520396	0.477302	0.0023015	rs722541	rs10912610	asthma	sle	1_172630454_173375997
1725	1.60442e-19	3.71736e-09	4.31602e-11	1	8.22194e-11	rs10912564	rs10912578	asthma	sle	1_172630454_173375997
1796	5.96311e-18	1.38162e-07	4.31602e-11	1	4.21013e-09	rs10912564	rs10912610	asthma	sle	1_172630454_173375997
2069	8.3495e-19	0.111733	6.63121e-18	0.88739	0.000876319	rs6704109	rs9425668	cd	eczema	1_172630454_173375997
2068	3.00302e-24	4.01866e-07	7.4727e-18	0.999999	1.28581e-07	rs6704109	rs17371133	cd	eczema	1_172630454_173375997
2068	3.00731e-23	4.02439e-06	7.47267e-18	0.999996	9.32027e-08	rs6704109	rs10127727	cd	eczema	1_172630454_173375997
2044	0.00878285	0.102812	0.0697522	0.816514	0.00213882	rs10798264	rs9425668	cd	eczema	1_172630454_173375997
2043	3.14406e-08	3.68051e-07	0.0782365	0.915849	0.00591442	rs10798264	rs17371133	cd	eczema	1_172630454_173375997
2043	3.05679e-09	4.24541e-08	0.00120665	0.0157755	0.983018	rs10798264	rs10127727	cd	eczema	1_172630454_173375997
1269	9.62341e-24	1.07608e-06	2.06885e-19	0.0221558	0.977843	rs6704109	rs6704109	cd	Fgut	1_172630454_173375997
1246	0.000299459	0.00412143	0.0652976	0.898653	0.0316286	rs10798264	rs6704109	cd	Fgut	1_172630454_173375997
1260	8.61264e-20	0.0112322	7.58004e-18	0.988553	0.000214733	rs6704109	rs859724	cd	Falrg	1_172630454_173375997
1246	2.18506e-20	0.00284965	7.64571e-18	0.997118	3.21913e-05	rs6704109	rs2422254	cd	Falrg	1_172630454_173375997
1251	5.87333e-25	7.65973e-08	7.66781e-18	1	1.02748e-09	rs6704109	rs10912564	cd	Falrg	1_172630454_173375997
1236	0.000789759	0.0104322	0.0695069	0.918138	0.00113339	rs10798264	rs859724	cd	Falrg	1_172630454_173375997
1222	0.000200354	0.0026465	0.0701055	0.926034	0.00101392	rs10798264	rs2422254	cd	Falrg	1_172630454_173375997
1227	8.92201e-10	1.2279e-08	0.0116563	0.159592	0.828752	rs10798264	rs10912564	cd	Falrg	1_172630454_173375997
1970	2.64707e-18	0.369154	4.2563e-18	0.593536	0.0373093	rs6704109	rs61828284	cd	ra	1_172630454_173375997
1994	1.04104e-18	0.145181	6.07691e-18	0.847465	0.00735355	rs6704109	rs12742673	cd	ra	1_172630454_173375997
1942	0.0253844	0.355243	0.040739	0.570115	0.00851814	rs10798264	rs61828284	cd	ra	1_172630454_173375997
1966	0.00966064	0.135221	0.0563777	0.789114	0.00962638	rs10798264	rs12742673	cd	ra	1_172630454_173375997
1697	2.80059e-26	3.86598e-09	7.24418e-18	1	9.4399e-11	rs6704109	rs10912578	cd	sle	1_172630454_173375997
1766	1.01661e-24	1.40335e-07	7.24418e-18	1	3.44538e-09	rs6704109	rs10912610	cd	sle	1_172630454_173375997
1669	2.58533e-10	3.60293e-09	0.0668739	0.931955	0.00117082	rs10798264	rs10912578	cd	sle	1_172630454_173375997
1738	9.38711e-09	1.30827e-07	0.0668907	0.932247	0.000861926	rs10798264	rs10912610	cd	sle	1_172630454_173375997
1283	5.27821e-06	4.11936e-05	0.113471	0.88558	0.000902142	rs9425668	rs6704109	eczema	Fgut	1_172630454_173375997
1282	1.87051e-11	4.64799e-05	4.02124e-07	0.99923	0.000723587	rs17371133	rs6704109	eczema	Fgut	1_172630454_173375997
1282	1.17821e-10	4.65039e-05	2.53293e-06	0.999743	0.000208296	rs10127727	rs6704109	eczema	Fgut	1_172630454_173375997
1274	0.00100746	0.00785877	0.0886661	0.691438	0.21103	rs9425668	rs859724	eczema	Falrg	1_172630454_173375997
1260	1.78153e-06	1.38535e-05	0.000623378	0.00385201	0.995509	rs9425668	rs2422254	eczema	Falrg	1_172630454_173375997
1265	8.71e-09	6.77123e-08	0.113782	0.884551	0.0016666	rs9425668	rs10912564	eczema	Falrg	1_172630454_173375997
1273	4.49146e-09	0.0111607	3.95163e-07	0.981927	0.00691221	rs17371133	rs859724	eczema	Falrg	1_172630454_173375997
1259	1.77072e-08	0.0440003	3.84443e-07	0.955293	0.000706172	rs17371133	rs2422254	eczema	Falrg	1_172630454_173375997
1264	3.08062e-14	7.65497e-08	4.02434e-07	1	7.9433e-09	rs17371133	rs10912564	eczema	Falrg	1_172630454_173375997
1273	2.98344e-08	0.0112368	2.6248e-06	0.9886	0.000160546	rs10127727	rs859724	eczema	Falrg	1_172630454_173375997
1259	1.16842e-07	0.0440072	2.53677e-06	0.955443	0.0005468	rs10127727	rs2422254	eczema	Falrg	1_172630454_173375997
1264	2.12675e-14	8.39421e-09	2.77851e-07	0.108776	0.891224	rs10127727	rs10912564	eczema	Falrg	1_172630454_173375997
1990	0.0374609	0.296879	0.0602849	0.477633	0.127742	rs9425668	rs61828284	eczema	ra	1_172630454_173375997
2014	0.015139	0.119992	0.0883813	0.700434	0.0760537	rs9425668	rs12742673	eczema	ra	1_172630454_173375997
1989	1.47472e-07	0.366968	2.37071e-07	0.589883	0.0431482	rs17371133	rs61828284	eczema	ra	1_172630454_173375997
2013	5.82777e-08	0.145018	3.4006e-07	0.846194	0.00878742	rs17371133	rs12742673	eczema	ra	1_172630454_173375997
1989	9.67245e-07	0.381788	1.55452e-06	0.61359	0.00461919	rs10127727	rs61828284	eczema	ra	1_172630454_173375997
2013	3.69988e-07	0.146041	2.15887e-06	0.852143	0.00181366	rs10127727	rs12742673	eczema	ra	1_172630454_173375997
1707	4.18614e-10	3.29123e-09	0.112611	0.885366	0.00202321	rs9425668	rs10912578	eczema	sle	1_172630454_173375997
1777	1.57495e-08	1.23865e-07	0.112357	0.883645	0.00399817	rs9425668	rs10912610	eczema	sle	1_172630454_173375997
1706	1.49388e-15	3.71736e-09	4.01866e-07	1	1.36047e-08	rs17371133	rs10912578	eczema	sle	1_172630454_173375997
1776	5.63312e-14	1.40174e-07	4.01866e-07	0.999999	1.64424e-08	rs17371133	rs10912610	eczema	sle	1_172630454_173375997
1706	9.41803e-15	3.71735e-09	2.53353e-06	0.999997	2.2478e-08	rs10127727	rs10912578	eczema	sle	1_172630454_173375997
1776	3.55135e-13	1.40174e-07	2.53353e-06	0.999997	6.14492e-08	rs10127727	rs10912610	eczema	sle	1_172630454_173375997
1281	5.20842e-07	0.0111971	4.58403e-05	0.985478	0.00327831	rs6704109	rs859724	Fgut	Falrg	1_172630454_173375997
1267	1.32545e-07	0.00284947	4.6379e-05	0.997062	4.2159e-05	rs6704109	rs2422254	Fgut	Falrg	1_172630454_173375997
1272	3.5602e-12	7.65377e-08	4.65126e-05	0.999934	1.95078e-05	rs6704109	rs10912564	Fgut	Falrg	1_172630454_173375997
1268	3.71081e-05	0.797755	5.69158e-06	0.122278	0.0799239	rs6704109	rs61828284	Fgut	ra	1_172630454_173375997
1291	7.23602e-06	0.155561	3.89117e-05	0.836521	0.00787234	rs6704109	rs12742673	Fgut	ra	1_172630454_173375997
1223	1.80138e-13	3.87263e-09	4.65134e-05	0.999951	2.12563e-06	rs6704109	rs10912578	Fgut	sle	1_172630454_173375997
1289	7.01768e-12	1.50867e-07	4.65134e-05	0.99995	3.24499e-06	rs6704109	rs10912610	Fgut	sle	1_172630454_173375997
1259	0.00943242	0.830162	0.00143691	0.126432	0.0325366	rs859724	rs61828284	Falrg	ra	1_172630454_173375997
1282	0.00174501	0.153582	0.00938189	0.825709	0.00958227	rs859724	rs12742673	Falrg	ra	1_172630454_173375997
1245	0.00181076	0.633607	0.000276622	0.0965253	0.267781	rs2422254	rs61828284	Falrg	ra	1_172630454_173375997
1268	0.000408714	0.143014	0.00219745	0.768827	0.0855528	rs2422254	rs12742673	Falrg	ra	1_172630454_173375997
1250	6.57868e-08	0.859479	9.98915e-09	0.130494	0.0100271	rs10912564	rs61828284	Falrg	ra	1_172630454_173375997
1273	1.19846e-08	0.156574	6.44241e-08	0.841673	0.00175354	rs10912564	rs12742673	Falrg	ra	1_172630454_173375997
1214	4.34478e-11	3.82388e-09	0.0112186	0.987362	0.00141962	rs859724	rs10912578	Falrg	sle	1_172630454_173375997
1280	1.69471e-09	1.49154e-07	0.0112326	0.988598	0.000169703	rs859724	rs10912610	Falrg	sle	1_172630454_173375997
1200	1.10099e-11	3.85246e-09	0.00284285	0.99474	0.00241751	rs2422254	rs10912578	Falrg	sle	1_172630454_173375997
1266	4.29915e-10	1.50432e-07	0.00284949	0.997068	8.24931e-05	rs2422254	rs10912610	Falrg	sle	1_172630454_173375997
1205	2.96436e-16	3.87282e-09	7.65427e-08	1	1.45951e-09	rs10912564	rs10912578	Falrg	sle	1_172630454_173375997
1271	1.15483e-14	1.50875e-07	7.65427e-08	1	6.30731e-09	rs10912564	rs10912610	Falrg	sle	1_172630454_173375997
1716	4.99852e-10	7.94037e-10	0.134464	0.21295	0.652586	rs61828284	rs10912578	ra	sle	1_172630454_173375997
1787	5.33614e-08	8.451e-08	0.38537	0.610317	0.00431206	rs61828284	rs10912610	ra	sle	1_172630454_173375997
1740	4.40338e-10	2.53076e-09	0.118455	0.680595	0.20095	rs12742673	rs10912578	ra	sle	1_172630454_173375997
1811	1.68038e-08	9.77231e-08	0.121624	0.707135	0.171242	rs12742673	rs10912610	ra	sle	1_172630454_173375997
688	5.16572e-12	2.56432e-05	6.53389e-09	0.0314664	0.968508	rs1775448	rs2224873	cd	Fgut	1_197342380_197827444
1024	5.98372e-16	4.08565e-11	1.87271e-07	0.0117986	0.988201	rs35730213	rs35730213	cd	Fgut	1_200697265_201037069
1702	9.73494e-09	0.000716064	1.3582e-05	0.99904	0.000229938	rs35730213	rs10920052	cd	t1d	1_200697265_201037069
1692	2.03678e-17	1.35754e-12	1.90474e-07	0.011707	0.988293	rs35730213	rs7554511	cd	uc	1_200697265_201037069
1023	2.29165e-12	0.000717213	3.19219e-09	0.999051	0.00023179	rs35730213	rs10920052	Fgut	t1d	1_200697265_201037069
1023	3.54936e-21	9.63532e-13	3.04493e-11	0.00727324	0.992727	rs35730213	rs7554511	Fgut	uc	1_200697265_201037069
1695	6.70241e-14	9.3511e-11	0.000716044	0.999013	0.000271327	rs10920052	rs7554511	t1d	uc	1_200697265_201037069
684	3.31496e-22	1.46992e-14	7.72036e-11	0.00242579	0.997574	rs3122605	rs3024495	cd	Fgut	1_206746125_206994725
913	7.09406e-09	0.180312	3.21253e-08	0.816536	0.00315223	rs3122605	rs58579536	cd	t1d	1_206746125_206994725
914	1.24078e-20	6.63239e-13	1.06337e-10	0.00468879	0.995311	rs3122605	rs3024493	cd	t1d	1_206746125_206994725
1187	8.94352e-27	4.78063e-19	9.47119e-11	0.00406675	0.995933	rs3122605	rs3024495	cd	uc	1_206746125_206994725
598	3.57376e-12	0.182414	1.59553e-11	0.814398	0.00318729	rs3024495	rs58579536	Fgut	t1d	1_206746125_206994725
598	1.69668e-24	3.95148e-13	1.07299e-14	0.00150042	0.9985	rs3024495	rs3024493	Fgut	t1d	1_206746125_206994725
684	1.73534e-30	4.04152e-19	1.14868e-14	0.0016769	0.998323	rs3024495	rs3024495	Fgut	uc	1_206746125_206994725
914	2.27015e-16	1.02785e-15	0.180338	0.816508	0.0031537	rs58579536	rs3024495	t1d	uc	1_206746125_206994725
915	3.48826e-29	2.98951e-19	3.69406e-13	0.00216806	0.997832	rs3024493	rs3024495	t1d	uc	1_206746125_206994725
1092	1.31249e-05	0.00177412	0.00732874	0.990643	0.000241462	rs906364	rs12128789	Falrg	t1d	1_212844162_213018236
457	1.41491e-25	5.46561e-08	5.46977e-21	0.00111401	0.998886	rs891058	rs346835	asthma	Falrg	2_8438693_8508404
1063	8.05871e-06	0.355349	7.7536e-06	0.341592	0.303044	rs4343432	rs2891409	cd	Fgut	2_25012072_25483121
1058	2.13377e-06	0.0939753	2.4029e-06	0.105027	0.800993	rs4343432	rs59902158	cd	Fgut	2_25012072_25483121
1672	2.58445e-08	0.00256466	4.6035e-06	0.456283	0.541148	rs4343432	rs55893453	cd	t1d	2_25012072_25483121
1062	0.00197554	0.00189628	0.30468	0.292057	0.399391	rs2891409	rs55893453	Fgut	t1d	2_25012072_25483121
1057	0.00254581	0.00286679	0.392448	0.441767	0.160373	rs59902158	rs55893453	Fgut	t1d	2_25012072_25483121
1014	1.14479e-10	1.35517e-05	1.20971e-07	0.0133335	0.986653	rs11677002	rs11677002	cd	Fgut	2_28246841_28668615
1371	1.84955e-11	2.7589e-05	4.19299e-08	0.0616067	0.938366	rs55946629	rs76450091	cd	Fgut	2_43449385_43932123
1481	2.20775e-23	1.47226e-15	1.03586e-10	0.00591369	0.994086	rs7608697	rs7608697	cd	Fgut	2_61005630_61824932
2179	2.46119e-16	2.01898e-08	1.21902e-08	1	8.88727e-10	rs7608697	rs34695944	cd	ra	2_61005630_61824932
2235	2.30508e-08	0.679287	1.05887e-08	0.312032	0.00868093	rs7608697	rs6545838	cd	uc	2_61005630_61824932
2239	7.04801e-24	5.78575e-16	1.08116e-10	0.00788322	0.992117	rs7608697	rs7608697	cd	uc	2_61005630_61824932
1481	2.53692e-19	1.19031e-06	2.13131e-13	0.999999	1.3028e-08	rs7608697	rs34695944	Fgut	ra	2_61005630_61824932
1476	8.14898e-13	0.762603	2.43507e-13	0.227871	0.00952609	rs7608697	rs6545838	Fgut	uc	2_61005630_61824932
1480	1.11764e-28	5.24391e-16	1.561e-15	0.00633047	0.99367	rs7608697	rs7608697	Fgut	uc	2_61005630_61824932
2173	6.59972e-09	0.326883	2.97828e-09	0.146988	0.526129	rs34695944	rs6545838	ra	uc	2_61005630_61824932
2178	1.12264e-21	5.56044e-14	2.01898e-08	1	2.28552e-10	rs34695944	rs7608697	ra	uc	2_61005630_61824932
922	1.60402e-07	0.00395647	2.31586e-05	0.570803	0.425217	rs1858037	rs268124	ra	sle	2_65536234_65684152
538	6.67137e-14	1.22811e-08	4.26028e-08	0.00684947	0.99315	rs9653442	rs9653442	Faid	ra	2_100636757_100871361
2647	3.7214e-29	1.02275e-07	3.59916e-22	0.989141	0.0108592	rs12470864	rs2110735	asthma	cd	2_102562771_103302509
2668	1.53044e-50	1.03398e-07	1.48014e-43	1	6.34334e-09	rs10197862	rs2110735	asthma	cd	2_102562771_103302509
2676	1.07675e-32	2.97137e-11	3.62373e-22	1	8.98555e-08	rs12470864	rs1861246	asthma	eczema	2_102562771_103302509
2589	3.34043e-22	0.921819	2.20911e-23	0.0609449	0.0172362	rs12470864	rs7559566	asthma	eczema	2_102562771_103302509
2592	2.51564e-22	0.694212	1.08526e-22	0.299481	0.00630667	rs12470864	rs13018263	asthma	eczema	2_102562771_103302509
2700	4.34356e-54	2.97137e-11	1.4618e-43	1	5.73012e-13	rs10197862	rs1861246	asthma	eczema	2_102562771_103302509
2613	1.3365e-43	0.914279	8.92162e-45	0.0610069	0.024714	rs10197862	rs7559566	asthma	eczema	2_102562771_103302509
2616	9.80879e-44	0.671005	4.25887e-44	0.291306	0.0376888	rs10197862	rs13018263	asthma	eczema	2_102562771_103302509
1485	2.74868e-25	3.47497e-05	1.03932e-21	0.130524	0.869441	rs12470864	rs59247511	asthma	Fgut	2_102562771_103302509
1485	4.15473e-38	0.000264398	1.57096e-34	0.999729	7.01634e-06	rs10197862	rs59247511	asthma	Fgut	2_102562771_103302509
1481	4.48461e-21	0.56696	3.32429e-21	0.420255	0.0127853	rs12470864	rs13026492	asthma	Falrg	2_102562771_103302509
1460	1.24701e-25	1.57651e-05	7.9098e-21	0.999984	1.58691e-07	rs12470864	rs955754	asthma	Falrg	2_102562771_103302509
1456	4.94222e-22	0.0624813	7.41063e-21	0.936877	0.000642108	rs12470864	rs7608638	asthma	Falrg	2_102562771_103302509
1457	5.10016e-24	0.000644779	7.90304e-21	0.999129	0.000226016	rs12470864	rs13018263	asthma	Falrg	2_102562771_103302509
1481	8.9406e-35	0.568802	6.62736e-35	0.421624	0.00957405	rs10197862	rs13026492	asthma	Falrg	2_102562771_103302509
1460	2.47801e-39	1.57651e-05	1.5718e-34	0.999984	2.5623e-07	rs10197862	rs955754	asthma	Falrg	2_102562771_103302509
1456	9.81722e-36	0.0624573	1.47205e-34	0.936517	0.00102588	rs10197862	rs7608638	asthma	Falrg	2_102562771_103302509
1457	9.03071e-38	0.000574695	1.39937e-34	0.890421	0.109005	rs10197862	rs13018263	asthma	Falrg	2_102562771_103302509
2819	2.45893e-19	2.30402e-12	8.15501e-09	0.0754877	0.924512	rs2110735	rs1861246	cd	eczema	2_102562771_103302509
2734	7.54725e-06	0.917541	6.20035e-07	0.0753723	0.00707835	rs2110735	rs7559566	cd	eczema	2_102562771_103302509
2737	5.5869e-06	0.679543	2.46774e-06	0.300134	0.0203147	rs2110735	rs13018263	cd	eczema	2_102562771_103302509
1485	2.30745e-12	2.1482e-05	8.72482e-09	0.0803069	0.919672	rs2110735	rs59247511	cd	Fgut	2_102562771_103302509
1481	5.16658e-08	0.481	3.82981e-08	0.356386	0.162614	rs2110735	rs13026492	cd	Falrg	2_102562771_103302509
1460	1.69338e-12	1.57651e-05	1.07412e-07	0.999982	1.7527e-06	rs2110735	rs955754	cd	Falrg	2_102562771_103302509
1456	2.1702e-09	0.0202041	3.25411e-08	0.302274	0.677522	rs2110735	rs7608638	cd	Falrg	2_102562771_103302509
1457	6.90517e-11	0.000642859	1.07e-07	0.996151	0.00320646	rs2110735	rs13018263	cd	Falrg	2_102562771_103302509
1480	9.41823e-16	3.04874e-05	3.56117e-12	0.114392	0.885578	rs1861246	rs59247511	eczema	Fgut	2_102562771_103302509
1399	0.000660077	2.20162e-05	0.960051	0.0320142	0.00725313	rs7559566	rs59247511	eczema	Fgut	2_102562771_103302509
1401	0.000541109	0.000128952	0.787018	0.18753	0.0247823	rs13018263	rs59247511	eczema	Fgut	2_102562771_103302509
1478	1.49338e-11	0.483415	1.10689e-11	0.358147	0.158438	rs1861246	rs13026492	eczema	Falrg	2_102562771_103302509
1457	5.87679e-16	1.90235e-05	3.08916e-11	0.999979	2.02583e-06	rs1861246	rs955754	eczema	Falrg	2_102562771_103302509
1453	6.45302e-13	0.0208888	9.67598e-12	0.312551	0.666561	rs1861246	rs7608638	eczema	Falrg	2_102562771_103302509
1452	3.29214e-14	0.00106568	3.071e-11	0.994095	0.00483897	rs1861246	rs13018263	eczema	Falrg	2_102562771_103302509
1397	0.559126	0.0186293	0.399971	0.0133175	0.00895633	rs7559566	rs13026492	eczema	Falrg	2_102562771_103302509
1376	1.82308e-05	6.02161e-07	0.958309	0.0316428	0.010029	rs7559566	rs955754	eczema	Falrg	2_102562771_103302509
1372	0.0702573	0.00231856	0.880639	0.0290442	0.0177414	rs7559566	rs7608638	eczema	Falrg	2_102562771_103302509
1371	0.00102377	3.37635e-05	0.954627	0.0314704	0.012845	rs7559566	rs13018263	eczema	Falrg	2_102562771_103302509
1397	0.485766	0.0356319	0.347494	0.0253836	0.105725	rs13018263	rs13026492	eczema	Falrg	2_102562771_103302509
1376	1.77037e-05	1.14842e-06	0.930603	0.0603583	0.0090194	rs13018263	rs955754	eczema	Falrg	2_102562771_103302509
1372	0.0662917	0.00430163	0.830933	0.0538741	0.0446	rs13018263	rs7608638	eczema	Falrg	2_102562771_103302509
1373	1.82672e-05	4.19643e-06	0.0282997	0.005535	0.966143	rs13018263	rs13018263	eczema	Falrg	2_102562771_103302509
1477	0.00013495	0.510265	0.000100013	0.378053	0.111448	rs59247511	rs13026492	Fgut	Falrg	2_102562771_103302509
1456	4.16825e-09	1.57608e-05	0.000264392	0.999706	1.37259e-05	rs59247511	rs955754	Fgut	Falrg	2_102562771_103302509
1452	7.26632e-06	0.027475	0.000108955	0.411412	0.560997	rs59247511	rs7608638	Fgut	Falrg	2_102562771_103302509
1453	1.70149e-07	0.00064336	0.000263658	0.996928	0.00216506	rs59247511	rs13018263	Fgut	Falrg	2_102562771_103302509
173	4.6758e-07	0.00118115	4.70811e-07	0.000190687	0.998627	rs3788964	rs2111485	Faid	t1d	2_163024377_163207480
173	0.000330771	0.835558	4.80856e-05	0.121426	0.0426373	rs3788964	rs35667974	Faid	t1d	2_163024377_163207480
174	0.000107089	0.270518	0.000286794	0.724465	0.0046224	rs3788964	rs72871627	Faid	t1d	2_163024377_163207480
382	2.75657e-11	1.75135e-07	8.94421e-07	0.00468728	0.995312	rs6740847	rs4667282	cd	Fgut	2_182308836_182333447
1608	4.04281e-09	5.76452e-07	0.00695835	0.99217	0.000871304	rs78415886	rs13426947	Faid	ra	2_191163706_192008203
1609	1.1531e-09	5.33366e-07	0.00198469	0.917933	0.0800814	rs4853540	rs13426947	Faid	ra	2_191163706_192008203
1612	4.38648e-13	5.74858e-07	7.54988e-07	0.989417	0.0105816	rs1517352	rs13426947	Faid	ra	2_191163706_192008203
1612	1.21574e-07	3.89843e-07	0.209249	0.670866	0.119885	rs6434435	rs13426947	Faid	ra	2_191163706_192008203
1653	1.39585e-07	3.42919e-07	0.24025	0.590051	0.169699	rs6434442	rs13426947	Faid	ra	2_191163706_192008203
1609	0.00152873	0.229809	0.00473185	0.711273	0.0526578	rs78415886	rs7601754	Faid	sle	2_191163706_192008203
1609	2.21993e-35	3.33715e-33	0.00660696	0.993204	0.000188803	rs78415886	rs4274624	Faid	sle	2_191163706_192008203
1610	4.2474e-05	0.0196464	0.000133528	0.0608441	0.919334	rs4853540	rs7601754	Faid	sle	2_191163706_192008203
1610	7.17762e-36	3.32001e-33	0.0021571	0.997766	7.70798e-05	rs4853540	rs4274624	Faid	sle	2_191163706_192008203
1613	1.77473e-07	0.232582	5.49818e-07	0.720502	0.0469157	rs1517352	rs7601754	Faid	sle	2_191163706_192008203
1613	5.69122e-40	7.45847e-34	1.71039e-07	0.223374	0.776626	rs1517352	rs4274624	Faid	sle	2_191163706_192008203
1613	1.45903e-05	4.6802e-05	0.00163383	0.00424683	0.994058	rs6434435	rs7601754	Faid	sle	2_191163706_192008203
1609	2.29766e-33	9.906e-34	0.690516	0.297694	0.0117896	rs6434435	rs4274624	Faid	sle	2_191163706_192008203
1654	0.0681754	0.167501	0.211085	0.518584	0.0346541	rs6434442	rs7601754	Faid	sle	2_191163706_192008203
1654	9.62296e-34	2.36428e-33	0.286399	0.703649	0.00995222	rs6434442	rs4274624	Faid	sle	2_191163706_192008203
1609	0.000379088	0.0569871	0.00405851	0.609774	0.328801	rs78415886	rs6434435	Faid	t1d	2_191163706_192008203
1609	0.00356546	0.535985	0.000705566	0.105712	0.354032	rs78415886	rs7423529	Faid	t1d	2_191163706_192008203
1610	6.85646e-07	0.000317146	9.48504e-06	0.00339103	0.996282	rs4853540	rs6434435	Faid	t1d	2_191163706_192008203
1610	0.0017783	0.822552	0.000349518	0.161656	0.0136639	rs4853540	rs7423529	Faid	t1d	2_191163706_192008203
1613	6.51733e-08	0.085411	6.95597e-07	0.911592	0.00299576	rs1517352	rs6434435	Faid	t1d	2_191163706_192008203
1613	5.78137e-07	0.757662	1.1391e-07	0.149188	0.0931498	rs1517352	rs7423529	Faid	t1d	2_191163706_192008203
1613	9.00033e-10	2.88707e-09	0.00123517	0.00296631	0.995799	rs6434435	rs6434435	Faid	t1d	2_191163706_192008203
1609	0.5768	0.248678	0.11336	0.0488612	0.0123003	rs6434435	rs7423529	Faid	t1d	2_191163706_192008203
1606	0.0635288	0.017191	0.678025	0.183416	0.0578394	rs6434442	rs6434435	Faid	t1d	2_191163706_192008203
1654	9.15155e-05	0.000224846	0.0181593	0.043678	0.937846	rs6434442	rs7423529	Faid	t1d	2_191163706_192008203
2076	4.86399e-09	0.00883552	5.45493e-07	0.990898	0.000266073	rs13426947	rs7601754	ra	sle	2_191163706_192008203
2081	6.46902e-45	1.24786e-38	1.12876e-07	0.216953	0.783047	rs13426947	rs4274624	ra	sle	2_191163706_192008203
2369	3.77741e-13	7.28655e-07	5.18406e-07	0.999993	5.70542e-06	rs13426947	rs6434435	ra	t1d	2_191163706_192008203
2420	2.17374e-09	0.00419309	5.11703e-07	0.987055	0.00875157	rs13426947	rs7423529	ra	t1d	2_191163706_192008203
2076	3.07813e-11	3.45347e-09	4.22437e-05	0.00374327	0.996214	rs7601754	rs6434435	sle	t1d	2_191163706_192008203
2126	0.000988956	0.00327536	0.229715	0.760798	0.00522228	rs7601754	rs7423529	sle	t1d	2_191163706_192008203
2081	1.27028e-39	0.0221649	3.89499e-38	0.67933	0.298505	rs4274624	rs6434435	sle	t1d	2_191163706_192008203
2135	2.40712e-40	0.00420013	5.59274e-38	0.975844	0.0199554	rs4274624	rs7423529	sle	t1d	2_191163706_192008203
1383	1.21697e-13	4.32624e-07	2.42645e-09	0.00763346	0.992366	rs231389	rs4673266	Faid	psc	2_204450734_205043436
1377	6.47278e-05	0.000248784	0.205576	0.790137	0.00397353	rs3087243	rs4673266	Faid	psc	2_204450734_205043436
1398	3.51146e-07	0.0003144	0.00111524	0.998538	3.2467e-05	rs3096849	rs4673266	Faid	psc	2_204450734_205043436
1385	1.41399e-10	0.000502663	3.40489e-09	0.0111157	0.988382	rs231389	rs1980422	Faid	ra	2_204450734_205043436
1376	2.55029e-15	1.3723e-10	1.85836e-05	0.999981	4.31249e-07	rs231389	rs3087243	Faid	ra	2_204450734_205043436
1377	0.0315566	0.119929	0.173407	0.65901	0.0160965	rs3087243	rs1980422	Faid	ra	2_204450734_205043436
1379	9.1599e-12	3.53033e-11	0.0788641	0.303333	0.617803	rs3087243	rs3087243	Faid	ra	2_204450734_205043436
1400	0.000170898	0.153503	0.000939148	0.843558	0.00182827	rs3096849	rs1980422	Faid	ra	2_204450734_205043436
1400	5.60979e-14	5.03881e-11	0.000410637	0.36821	0.63138	rs3096849	rs3087243	Faid	ra	2_204450734_205043436
1383	6.41427e-10	0.00228022	7.10388e-09	0.0242803	0.973439	rs231389	rs4309566	Faid	t1d	2_204450734_205043436
1383	1.7251e-07	0.61326	9.28627e-08	0.330063	0.0566774	rs231389	rs576542175	Faid	t1d	2_204450734_205043436
1384	2.87697e-08	0.102274	2.51969e-07	0.895725	0.00200051	rs231389	rs11571290	Faid	t1d	2_204450734_205043436
1383	2.36163e-39	8.39539e-33	2.813e-07	1	7.16077e-09	rs231389	rs3087243	Faid	t1d	2_204450734_205043436
1375	0.0230527	0.0875889	0.178748	0.679121	0.0314888	rs3087243	rs4309566	Faid	t1d	2_204450734_205043436
1375	0.119852	0.455377	0.0644481	0.244755	0.115568	rs3087243	rs576542175	Faid	t1d	2_204450734_205043436
1376	0.0118886	0.0451718	0.104227	0.395577	0.443135	rs3087243	rs11571290	Faid	t1d	2_204450734_205043436
1377	1.41445e-40	5.45011e-40	0.0234593	0.0895056	0.887035	rs3087243	rs3087243	Faid	t1d	2_204450734_205043436
1398	0.000126145	0.113305	0.000978227	0.878654	0.00693692	rs3096849	rs4309566	Faid	t1d	2_204450734_205043436
1398	0.000678453	0.609398	0.000365994	0.328682	0.0608762	rs3096849	rs576542175	Faid	t1d	2_204450734_205043436
1399	8.55228e-05	0.0768181	0.000752641	0.675789	0.246555	rs3096849	rs11571290	Faid	t1d	2_204450734_205043436
1398	9.33575e-36	8.38553e-33	0.00111201	0.998826	6.21156e-05	rs3096849	rs3087243	Faid	t1d	2_204450734_205043436
1847	3.11373e-08	0.000639366	7.5966e-07	0.014614	0.984746	rs4673266	rs1980422	psc	ra	2_204450734_205043436
1841	1.03683e-13	3.91035e-10	0.000265078	0.999723	1.15659e-05	rs4673266	rs3087243	psc	ra	2_204450734_205043436
1856	1.11633e-07	0.0022954	1.68812e-06	0.0337472	0.963956	rs4673266	rs4309566	psc	t1d	2_204450734_205043436
1856	2.74062e-05	0.563525	1.88068e-05	0.386656	0.0497727	rs4673266	rs576542175	psc	t1d	2_204450734_205043436
1857	4.73302e-06	0.0973202	4.38082e-05	0.900782	0.00184961	rs4673266	rs11571290	psc	t1d	2_204450734_205043436
1859	2.93213e-43	6.02904e-39	4.86308e-05	0.999945	5.92639e-06	rs4673266	rs3087243	psc	t1d	2_204450734_205043436
2172	7.14323e-05	0.00175757	0.018357	0.451138	0.528676	rs1980422	rs4309566	ra	t1d	2_204450734_205043436
2171	0.0215337	0.529785	0.0159839	0.393206	0.0394915	rs1980422	rs576542175	ra	t1d	2_204450734_205043436
2172	0.00361438	0.0889232	0.0353169	0.868887	0.00325838	rs1980422	rs11571290	ra	t1d	2_204450734_205043436
2171	1.98349e-36	4.87989e-35	0.0390424	0.960544	0.000413168	rs1980422	rs3087243	ra	t1d	2_204450734_205043436
2163	4.49562e-13	0.0039265	1.14037e-10	0.996008	6.56587e-05	rs3087243	rs4309566	ra	t1d	2_204450734_205043436
2162	6.49376e-11	0.567169	4.81509e-11	0.420541	0.0122903	rs3087243	rs576542175	ra	t1d	2_204450734_205043436
2163	1.02857e-11	0.0898362	1.00503e-10	0.877764	0.0324001	rs3087243	rs11571290	ra	t1d	2_204450734_205043436
2165	1.49606e-50	1.6195e-40	2.48157e-12	0.0258893	0.974111	rs3087243	rs3087243	ra	t1d	2_204450734_205043436
634	0.00427228	2.64665e-05	0.981285	0.00607065	0.00834571	rs10175070	rs2894644	asthma	Falrg	2_228701168_228768551
634	7.46557e-07	1.96356e-05	0.000171474	0.00351374	0.996294	rs7423358	rs2894644	asthma	Falrg	2_228701168_228768551
632	1.51236e-37	2.24768e-15	3.06384e-25	0.00355708	0.996443	rs3816234	rs10192579	cd	Fgut	2_234142691_234386803
635	8.5077e-27	0.00012572	6.76624e-23	0.999859	1.54217e-05	rs3816234	rs2119503	cd	Fgut	2_234142691_234386803
632	4.30248e-13	4.35314e-14	0.871628	0.0881488	0.0402233	rs12617453	rs10192579	cd	Fgut	2_234142691_234386803
635	2.37013e-05	2.94132e-06	0.188498	0.0226037	0.788871	rs12617453	rs2119503	cd	Fgut	2_234142691_234386803
650	3.10108e-07	0.0151118	2.02074e-05	0.984726	0.000141627	rs9917826	rs35570272	asthma	Falrg	3_32950778_33206420
627	1.58943e-27	1.40718e-06	1.233e-24	9.17167e-05	0.999907	rs35570272	rs35570272	asthma	Falrg	3_32950778_33206420
1291	0.0632902	0.011913	0.740717	0.139379	0.0447005	rs11706166	rs9848268	cd	Fgut	3_48541016_50250837
1296	0.00652028	0.00122621	0.826381	0.1554	0.0104733	rs11706166	rs80033912	cd	Fgut	3_48541016_50250837
1297	0.104745	0.0197001	0.701655	0.131924	0.0419759	rs11706166	rs1131095	cd	Fgut	3_48541016_50250837
1290	0.0259812	0.0450252	0.304001	0.526731	0.0982621	rs80033912	rs9848268	cd	Fgut	3_48541016_50250837
1296	1.29667e-07	3.13074e-05	2.05876e-05	0.00397477	0.995973	rs80033912	rs80033912	cd	Fgut	3_48541016_50250837
1296	0.0272341	0.0471922	0.182378	0.315603	0.427592	rs80033912	rs1131095	cd	Fgut	3_48541016_50250837
1290	6.04019e-08	0.0784614	7.06749e-07	0.918056	0.00348192	rs9836291	rs9848268	cd	Fgut	3_48541016_50250837
1295	3.34966e-09	0.00782593	4.24535e-07	0.991854	0.000319265	rs9836291	rs80033912	cd	Fgut	3_48541016_50250837
1332	2.67393e-11	0.000721516	9.46339e-10	0.0245607	0.974718	rs9836291	rs1131095	cd	Fgut	3_48541016_50250837
1984	7.25527e-15	3.4343e-14	0.174072	0.823972	0.0019563	rs11706166	rs6770670	cd	psc	3_48541016_50250837
1984	1.71682e-16	4.1506e-14	0.00411907	0.995831	5.01826e-05	rs80033912	rs6770670	cd	psc	3_48541016_50250837
2027	6.17623e-26	1.98725e-18	7.27633e-10	0.0224346	0.977565	rs9836291	rs6770670	cd	psc	3_48541016_50250837
2495	0.0387321	0.641845	0.0154206	0.255493	0.0485095	rs11706166	rs3895736	cd	uc	3_48541016_50250837
2494	2.46442e-10	4.08388e-09	0.0568744	0.942487	0.000638325	rs11706166	rs1131095	cd	uc	3_48541016_50250837
2485	0.00269018	0.700406	0.00106894	0.278289	0.0175461	rs80033912	rs3895736	cd	uc	3_48541016_50250837
2484	1.65784e-11	4.31631e-09	0.00382601	0.996128	4.64195e-05	rs80033912	rs1131095	cd	uc	3_48541016_50250837
2482	2.46386e-07	0.709506	9.78863e-08	0.28187	0.00862404	rs9836291	rs3895736	cd	uc	3_48541016_50250837
2526	1.65126e-20	5.31391e-13	6.86542e-10	0.0211147	0.978885	rs9836291	rs1131095	cd	uc	3_48541016_50250837
1288	7.5139e-15	8.7918e-14	0.078547	0.919053	0.00239989	rs9848268	rs6770670	Fgut	psc	3_48541016_50250837
1294	3.26559e-16	5.18485e-14	0.00625754	0.993522	0.000220254	rs80033912	rs6770670	Fgut	psc	3_48541016_50250837
1330	5.99491e-20	2.12165e-18	0.000592909	0.0200041	0.979403	rs1131095	rs6770670	Fgut	psc	3_48541016_50250837
1291	0.0656953	0.768865	0.00658542	0.0769907	0.0818637	rs9848268	rs3895736	Fgut	uc	3_48541016_50250837
1291	1.008e-09	1.17972e-08	0.0785291	0.919063	0.00240836	rs9848268	rs1131095	Fgut	uc	3_48541016_50250837
1297	0.00559328	0.888059	0.000555775	0.0882244	0.0175676	rs80033912	rs3895736	Fgut	uc	3_48541016_50250837
1297	3.16579e-11	5.02641e-09	0.00625751	0.993521	0.000221851	rs80033912	rs1131095	Fgut	uc	3_48541016_50250837
1297	0.114593	0.767629	0.0113913	0.0762772	0.0301096	rs1131095	rs3895736	Fgut	uc	3_48541016_50250837
1333	1.92796e-14	6.82371e-13	0.000612245	0.0206907	0.978697	rs1131095	rs1131095	Fgut	uc	3_48541016_50250837
1986	3.08612e-14	0.740436	1.0442e-14	0.250521	0.00904325	rs6770670	rs3895736	psc	uc	3_48541016_50250837
2029	4.08008e-29	4.80682e-13	1.68003e-18	0.0188115	0.981188	rs6770670	rs1131095	psc	uc	3_48541016_50250837
761	4.27275e-09	6.30513e-06	3.77301e-05	0.0547316	0.945224	rs7622814	rs7622814	asthma	Falrg	3_112526053_112689537
950	6.09894e-09	3.53839e-05	3.0948e-06	0.0169719	0.98299	rs13077048	rs6808936	asthma	cd	3_141094209_141295050
1622	1.52506e-06	0.000478571	0.00317498	0.996323	2.23439e-05	rs4580538	rs56116661	asthma	cd	3_188070950_188495948
1622	1.17908e-18	0.000480098	2.45468e-15	0.999501	1.93953e-05	rs13099273	rs56116661	asthma	cd	3_188070950_188495948
1626	2.78165e-06	0.000477297	0.00579103	0.99367	5.86801e-05	rs79221549	rs56116661	asthma	cd	3_188070950_188495948
1634	3.99367e-11	2.97019e-05	9.90161e-08	0.0727134	0.927257	rs55661102	rs56116661	asthma	cd	3_188070950_188495948
1639	8.36432e-06	0.000471683	0.0174134	0.981982	0.000124231	rs7650683	rs56116661	asthma	cd	3_188070950_188495948
761	0.00409862	0.000110928	0.964781	0.0261066	0.00490302	rs4580538	rs56116661	asthma	Fgut	3_188070950_188495948
761	0.000657976	0.00356862	0.154882	0.840022	0.000869149	rs13099273	rs56116661	asthma	Fgut	3_188070950_188495948
761	0.00413487	7.47913e-05	0.973316	0.0176004	0.00487426	rs79221549	rs56116661	asthma	Fgut	3_188070950_188495948
761	1.65928e-08	4.88696e-06	3.9058e-06	0.000150511	0.999841	rs55661102	rs56116661	asthma	Fgut	3_188070950_188495948
774	7.81952e-05	0.0041508	0.0184065	0.977066	0.000298495	rs7650683	rs56116661	asthma	Fgut	3_188070950_188495948
766	0.00361542	0.000100022	0.964548	0.0266794	0.00505694	rs4580538	rs9290877	asthma	Falrg	3_188070950_188495948
766	0.000570119	0.00309213	0.1521	0.82492	0.0193168	rs13099273	rs9290877	asthma	Falrg	3_188070950_188495948
766	0.00364934	6.60978e-05	0.973598	0.017629	0.00505798	rs79221549	rs9290877	asthma	Falrg	3_188070950_188495948
766	4.20064e-06	0.00123719	0.00112068	0.329398	0.66824	rs55661102	rs9290877	asthma	Falrg	3_188070950_188495948
778	4.42339e-09	1.73928e-07	8.7291e-05	0.00243482	0.997478	rs7650683	rs9290877	asthma	Falrg	3_188070950_188495948
773	2.83846e-09	4.25949e-06	6.68151e-07	2.65783e-06	0.999992	rs56116661	rs56116661	cd	Fgut	3_188070950_188495948
777	3.34919e-08	5.02591e-05	0.000660928	0.991804	0.00748473	rs56116661	rs9290877	cd	Falrg	3_188070950_188495948
773	2.12727e-07	5.00743e-05	0.00419795	0.988157	0.00759446	rs56116661	rs9290877	Fgut	Falrg	3_188070950_188495948
820	7.79673e-35	2.2215e-07	3.67819e-30	0.00948965	0.99051	rs5743618	rs10012017	asthma	Falrg	4_38708355_38933726
2249	2.41992e-10	2.21813e-05	1.09092e-05	0.999954	1.33651e-05	rs13135092	rs13136219	cd	sle	4_102710688_103547967
3996	0.00041535	0.000143372	0.738602	0.254948	0.00589105	rs138538714	rs62324212	asthma	cd	4_122903441_124264377
3995	1.49666e-20	0.000562003	2.66146e-17	0.99939	4.83576e-05	rs45613035	rs62324212	asthma	cd	4_122903441_124264377
4005	3.61974e-30	0.000360205	6.47444e-27	0.643925	0.355715	rs17454584	rs62324212	asthma	cd	4_122903441_124264377
3996	0.000233616	0.00032641	0.415432	0.58044	0.00356837	rs309387	rs62324212	asthma	cd	4_122903441_124264377
4030	0.0286901	0.00996506	0.704835	0.244802	0.0117087	rs138538714	rs539870576	asthma	eczema	4_122903441_124264377
3886	1.04659e-05	3.61133e-06	0.737187	0.254364	0.00843463	rs138538714	rs7699742	asthma	eczema	4_122903441_124264377
4029	2.57447e-19	0.00971377	6.32631e-18	0.237947	0.75234	rs45613035	rs539870576	asthma	eczema	4_122903441_124264377
3885	7.17271e-21	1.41968e-05	5.05226e-16	0.999986	1.75499e-07	rs45613035	rs7699742	asthma	eczema	4_122903441_124264377
4040	3.27697e-28	0.0391003	8.0506e-27	0.960584	0.000316169	rs17454584	rs539870576	asthma	eczema	4_122903441_124264377
3896	1.15004e-31	1.37221e-05	8.10332e-27	0.966841	0.0331457	rs17454584	rs7699742	asthma	eczema	4_122903441_124264377
4030	0.0120733	0.016822	0.297156	0.413773	0.260176	rs309387	rs539870576	asthma	eczema	4_122903441_124264377
3886	5.90859e-06	8.22424e-06	0.416185	0.579288	0.00451302	rs309387	rs7699742	asthma	eczema	4_122903441_124264377
2958	0.057373	0.0148226	0.731727	0.189038	0.00703932	rs138538714	rs17388568	asthma	Fgut	4_122903441_124264377
2969	0.227144	0.0587122	0.559705	0.144663	0.0097757	rs138538714	rs35439287	asthma	Fgut	4_122903441_124264377
2958	2.14061e-18	0.0720852	2.73011e-17	0.919356	0.00855915	rs45613035	rs17388568	asthma	Fgut	4_122903441_124264377
2969	3.69758e-18	0.124516	9.13054e-18	0.306902	0.568582	rs45613035	rs35439287	asthma	Fgut	4_122903441_124264377
2961	8.37429e-29	0.00454849	1.13758e-27	0.0608532	0.934598	rs17454584	rs17388568	asthma	Fgut	4_122903441_124264377
2972	5.28071e-27	0.286623	1.30124e-26	0.706271	0.00710646	rs17454584	rs35439287	asthma	Fgut	4_122903441_124264377
2959	0.033637	0.0386187	0.429004	0.492534	0.00620658	rs309387	rs17388568	asthma	Fgut	4_122903441_124264377
2970	0.123161	0.141408	0.303617	0.348516	0.0832988	rs309387	rs35439287	asthma	Fgut	4_122903441_124264377
2969	3.25301e-05	8.40838e-06	0.785376	0.202992	0.0115903	rs138538714	rs62323880	asthma	Faid	4_122903441_124264377
2831	6.94936e-06	1.78133e-06	0.789058	0.202251	0.00868172	rs138538714	rs72669172	asthma	Faid	4_122903441_124264377
2969	1.60472e-22	5.40388e-06	3.87527e-18	0.129629	0.870365	rs45613035	rs62323880	asthma	Faid	4_122903441_124264377
2831	4.12265e-21	8.80708e-06	4.68103e-16	0.999991	2.32748e-07	rs45613035	rs72669172	asthma	Faid	4_122903441_124264377
2972	7.63082e-31	4.14181e-05	1.84231e-26	0.999958	8.04528e-07	rs17454584	rs62323880	asthma	Faid	4_122903441_124264377
2834	1.16972e-31	6.35332e-06	1.33011e-26	0.722171	0.277822	rs17454584	rs72669172	asthma	Faid	4_122903441_124264377
2970	1.91923e-05	2.20357e-05	0.46336	0.532005	0.00459397	rs309387	rs62323880	asthma	Faid	4_122903441_124264377
2832	4.08306e-06	4.68225e-06	0.463607	0.531637	0.00474766	rs309387	rs72669172	asthma	Faid	4_122903441_124264377
2950	4.31261e-09	1.11366e-09	0.785676	0.202875	0.0114488	rs138538714	rs62321685	asthma	Falrg	4_122903441_124264377
2910	2.10993e-19	5.43362e-20	0.787726	0.202851	0.00942299	rs138538714	rs7699742	asthma	Falrg	4_122903441_124264377
2883	0.0362089	0.00931257	0.750832	0.193096	0.0105505	rs138538714	rs2390353	asthma	Falrg	4_122903441_124264377
2950	2.76233e-26	9.30215e-10	5.03245e-18	0.168636	0.831364	rs45613035	rs62321685	asthma	Falrg	4_122903441_124264377
2910	2.46463e-35	2.67851e-19	9.2015e-17	1	2.1252e-18	rs45613035	rs7699742	asthma	Falrg	4_122903441_124264377
2883	4.22954e-18	0.0459658	8.77018e-17	0.953125	0.000909483	rs45613035	rs2390353	asthma	Falrg	4_122903441_124264377
2953	1.0106e-34	5.48905e-09	1.84111e-26	1	5.26488e-10	rs17454584	rs62321685	asthma	Falrg	4_122903441_124264377
2913	4.66844e-45	2.53566e-19	1.74327e-26	0.946802	0.0531984	rs17454584	rs7699742	asthma	Falrg	4_122903441_124264377
2886	8.45935e-28	0.0459469	1.7541e-26	0.952736	0.00131728	rs17454584	rs2390353	asthma	Falrg	4_122903441_124264377
2950	3.12672e-09	2.331e-09	0.569628	0.424658	0.00571457	rs309387	rs62321685	asthma	Falrg	4_122903441_124264377
2910	1.525e-19	1.13633e-19	0.569347	0.424235	0.00641738	rs309387	rs7699742	asthma	Falrg	4_122903441_124264377
2884	0.000135515	0.000155466	0.00499327	0.00473844	0.989977	rs309387	rs2390353	asthma	Falrg	4_122903441_124264377
3681	3.87351e-05	1.1811e-05	0.762613	0.23253	0.00480686	rs138538714	rs13119723	asthma	psc	4_122903441_124264377
3681	1.34987e-21	5.07866e-05	2.65761e-17	0.999881	6.82214e-05	rs45613035	rs13119723	asthma	psc	4_122903441_124264377
3692	4.25662e-31	5.07892e-05	8.38039e-27	0.999933	1.58458e-05	rs17454584	rs13119723	asthma	psc	4_122903441_124264377
3682	2.13595e-05	2.93193e-05	0.420523	0.577233	0.00219321	rs309387	rs13119723	asthma	psc	4_122903441_124264377
4329	7.71219e-09	2.76147e-09	0.727199	0.260377	0.0124247	rs138538714	rs13147049	asthma	t1d	4_122903441_124264377
4328	2.76345e-25	1.06053e-08	2.60571e-17	1	1.38179e-09	rs45613035	rs13147049	asthma	t1d	4_122903441_124264377
4339	8.88164e-35	1.05975e-08	8.37473e-27	0.999266	0.000734424	rs17454584	rs13147049	asthma	t1d	4_122903441_124264377
4329	4.34258e-09	6.19271e-09	0.409471	0.583919	0.00660938	rs309387	rs13147049	asthma	t1d	4_122903441_124264377
4284	4.98679e-05	0.0644117	0.000723128	0.934026	0.000788918	rs62324212	rs539870576	cd	eczema	4_122903441_124264377
4146	6.95279e-10	1.24288e-06	4.8024e-05	0.0849325	0.915018	rs62324212	rs7699742	cd	eczema	4_122903441_124264377
2964	1.89238e-06	0.00304033	2.55776e-05	0.0401366	0.956796	rs62324212	rs17388568	cd	Fgut	4_122903441_124264377
2975	0.000225033	0.247455	0.000549608	0.604222	0.147549	rs62324212	rs35439287	cd	Fgut	4_122903441_124264377
2975	3.76184e-08	4.13666e-05	0.000908457	0.998973	7.66567e-05	rs62324212	rs62323880	cd	Faid	4_122903441_124264377
2837	2.69737e-10	4.34099e-07	3.06724e-05	0.0484107	0.951558	rs62324212	rs72669172	cd	Faid	4_122903441_124264377
2955	4.86705e-12	5.48379e-09	0.000886684	0.999042	7.09549e-05	rs62324212	rs62321685	cd	Falrg	4_122903441_124264377
2915	1.13415e-23	1.82523e-20	4.23508e-05	0.0672244	0.932733	rs62324212	rs7699742	cd	Falrg	4_122903441_124264377
2889	2.34197e-05	0.0263873	0.000862958	0.972305	0.000421526	rs62324212	rs2390353	cd	Falrg	4_122903441_124264377
3623	1.45396e-08	2.59758e-05	0.000286197	0.510816	0.488872	rs62324212	rs13119723	cd	psc	4_122903441_124264377
4558	3.99955e-13	7.1311e-10	3.53663e-05	0.062415	0.93755	rs62324212	rs13147049	cd	t1d	4_122903441_124264377
2936	0.00534263	0.0657174	0.0692666	0.852012	0.00766148	rs539870576	rs17388568	eczema	Fgut	4_122903441_124264377
2947	0.0108305	0.133269	0.026752	0.328681	0.500468	rs539870576	rs35439287	eczema	Fgut	4_122903441_124264377
2814	3.93048e-07	0.0262105	5.33266e-06	0.354992	0.618792	rs7699742	rs17388568	eczema	Fgut	4_122903441_124264377
2825	5.22478e-06	0.347576	9.69645e-06	0.645045	0.00736386	rs7699742	rs35439287	eczema	Fgut	4_122903441_124264377
2947	6.91992e-07	8.51489e-06	0.0167111	0.20485	0.77843	rs539870576	rs62323880	eczema	Faid	4_122903441_124264377
2809	3.79222e-06	2.18089e-05	0.147968	0.850959	0.00104752	rs539870576	rs72669172	eczema	Faid	4_122903441_124264377
2825	4.05118e-09	0.000269503	1.50276e-05	0.999708	6.97153e-06	rs7699742	rs62323880	eczema	Faid	4_122903441_124264377
2837	5.56423e-12	3.71053e-07	6.3272e-07	0.0412345	0.958765	rs7699742	rs72669172	eczema	Faid	4_122903441_124264377
2956	2.45202e-11	3.00096e-10	0.00446711	0.05373	0.941803	rs539870576	rs62321685	eczema	Falrg	4_122903441_124264377
2887	1.13856e-17	1.02129e-16	0.100231	0.899072	0.000697419	rs539870576	rs7699742	eczema	Falrg	4_122903441_124264377
2890	0.000888035	0.00802454	0.0327219	0.295021	0.663345	rs539870576	rs2390353	eczema	Falrg	4_122903441_124264377
2805	5.57125e-12	1.79986e-08	0.000309442	0.999686	4.20912e-06	rs7699742	rs62321685	eczema	Falrg	4_122903441_124264377
2833	8.85209e-26	5.90306e-21	3.30551e-07	0.021064	0.978936	rs7699742	rs7699742	eczema	Falrg	4_122903441_124264377
2807	8.17148e-06	0.0263989	0.000301085	0.97269	0.000601621	rs7699742	rs2390353	eczema	Falrg	4_122903441_124264377
3558	2.94538e-06	4.76086e-05	0.0579768	0.93712	0.00485227	rs539870576	rs13119723	eczema	psc	4_122903441_124264377
3419	7.35417e-10	5.07979e-05	1.44758e-05	0.999893	4.22038e-05	rs7699742	rs13119723	eczema	psc	4_122903441_124264377
6082	5.81205e-09	1.44163e-07	0.0387355	0.960802	0.000461892	rs539870576	rs13147049	eczema	t1d	4_122903441_124264377
5938	3.97956e-15	2.7582e-10	3.75241e-07	0.02534	0.97466	rs7699742	rs13147049	eczema	t1d	4_122903441_124264377
2953	6.13327e-06	3.45392e-05	0.148113	0.834072	0.0177739	rs17388568	rs62323880	Fgut	Faid	4_122903441_124264377
2815	3.62089e-08	4.91266e-07	0.00411723	0.0549199	0.940962	rs17388568	rs72669172	Fgut	Faid	4_122903441_124264377
2976	5.04807e-06	1.24721e-05	0.121907	0.300614	0.577461	rs35439287	rs62323880	Fgut	Faid	4_122903441_124264377
2826	4.47149e-06	8.31046e-06	0.346933	0.644782	0.00827189	rs35439287	rs72669172	Fgut	Faid	4_122903441_124264377
2933	3.89419e-10	5.04866e-09	0.0709446	0.919761	0.00929479	rs17388568	rs62321685	Fgut	Falrg	4_122903441_124264377
2893	7.02486e-21	9.53667e-20	0.0262319	0.355496	0.618272	rs17388568	rs7699742	Fgut	Falrg	4_122903441_124264377
2867	0.00188135	0.0243754	0.0693226	0.898157	0.00626387	rs17388568	rs2390353	Fgut	Falrg	4_122903441_124264377
2944	6.04261e-10	1.49069e-09	0.110085	0.270956	0.61896	rs35439287	rs62321685	Fgut	Falrg	4_122903441_124264377
2904	8.48069e-20	1.81752e-19	0.31606	0.677349	0.0065918	rs35439287	rs7699742	Fgut	Falrg	4_122903441_124264377
2878	0.00674641	0.0144752	0.248587	0.533176	0.197015	rs35439287	rs2390353	Fgut	Falrg	4_122903441_124264377
2965	4.63741e-06	6.2997e-05	0.0681851	0.926256	0.00549105	rs17388568	rs13119723	Fgut	psc	4_122903441_124264377
2975	2.3221e-06	5.65466e-06	0.0456934	0.110426	0.843872	rs35439287	rs13119723	Fgut	psc	4_122903441_124264377
2964	2.43922e-10	3.30843e-09	0.0208573	0.28242	0.696722	rs17388568	rs13147049	Fgut	t1d	4_122903441_124264377
2975	3.3548e-09	8.2885e-09	0.285618	0.705653	0.00872921	rs35439287	rs13147049	Fgut	t1d	4_122903441_124264377
2944	3.78159e-14	9.13226e-10	6.88933e-06	0.165538	0.834455	rs62323880	rs62321685	Faid	Falrg	4_122903441_124264377
2904	2.30848e-23	2.68302e-19	8.60329e-05	0.999912	2.17586e-06	rs62323880	rs7699742	Faid	Falrg	4_122903441_124264377
2878	2.27187e-06	0.0264047	8.37125e-05	0.972942	0.000566833	rs62323880	rs2390353	Faid	Falrg	4_122903441_124264377
2806	4.57808e-13	1.78632e-08	2.56279e-05	0.999974	7.61466e-07	rs72669172	rs62321685	Faid	Falrg	4_122903441_124264377
2834	7.57728e-26	8.61628e-21	2.82947e-07	0.0312058	0.968794	rs72669172	rs7699742	Faid	Falrg	4_122903441_124264377
2808	6.76939e-07	0.0264134	2.49424e-05	0.973225	0.000335947	rs72669172	rs2390353	Faid	Falrg	4_122903441_124264377
2975	2.10383e-09	5.0806e-05	4.13984e-05	0.999742	0.000165592	rs62323880	rs13119723	Faid	psc	4_122903441_124264377
2837	4.4664e-10	5.07883e-05	8.78875e-06	0.999384	0.000556304	rs72669172	rs13119723	Faid	psc	4_122903441_124264377
2975	4.86361e-13	1.17453e-08	4.14073e-05	0.999957	1.57878e-06	rs62323880	rs13147049	Faid	t1d	4_122903441_124264377
2837	2.79748e-15	3.17372e-10	2.39207e-07	0.026471	0.973529	rs72669172	rs13147049	Faid	t1d	4_122903441_124264377
2955	2.78913e-13	5.08126e-05	5.48835e-09	0.999872	7.69609e-05	rs62321685	rs13119723	Falrg	psc	4_122903441_124264377
2915	1.36085e-23	5.08162e-05	2.67782e-19	0.999938	1.07642e-05	rs7699742	rs13119723	Falrg	psc	4_122903441_124264377
2889	1.34223e-06	4.94578e-05	0.0264118	0.973207	0.000330937	rs2390353	rs13119723	Falrg	psc	4_122903441_124264377
2956	8.96211e-16	1.63273e-07	5.48905e-09	1	2.21469e-08	rs62321685	rs13147049	Falrg	t1d	4_122903441_124264377
2915	6.88995e-29	2.53841e-10	5.89146e-21	0.0210349	0.978965	rs7699742	rs13147049	Falrg	t1d	4_122903441_124264377
2890	4.31201e-09	1.58887e-07	0.0264099	0.973138	0.000452397	rs2390353	rs13147049	Falrg	t1d	4_122903441_124264377
3734	5.74373e-13	1.13082e-08	5.07891e-05	0.999931	1.82402e-05	rs13119723	rs13147049	psc	t1d	4_122903441_124264377
1397	1.93218e-14	2.76724e-11	1.26177e-05	0.0170881	0.982899	rs1246904	rs2611211	Faid	t1d	4_166331660_166659123
1192	1.33683e-14	0.000209839	9.76577e-12	0.152444	0.847346	rs7717955	rs1008756	asthma	Faid	5_35762592_36160668
1192	1.31776e-19	2.04511e-09	7.73292e-13	0.0110122	0.988988	rs7717955	rs6871748	asthma	Falrg	5_35762592_36160668
1718	1.17415e-14	0.000184767	2.6078e-11	0.409777	0.590038	rs7717955	rs2303137	asthma	t1d	5_35762592_36160668
1192	3.40213e-11	2.45982e-08	0.000199645	0.143492	0.856309	rs1008756	rs6871748	Faid	Falrg	5_35762592_36160668
1191	5.32083e-08	3.85162e-05	7.55774e-05	0.0537625	0.946123	rs1008756	rs2303137	Faid	t1d	5_35762592_36160668
1191	3.0686e-11	0.000180072	4.43386e-08	0.259449	0.740371	rs6871748	rs2303137	Falrg	t1d	5_35762592_36160668
3949	6.58323e-06	0.000204165	0.014207	0.440057	0.545525	rs34922583	rs4621594	cd	Fgut	5_39619119_41142606
3946	3.5526e-06	0.000110173	0.031212	0.967942	0.000732621	rs34922583	rs2371685	cd	Fgut	5_39619119_41142606
3946	1.33897e-06	4.15239e-05	0.031207	0.967787	0.00096329	rs34922583	rs11742570	cd	Fgut	5_39619119_41142606
3947	0.000396173	0.0122861	0.0308012	0.9552	0.00131644	rs34922583	rs1876142	cd	Fgut	5_39619119_41142606
3983	0.000165992	0.000173734	0.332727	0.347928	0.319005	rs72748445	rs4621594	cd	Fgut	5_39619119_41142606
3980	5.51122e-05	5.7675e-05	0.484199	0.506706	0.00898292	rs72748445	rs2371685	cd	Fgut	5_39619119_41142606
3980	2.07957e-05	2.17627e-05	0.48468	0.50721	0.00806682	rs72748445	rs11742570	cd	Fgut	5_39619119_41142606
3981	0.00615079	0.00643689	0.478355	0.500597	0.00846054	rs72748445	rs1876142	cd	Fgut	5_39619119_41142606
3912	1.01227e-08	0.000524893	1.92743e-05	0.999435	2.12405e-05	rs2371685	rs4621594	cd	Fgut	5_39619119_41142606
3982	8.38014e-14	2.6928e-07	1.34208e-08	0.0421674	0.957832	rs2371685	rs2371685	cd	Fgut	5_39619119_41142606
3938	2.24054e-12	3.27361e-07	6.83373e-06	0.998462	0.00153116	rs2371685	rs11742570	cd	Fgut	5_39619119_41142606
3910	2.43549e-07	0.0126288	1.89346e-05	0.981813	0.00553954	rs2371685	rs1876142	cd	Fgut	5_39619119_41142606
3912	1.24642e-18	0.000524869	2.37328e-15	0.999389	8.65853e-05	rs11742570	rs4621594	cd	Fgut	5_39619119_41142606
3938	2.05205e-22	0.000113808	1.80286e-18	0.999883	3.51324e-06	rs11742570	rs2371685	cd	Fgut	5_39619119_41142606
3972	8.87228e-28	7.95957e-08	2.87169e-21	0.256884	0.743116	rs11742570	rs11742570	cd	Fgut	5_39619119_41142606
3910	3.00073e-17	0.0126361	2.3329e-15	0.982382	0.00498165	rs11742570	rs1876142	cd	Fgut	5_39619119_41142606
3942	3.8845e-12	0.000524906	7.39638e-09	0.99946	1.51701e-05	rs10076944	rs4621594	cd	Fgut	5_39619119_41142606
3939	8.42223e-13	0.000113808	7.39949e-09	0.999881	5.63972e-06	rs10076944	rs2371685	cd	Fgut	5_39619119_41142606
3939	3.17506e-13	4.2904e-05	7.40005e-09	0.999956	1.48603e-06	rs10076944	rs11742570	cd	Fgut	5_39619119_41142606
3940	4.04655e-12	0.000549245	5.00778e-10	0.067039	0.932412	rs10076944	rs1876142	cd	Fgut	5_39619119_41142606
5583	0.000180714	0.00613283	0.027869	0.945761	0.020057	rs34922583	rs4957257	cd	uc	5_39619119_41142606
5561	1.48911e-06	5.05169e-05	0.0286141	0.970712	0.000622144	rs34922583	rs6889364	cd	uc	5_39619119_41142606
5618	0.00252332	0.00348469	0.389915	0.538405	0.0656714	rs72748445	rs4957257	cd	uc	5_39619119_41142606
5596	2.17045e-05	2.99375e-05	0.417064	0.575259	0.00762483	rs72748445	rs6889364	cd	uc	5_39619119_41142606
5575	3.34005e-08	0.00639389	5.15127e-06	0.986103	0.00749752	rs2371685	rs4957257	cd	uc	5_39619119_41142606
5605	3.07272e-14	1.11964e-07	1.4627e-08	0.0523504	0.947649	rs2371685	rs6889364	cd	uc	5_39619119_41142606
5614	6.25277e-23	0.00634187	9.6473e-21	0.978462	0.0151963	rs11742570	rs4957257	cd	uc	5_39619119_41142606
5592	3.77468e-25	3.82847e-05	7.31136e-21	0.741296	0.258666	rs11742570	rs6889364	cd	uc	5_39619119_41142606
5573	4.52266e-11	0.0064452	6.97106e-09	0.99344	0.000114782	rs10076944	rs4957257	cd	uc	5_39619119_41142606
5551	3.65156e-13	5.2038e-05	7.01669e-09	0.999942	5.63444e-06	rs10076944	rs6889364	cd	uc	5_39619119_41142606
4050	9.5633e-08	0.000215984	1.39001e-05	0.0304235	0.969347	rs4621594	rs4957257	Fgut	uc	5_39619119_41142606
4028	5.93174e-08	5.27495e-05	0.00112312	0.998767	5.727e-05	rs4621594	rs6889364	Fgut	uc	5_39619119_41142606
4076	8.40056e-07	0.00738048	0.000112951	0.992357	0.000148391	rs2371685	rs4957257	Fgut	uc	5_39619119_41142606
4098	5.40222e-13	8.65166e-08	2.38442e-07	0.0372238	0.962776	rs2371685	rs6889364	Fgut	uc	5_39619119_41142606
4110	2.21826e-09	0.00717983	2.98382e-07	0.965746	0.0270743	rs11742570	rs4957257	Fgut	uc	5_39619119_41142606
4088	1.59426e-11	5.16014e-05	3.0409e-07	0.984232	0.0157161	rs11742570	rs6889364	Fgut	uc	5_39619119_41142606
4048	5.91757e-05	0.00732495	0.00795187	0.984307	0.00035692	rs1876142	rs4957257	Fgut	uc	5_39619119_41142606
4026	4.23035e-07	5.23643e-05	0.0080098	0.991472	0.000464929	rs1876142	rs6889364	Fgut	uc	5_39619119_41142606
770	9.64515e-07	1.57698e-05	0.000248708	0.0030697	0.996665	rs6873385	rs7731626	Faid	jia	5_55435220_55567087
773	2.64875e-06	0.000248089	0.000177595	0.0156501	0.983922	rs160289	rs7731626	Faid	jia	5_55435220_55567087
770	5.8596e-14	9.58041e-13	0.000205594	0.00236402	0.99743	rs6873385	rs7731626	Faid	ra	5_55435220_55567087
773	1.20396e-08	1.12766e-06	0.0104402	0.977846	0.0117127	rs160289	rs7731626	Faid	ra	5_55435220_55567087
998	2.31273e-16	2.18792e-12	4.17508e-06	0.0385362	0.96146	rs7731626	rs7731626	jia	ra	5_55435220_55567087
1113	1.83745e-15	6.0808e-06	1.29039e-11	0.0417454	0.958249	rs6873866	rs251340	cd	Fgut	5_96133592_96372165
376	1.34338e-09	1.15832e-06	4.00434e-05	0.0335607	0.966398	rs28157	rs2561477	Faid	ra	5_102518795_102681586
1293	0.585231	0.0944201	0.258404	0.0416701	0.0202747	rs180780495	rs79684465	asthma	Falrg	5_109611717_110729445
1296	0.00416457	0.000671942	0.846665	0.136595	0.0119035	rs180780495	rs424543	asthma	Falrg	5_109611717_110729445
1323	0.0654784	0.0105771	0.788382	0.127344	0.00821873	rs180780495	rs76678422	asthma	Falrg	5_109611717_110729445
1293	0.000190863	3.08179e-05	0.792725	0.127919	0.0791348	rs180780495	rs75772970	asthma	Falrg	5_109611717_110729445
1294	0.0528604	0.00852599	0.802541	0.129437	0.00663556	rs180780495	rs3898862	asthma	Falrg	5_109611717_110729445
1293	2.54323e-15	0.682766	1.12294e-15	0.301454	0.0157799	rs6869502	rs79684465	asthma	Falrg	5_109611717_110729445
1296	8.40486e-19	0.000226818	1.70872e-16	0.045158	0.954615	rs6869502	rs424543	asthma	Falrg	5_109611717_110729445
1323	2.85171e-16	0.0765583	3.43355e-15	0.921785	0.0016562	rs6869502	rs76678422	asthma	Falrg	5_109611717_110729445
1293	8.96615e-19	0.000240709	3.72397e-15	0.999753	6.31519e-06	rs6869502	rs75772970	asthma	Falrg	5_109611717_110729445
1294	2.29789e-16	0.0616902	3.48872e-15	0.936595	0.00171464	rs6869502	rs3898862	asthma	Falrg	5_109611717_110729445
1293	0.621857	0.0370713	0.274576	0.0163183	0.0501769	rs62375550	rs79684465	asthma	Falrg	5_109611717_110729445
1296	0.00459869	0.000270837	0.934922	0.0550566	0.00515159	rs62375550	rs424543	asthma	Falrg	5_109611717_110729445
1323	0.071778	0.00424495	0.864231	0.0511019	0.00864442	rs62375550	rs76678422	asthma	Falrg	5_109611717_110729445
1293	0.000207162	1.22366e-05	0.86042	0.0507345	0.0886256	rs62375550	rs75772970	asthma	Falrg	5_109611717_110729445
1294	0.0578937	0.00340947	0.878957	0.0517555	0.00798397	rs62375550	rs3898862	asthma	Falrg	5_109611717_110729445
1293	0.0068191	0.633246	0.00301092	0.279527	0.0773965	rs1837253	rs79684465	asthma	Falrg	5_109611717_110729445
1296	5.20904e-05	0.0048373	0.0105901	0.983432	0.00108868	rs1837253	rs424543	asthma	Falrg	5_109611717_110729445
1323	0.000803147	0.0745836	0.00967015	0.897994	0.0169491	rs1837253	rs76678422	asthma	Falrg	5_109611717_110729445
1293	7.61067e-08	7.4531e-06	0.000316099	0.0299857	0.969691	rs1837253	rs75772970	asthma	Falrg	5_109611717_110729445
1294	0.000651738	0.0605227	0.00989486	0.918862	0.0100691	rs1837253	rs3898862	asthma	Falrg	5_109611717_110729445
1293	0.00382332	0.670078	0.00168815	0.295839	0.0285716	rs3806933	rs79684465	asthma	Falrg	5_109611717_110729445
1296	2.77659e-05	0.00486628	0.00564487	0.989324	0.000137502	rs3806933	rs424543	asthma	Falrg	5_109611717_110729445
1323	0.000430527	0.0754653	0.00518369	0.908617	0.0103033	rs3806933	rs76678422	asthma	Falrg	5_109611717_110729445
1293	1.26876e-06	0.000226859	0.00526962	0.942174	0.0523285	rs3806933	rs75772970	asthma	Falrg	5_109611717_110729445
1294	0.000167692	0.0299876	0.00254594	0.454767	0.512531	rs3806933	rs3898862	asthma	Falrg	5_109611717_110729445
1293	0.649424	0.0329039	0.286748	0.014512	0.0164119	rs2289278	rs79684465	asthma	Falrg	5_109611717_110729445
1296	0.00463334	0.000234596	0.941966	0.0476882	0.00547829	rs2289278	rs424543	asthma	Falrg	5_109611717_110729445
1323	0.0718803	0.00367321	0.865462	0.0442119	0.0147729	rs2289278	rs76678422	asthma	Falrg	5_109611717_110729445
1293	0.000220099	1.11563e-05	0.914152	0.0462968	0.0393195	rs2289278	rs75772970	asthma	Falrg	5_109611717_110729445
1294	0.0585327	0.00296264	0.88866	0.0449747	0.00487043	rs2289278	rs3898862	asthma	Falrg	5_109611717_110729445
4830	2.44829e-42	1.00393e-26	2.43871e-16	1	5.26021e-14	rs3749833	rs2188962	asthma	cd	5_129694835_132273192
4873	1.91674e-28	9.84675e-27	0.0190925	0.980825	8.26784e-05	rs13165038	rs2188962	asthma	cd	5_129694835_132273192
4884	2.60461e-35	1.00393e-26	2.59443e-09	1	1.27603e-11	rs60156285	rs2188962	asthma	cd	5_129694835_132273192
4830	1.17494e-29	1.00274e-26	0.00117034	0.998815	1.50281e-05	rs848	rs2188962	asthma	cd	5_129694835_132273192
4828	1.10719e-28	9.91574e-27	0.0110287	0.987695	0.00127602	rs2243285	rs2188962	asthma	cd	5_129694835_132273192
4982	3.05759e-18	0.0125376	2.40793e-16	0.987365	9.72309e-05	rs3749833	rs20541	asthma	eczema	5_129694835_132273192
5019	3.17082e-19	0.00130019	2.43555e-16	0.99869	1.02533e-05	rs3749833	rs30516	asthma	eczema	5_129694835_132273192
5027	0.000227507	0.0123067	0.0179168	0.969187	0.000361539	rs13165038	rs20541	asthma	eczema	5_129694835_132273192
5064	2.31921e-05	0.00125623	0.0178142	0.964914	0.0159924	rs13165038	rs30516	asthma	eczema	5_129694835_132273192
5034	2.38012e-12	0.000859716	2.86856e-10	0.102718	0.896423	rs60156285	rs20541	asthma	eczema	5_129694835_132273192
5071	3.59941e-12	0.00130013	2.76476e-09	0.998647	5.25682e-05	rs60156285	rs30516	asthma	eczema	5_129694835_132273192
4982	1.0275e-10	8.73951e-08	7.12513e-06	0.00506541	0.994927	rs848	rs20541	asthma	eczema	5_129694835_132273192
5014	2.73343e-05	0.000130303	0.0209958	0.0992077	0.879639	rs848	rs30516	asthma	eczema	5_129694835_132273192
4979	0.0001731	0.0123858	0.0135962	0.972848	0.000996591	rs2243285	rs20541	asthma	eczema	5_129694835_132273192
5016	1.5863e-05	0.0011462	0.0121846	0.880306	0.106348	rs2243285	rs30516	asthma	eczema	5_129694835_132273192
3154	3.56523e-22	4.58936e-13	7.76847e-10	1	1.00596e-11	rs3749833	rs2188962	asthma	Fgut	5_129694835_132273192
3155	2.62771e-13	1.94968e-13	0.572565	0.424824	0.0026111	rs13165038	rs2188962	asthma	Fgut	5_129694835_132273192
3206	1.45327e-21	4.58936e-13	3.16661e-09	1	1.77884e-11	rs60156285	rs2188962	asthma	Fgut	5_129694835_132273192
3159	5.39123e-16	4.58389e-13	0.00117472	0.998808	1.74375e-05	rs848	rs2188962	asthma	Fgut	5_129694835_132273192
3155	1.04316e-14	4.47183e-13	0.0227299	0.974388	0.00288251	rs2243285	rs2188962	asthma	Fgut	5_129694835_132273192
3133	2.23338e-10	0.287493	5.49472e-10	0.707306	0.00520137	rs3749833	rs743564	asthma	Falrg	5_129694835_132273192
3133	8.18952e-11	0.10542	6.29207e-10	0.809865	0.0847153	rs3749833	rs182691640	asthma	Falrg	5_129694835_132273192
3131	3.78496e-10	0.487221	3.54277e-10	0.455987	0.0567916	rs3749833	rs60153262	asthma	Falrg	5_129694835_132273192
3130	4.78823e-10	0.616368	2.4537e-10	0.315785	0.0678471	rs3749833	rs848	asthma	Falrg	5_129694835_132273192
3139	8.97883e-14	0.00011558	7.76694e-10	0.999802	8.20084e-05	rs3749833	rs256866	asthma	Falrg	5_129694835_132273192
3139	4.90197e-10	0.631009	9.8989e-11	0.127182	0.241809	rs3749833	rs2288386	asthma	Falrg	5_129694835_132273192
3134	0.155361	0.113143	0.382449	0.27845	0.0705966	rs13165038	rs743564	asthma	Falrg	5_129694835_132273192
3134	0.0602972	0.0439284	0.463271	0.337412	0.0950907	rs13165038	rs182691640	asthma	Falrg	5_129694835_132273192
3132	0.171953	0.125413	0.160967	0.116976	0.424692	rs13165038	rs60153262	asthma	Falrg	5_129694835_132273192
3131	0.378707	0.27579	0.194073	0.141322	0.0101093	rs13165038	rs848	asthma	Falrg	5_129694835_132273192
3140	5.86645e-05	4.32543e-05	0.507465	0.374043	0.11839	rs13165038	rs256866	asthma	Falrg	5_129694835_132273192
3140	0.451151	0.330012	0.0911236	0.0665949	0.0611181	rs13165038	rs2288386	asthma	Falrg	5_129694835_132273192
3185	8.48766e-10	0.268036	2.09691e-09	0.662124	0.06984	rs60156285	rs743564	asthma	Falrg	5_129694835_132273192
3185	3.58763e-10	0.113296	2.75838e-09	0.871069	0.0156354	rs60156285	rs182691640	asthma	Falrg	5_129694835_132273192
3183	5.60818e-10	0.177104	5.91957e-10	0.186301	0.636595	rs60156285	rs60153262	asthma	Falrg	5_129694835_132273192
3182	4.30543e-11	0.0135964	1.38177e-10	0.0426921	0.943712	rs60156285	rs848	asthma	Falrg	5_129694835_132273192
3191	3.66017e-13	0.000115586	3.16615e-09	0.999856	2.80297e-05	rs60156285	rs256866	asthma	Falrg	5_129694835_132273192
3191	2.28359e-09	0.721146	4.77006e-10	0.150508	0.128346	rs60156285	rs2288386	asthma	Falrg	5_129694835_132273192
3133	0.148978	0.136339	0.366526	0.335418	0.0127398	rs848	rs743564	asthma	Falrg	5_129694835_132273192
3133	0.0549869	0.050346	0.422468	0.386727	0.0854723	rs848	rs182691640	asthma	Falrg	5_129694835_132273192
3131	0.00716554	0.00661303	0.00670702	0.00521557	0.974299	rs848	rs60153262	asthma	Falrg	5_129694835_132273192
3135	1.71746e-06	0.00145948	5.7149e-06	0.0038618	0.994671	rs848	rs848	asthma	Falrg	5_129694835_132273192
3139	6.79774e-06	9.19081e-06	0.0588023	0.0786406	0.862541	rs848	rs256866	asthma	Falrg	5_129694835_132273192
3139	0.384358	0.356759	0.0776162	0.0719335	0.109333	rs848	rs2288386	asthma	Falrg	5_129694835_132273192
3134	0.0061983	0.265128	0.0152463	0.652086	0.0613421	rs2243285	rs743564	asthma	Falrg	5_129694835_132273192
3134	0.00256517	0.109723	0.0197082	0.842979	0.025024	rs2243285	rs182691640	asthma	Falrg	5_129694835_132273192
3132	0.00903802	0.386594	0.00839406	0.358812	0.237162	rs2243285	rs60153262	asthma	Falrg	5_129694835_132273192
3131	0.0158778	0.679158	0.00624548	0.267113	0.0316055	rs2243285	rs848	asthma	Falrg	5_129694835_132273192
3140	2.48868e-06	0.000106683	0.0215278	0.922786	0.0555773	rs2243285	rs256866	asthma	Falrg	5_129694835_132273192
3140	0.0178435	0.763246	0.00359364	0.153654	0.0616623	rs2243285	rs2288386	asthma	Falrg	5_129694835_132273192
5447	3.76035e-20	0.000154339	2.43343e-16	0.998771	0.00107498	rs3749833	rs2188962	asthma	t1d	5_129694835_132273192
5494	2.69328e-06	0.000151672	0.0174292	0.981521	0.000895453	rs13165038	rs2188962	asthma	t1d	5_129694835_132273192
5505	3.90703e-13	0.000154504	2.52834e-09	0.999834	1.13479e-05	rs60156285	rs2188962	asthma	t1d	5_129694835_132273192
5447	1.80734e-07	0.000154315	0.00116958	0.998615	6.09989e-05	rs848	rs2188962	asthma	t1d	5_129694835_132273192
5445	1.68051e-06	0.000152238	0.010875	0.985169	0.00380253	rs2243285	rs2188962	asthma	t1d	5_129694835_132273192
5308	1.44671e-31	1.44105e-05	1.00375e-26	0.999827	0.000158883	rs2188962	rs20541	cd	eczema	5_129694835_132273192
5338	1.44285e-29	0.00143721	1.00212e-26	0.998203	0.00036004	rs2188962	rs30516	cd	eczema	5_129694835_132273192
3214	1.58705e-40	8.06517e-15	3.45812e-28	0.0165902	0.98341	rs2188962	rs2188962	cd	Fgut	5_129694835_132273192
3188	1.72228e-28	0.0170089	4.25812e-28	0.0411105	0.941881	rs2188962	rs743564	cd	Falrg	5_129694835_132273192
3188	1.16263e-27	0.114819	8.93955e-27	0.882851	0.00233003	rs2188962	rs182691640	cd	Falrg	5_129694835_132273192
3186	4.87719e-27	0.481662	5.15408e-27	0.508998	0.00933956	rs2188962	rs60153262	cd	Falrg	5_129694835_132273192
3190	1.43318e-27	0.141538	8.63429e-27	0.8527	0.00576148	rs2188962	rs848	cd	Falrg	5_129694835_132273192
3194	1.17043e-30	0.000115589	1.01246e-26	0.999882	2.27675e-06	rs2188962	rs256866	cd	Falrg	5_129694835_132273192
3194	8.24168e-27	0.813933	1.72319e-27	0.170163	0.015904	rs2188962	rs2288386	cd	Falrg	5_129694835_132273192
5724	1.04417e-32	1.04009e-06	6.33454e-29	0.00590013	0.994099	rs2188962	rs2188962	cd	t1d	5_129694835_132273192
3207	6.62047e-18	4.58887e-13	1.44257e-05	0.999893	9.22827e-05	rs20541	rs2188962	eczema	Fgut	5_129694835_132273192
3206	1.48089e-15	4.57156e-13	0.0032268	0.996121	0.000651915	rs30516	rs2188962	eczema	Fgut	5_129694835_132273192
3188	0.00354509	0.169779	0.00876481	0.419361	0.39855	rs20541	rs743564	eczema	Falrg	5_129694835_132273192
3185	0.009514	0.454394	0.00987918	0.47178	0.054433	rs20541	rs182691640	eczema	Falrg	5_129694835_132273192
3186	0.00349629	0.16726	0.00369478	0.176107	0.649442	rs20541	rs60153262	eczema	Falrg	5_129694835_132273192
3190	2.5713e-08	0.00178225	1.54909e-07	0.00974879	0.988469	rs20541	rs848	eczema	Falrg	5_129694835_132273192
3190	2.63151e-06	0.000125682	0.0203858	0.97363	0.00585577	rs20541	rs256866	eczema	Falrg	5_129694835_132273192
3194	0.0149474	0.714479	0.00312525	0.149267	0.118182	rs20541	rs2288386	eczema	Falrg	5_129694835_132273192
3188	0.00136163	0.268232	0.00336647	0.663107	0.0639326	rs30516	rs743564	eczema	Falrg	5_129694835_132273192
3185	0.00233273	0.459512	0.00242227	0.477091	0.0586428	rs30516	rs182691640	eczema	Falrg	5_129694835_132273192
3186	0.00240641	0.474026	0.00254303	0.500917	0.0201072	rs30516	rs60153262	eczema	Falrg	5_129694835_132273192
3185	0.000819807	0.161489	0.00263115	0.51798	0.317079	rs30516	rs848	eczema	Falrg	5_129694835_132273192
3194	9.14266e-09	2.82128e-06	7.90868e-05	0.0234285	0.97649	rs30516	rs256866	eczema	Falrg	5_129694835_132273192
3194	0.00381541	0.751998	0.000797735	0.157143	0.0862454	rs30516	rs2288386	eczema	Falrg	5_129694835_132273192
9140	2.3619e-09	0.000163884	1.44052e-05	0.999524	0.000297736	rs20541	rs2188962	eczema	t1d	5_129694835_132273192
9172	2.12818e-07	0.000163607	0.00129797	0.997831	0.000707598	rs30516	rs2188962	eczema	t1d	5_129694835_132273192
3187	1.31511e-14	0.0286555	3.1532e-14	0.0678033	0.903541	rs2188962	rs743564	Fgut	Falrg	5_129694835_132273192
3187	5.27227e-14	0.114864	4.05387e-13	0.883193	0.00194298	rs2188962	rs182691640	Fgut	Falrg	5_129694835_132273192
3185	2.21418e-13	0.482392	2.33984e-13	0.50976	0.00784804	rs2188962	rs60153262	Fgut	Falrg	5_129694835_132273192
3189	6.50648e-14	0.141753	3.91984e-13	0.85399	0.00425727	rs2188962	rs848	Fgut	Falrg	5_129694835_132273192
3193	5.30556e-17	0.000115589	4.58947e-13	0.999883	1.91048e-06	rs2188962	rs256866	Fgut	Falrg	5_129694835_132273192
3193	3.74578e-13	0.816073	7.83097e-14	0.170596	0.013331	rs2188962	rs2288386	Fgut	Falrg	5_129694835_132273192
3208	7.46383e-19	1.62633e-06	3.83346e-15	0.00794412	0.992054	rs2188962	rs2188962	Fgut	t1d	5_129694835_132273192
3182	1.95196e-06	4.82537e-06	0.0110687	0.0269661	0.961958	rs743564	rs2188962	Falrg	t1d	5_129694835_132273192
3182	2.0204e-05	0.000155282	0.114555	0.88043	0.00483993	rs182691640	rs2188962	Falrg	t1d	5_129694835_132273192
3180	8.41606e-05	8.87741e-05	0.477183	0.503333	0.0193115	rs60153262	rs2188962	Falrg	t1d	5_129694835_132273192
3184	2.48344e-05	0.000149607	0.140808	0.848255	0.0107619	rs848	rs2188962	Falrg	t1d	5_129694835_132273192
3188	2.03827e-08	0.000176317	0.000115568	0.9997	8.26931e-06	rs256866	rs2188962	Falrg	t1d	5_129694835_132273192
3188	0.000141452	2.91385e-05	0.802017	0.165199	0.0326131	rs2288386	rs2188962	Falrg	t1d	5_129694835_132273192
1179	1.35502e-11	0.0028718	8.38882e-10	0.176971	0.820157	rs449454	rs181826	asthma	cd	5_141436292_141615189
1129	4.23961e-05	0.725374	1.23851e-05	0.211839	0.0627329	rs449454	rs2961703	asthma	cd	5_141436292_141615189
673	1.4835e-08	5.84386e-05	6.61137e-06	0.0250689	0.974866	rs449454	rs1062158	asthma	Fgut	5_141436292_141615189
664	4.87798e-05	0.000116786	0.0177419	0.0415362	0.940556	rs181826	rs1062158	cd	Fgut	5_141436292_141615189
673	0.00043202	0.000100245	0.192534	0.0439123	0.763021	rs2961703	rs1062158	cd	Fgut	5_141436292_141615189
894	2.77609e-24	2.69216e-09	1.10045e-16	0.105823	0.894177	rs9637870	rs9637870	cd	Fgut	5_150169843_150392492
821	3.9998e-16	6.02051e-14	7.6942e-05	0.010592	0.989331	rs4958880	rs6889239	Faid	sle	5_150401765_150504222
1014	0.424616	0.357698	0.104579	0.0880729	0.0250345	rs2546890	rs6898844	cd	Fgut	5_158503209_158924083
1016	0.00562125	0.00475183	0.355106	0.299849	0.334672	rs2546890	rs10045431	cd	Fgut	5_158503209_158924083
1014	5.83136e-07	4.91236e-07	0.538937	0.453996	0.0070662	rs2546890	rs755374	cd	Fgut	5_158503209_158924083
1032	5.61769e-08	0.0358825	3.99601e-08	0.0245846	0.939533	rs6898844	rs6898844	cd	Fgut	5_158503209_158924083
1015	1.73627e-06	0.0145255	0.000109667	0.917398	0.0679653	rs6898844	rs10045431	cd	Fgut	5_158503209_158924083
1013	1.33725e-10	1.08187e-06	0.000123589	0.999873	1.91873e-06	rs6898844	rs755374	cd	Fgut	5_158503209_158924083
1013	8.3008e-09	0.770548	2.04425e-09	0.189724	0.0397277	rs755374	rs6898844	cd	Fgut	5_158503209_158924083
1015	1.67809e-10	0.0155774	1.05992e-08	0.983904	0.00051908	rs755374	rs10045431	cd	Fgut	5_158503209_158924083
1015	8.07266e-22	9.12279e-11	1.667e-14	0.000884738	0.999115	rs755374	rs755374	cd	Fgut	5_158503209_158924083
1013	0.42787	0.287583	0.105372	0.0707149	0.108461	rs62377655	rs6898844	cd	Fgut	5_158503209_158924083
1015	0.00880965	0.00592183	0.556437	0.373982	0.0548497	rs62377655	rs10045431	cd	Fgut	5_158503209_158924083
1013	6.3733e-07	4.28366e-07	0.589024	0.395883	0.0150921	rs62377655	rs755374	cd	Fgut	5_158503209_158924083
1574	0.424532	0.384306	0.0924206	0.0836484	0.0150925	rs2546890	rs116724447	cd	uc	5_158503209_158924083
1580	7.56464e-05	6.85713e-05	0.447713	0.405693	0.14645	rs2546890	rs983825	cd	uc	5_158503209_158924083
1571	2.99091e-05	2.70643e-05	0.521437	0.471834	0.0066719	rs2546890	rs56167332	cd	uc	5_158503209_158924083
1592	1.23463e-06	0.788894	2.69931e-07	0.17244	0.0386651	rs6898844	rs116724447	cd	uc	5_158503209_158924083
1598	2.44918e-10	0.000156511	1.45068e-06	0.926963	0.0728789	rs6898844	rs983825	cd	uc	5_158503209_158924083
1589	8.97619e-11	5.73552e-05	1.56492e-06	0.999936	5.3386e-06	rs6898844	rs56167332	cd	uc	5_158503209_158924083
1573	8.69737e-09	0.813541	1.8933e-09	0.177087	0.00937123	rs755374	rs116724447	cd	uc	5_158503209_158924083
1579	1.80602e-12	0.000168933	1.06889e-08	0.999829	1.90782e-06	rs755374	rs983825	cd	uc	5_158503209_158924083
1572	1.04369e-22	1.17947e-11	1.54096e-14	0.000742164	0.999258	rs755374	rs56167332	cd	uc	5_158503209_158924083
1574	0.341437	0.366709	0.0747117	0.0801046	0.137038	rs62377655	rs116724447	cd	uc	5_158503209_158924083
1580	7.9093e-05	8.49498e-05	0.468169	0.502807	0.0288601	rs62377655	rs983825	cd	uc	5_158503209_158924083
1571	2.72922e-05	2.9309e-05	0.475817	0.510966	0.0131601	rs62377655	rs56167332	cd	uc	5_158503209_158924083
1025	0.456742	0.324812	0.0783344	0.055623	0.0844881	rs6898844	rs116724447	Fgut	uc	5_158503209_158924083
1030	0.000116758	8.26739e-05	0.569049	0.402905	0.0278466	rs6898844	rs983825	Fgut	uc	5_158503209_158924083
1022	3.30198e-05	2.33742e-05	0.568115	0.40213	0.0296981	rs6898844	rs56167332	Fgut	uc	5_158503209_158924083
1008	0.013089	0.824107	0.00223278	0.14056	0.020011	rs10045431	rs116724447	Fgut	uc	5_158503209_158924083
1013	1.71115e-06	0.000108058	0.00952919	0.601371	0.38899	rs10045431	rs983825	Fgut	uc	5_158503209_158924083
1005	9.08499e-07	5.71799e-05	0.015631	0.983795	0.000515534	rs10045431	rs56167332	Fgut	uc	5_158503209_158924083
1006	9.14931e-07	0.845583	1.56051e-07	0.144213	0.0102029	rs755374	rs116724447	Fgut	uc	5_158503209_158924083
1011	2.22173e-10	0.000205334	1.08179e-06	0.999791	2.39082e-06	rs755374	rs983825	Fgut	uc	5_158503209_158924083
1005	4.66075e-19	9.62444e-12	6.88133e-11	0.000421414	0.999579	rs755374	rs56167332	Fgut	uc	5_158503209_158924083
664	3.0391e-07	0.000122214	4.05232e-05	0.0153115	0.984525	rs111566909	rs67111717	Falrg	uc	5_176528106_176800361
359	1.77509e-10	2.84094e-06	3.49692e-07	0.00460124	0.995396	rs2048698	rs1050979	Faid	t1d	6_382559_451895
1246	1.02953e-05	0.00514124	2.08505e-05	0.00942686	0.985401	rs4712528	rs4712528	cd	Fgut	6_20611926_21008032
410	2.29235e-08	8.36899e-05	2.2839e-05	0.0824638	0.91743	rs7753014	rs9466056	cd	Fgut	6_21372679_21470419
1225	1.26786e-35	5.32755e-06	1.29109e-31	0.0533048	0.94669	rs62408227	rs1321859	asthma	cd	6_90809639_91118921
763	6.50046e-32	0.0265985	4.23671e-31	0.172556	0.800845	rs62408227	rs1504215	asthma	Faid	6_90809639_91118921
729	1.39027e-25	0.422699	1.875e-25	0.57007	0.00723115	rs62408227	rs56258221	asthma	Faid	6_90809639_91118921
773	9.20066e-43	3.59751e-13	9.90523e-32	0.0377678	0.962232	rs62408227	rs1504215	asthma	Falrg	6_90809639_91118921
1325	6.50654e-31	0.2813	1.62574e-30	0.702845	0.0158547	rs62408227	rs60649859	asthma	t1d	6_90809639_91118921
1320	1.25253e-46	5.41512e-17	2.313e-30	0.99999	9.6758e-06	rs62408227	rs6908626	asthma	t1d	6_90809639_91118921
763	3.36487e-06	0.0335044	2.19176e-05	0.217488	0.748983	rs1321859	rs1504215	cd	Faid	6_90809639_91118921
729	0.00026386	0.422462	0.000355858	0.569751	0.00716652	rs1321859	rs56258221	cd	Faid	6_90809639_91118921
773	3.82253e-17	3.78337e-13	3.7308e-06	0.0359617	0.964035	rs1321859	rs1504215	cd	Falrg	6_90809639_91118921
1386	2.86799e-05	0.296406	6.6695e-05	0.689275	0.0142235	rs1321859	rs60649859	cd	t1d	6_90809639_91118921
1381	2.48473e-20	2.56796e-16	9.66999e-05	0.999389	0.000514152	rs1321859	rs6908626	cd	t1d	6_90809639_91118921
763	2.63911e-13	1.71317e-12	0.0289713	0.187282	0.783746	rs1504215	rs1504215	Faid	Falrg	6_90809639_91118921
729	1.64323e-10	2.21616e-10	0.4226	0.569937	0.00746275	rs56258221	rs1504215	Faid	Falrg	6_90809639_91118921
763	0.030102	0.196583	0.0425302	0.277293	0.453492	rs1504215	rs60649859	Faid	t1d	6_90809639_91118921
763	4.63718e-11	3.02834e-10	0.0186242	0.120766	0.86061	rs1504215	rs6908626	Faid	t1d	6_90809639_91118921
728	0.174747	0.233916	0.246549	0.330016	0.0147724	rs56258221	rs60649859	Faid	t1d	6_90809639_91118921
728	2.33068e-08	3.11985e-08	0.413515	0.553499	0.0329862	rs56258221	rs6908626	Faid	t1d	6_90809639_91118921
773	2.8164e-12	0.309175	6.13848e-12	0.673845	0.0169795	rs1504215	rs60649859	Falrg	t1d	6_90809639_91118921
768	6.24317e-22	6.85355e-11	1.8284e-13	0.0190907	0.980909	rs1504215	rs6908626	Falrg	t1d	6_90809639_91118921
658	2.92662e-19	4.92356e-09	2.27487e-13	0.00282993	0.99717	rs73516754	rs12203431	cd	Fgut	6_106435025_106598313
854	2.05979e-17	6.69769e-07	3.07538e-11	0.999999	2.06112e-08	rs73516754	rs7768653	cd	sle	6_106435025_106598313
657	8.66813e-13	6.73777e-07	1.2865e-06	0.999998	7.76027e-08	rs12203431	rs7768653	Fgut	sle	6_106435025_106598313
1506	2.68434e-10	2.25568e-07	3.13897e-05	0.0254025	0.974566	rs79052344	rs13200059	Fgut	uc	6_111451869_112213778
539	3.87224e-15	9.75699e-12	2.14806e-05	0.0531785	0.9468	rs9372840	rs9385401	Faid	t1d	6_126625617_127080700
945	6.79082e-14	3.23684e-08	8.61065e-09	0.00310737	0.996893	rs41285280	rs41285280	asthma	Falrg	6_127913413_128295502
961	2.28171e-05	3.12118e-06	0.875085	0.119699	0.00519046	rs7738609	rs41285280	asthma	Falrg	6_127913413_128295502
711	2.14686e-11	5.25964e-06	1.12232e-07	0.0265224	0.973472	rs2614266	rs2746432	asthma	Faid	6_135624811_135972600
712	1.59911e-11	3.99427e-06	1.16804e-07	0.0282036	0.971792	rs2614266	rs2614266	asthma	Falrg	6_135624811_135972600
711	8.49392e-10	4.44038e-06	5.84654e-06	0.0295936	0.970396	rs2746432	rs2614266	Faid	Falrg	6_135624811_135972600
1239	7.83188e-07	2.91808e-07	0.687485	0.256093	0.0564206	rs6927172	rs13205649	asthma	Faid	6_137900027_138290146
1229	0.061098	0.0226836	0.652831	0.242353	0.0210337	rs6927172	rs7742214	asthma	Faid	6_137900027_138290146
1221	2.44674e-06	9.08272e-07	0.706041	0.262062	0.0318938	rs6927172	rs9494879	asthma	Faid	6_137900027_138290146
1219	8.24427e-07	3.06045e-07	0.722657	0.268257	0.00908557	rs6927172	rs58721818	asthma	Faid	6_137900027_138290146
1256	2.47472e-08	1.11433e-06	0.0217232	0.978164	0.000111432	rs9494895	rs13205649	asthma	Faid	6_137900027_138290146
1246	0.00185036	0.0833188	0.0197729	0.890338	0.0047197	rs9494895	rs7742214	asthma	Faid	6_137900027_138290146
1238	7.52673e-08	3.38918e-06	0.0217194	0.977992	0.000284957	rs9494895	rs9494879	asthma	Faid	6_137900027_138290146
1239	1.21774e-10	7.48103e-09	0.000306539	0.0178501	0.981843	rs9494895	rs58721818	asthma	Faid	6_137900027_138290146
1750	3.53566e-15	3.87249e-13	4.88566e-05	0.00435551	0.995596	rs6927172	rs17264332	asthma	ra	6_137900027_138290146
1744	4.48811e-09	2.17359e-09	0.668072	0.323539	0.00838861	rs6927172	rs58721818	asthma	ra	6_137900027_138290146
1743	0.0411606	0.0199336	0.621757	0.301094	0.0160551	rs6927172	rs10872479	asthma	ra	6_137900027_138290146
1759	0.00250781	0.113196	0.0190951	0.861901	0.00330011	rs9494895	rs17264332	asthma	ra	6_137900027_138290146
1764	1.04104e-12	6.40685e-11	0.000206444	0.0117171	0.988076	rs9494895	rs58721818	asthma	ra	6_137900027_138290146
1760	0.00134187	0.0605684	0.0202704	0.914948	0.00287118	rs9494895	rs10872479	asthma	ra	6_137900027_138290146
1559	1.43967e-11	1.57665e-09	0.00904744	0.99083	0.000122503	rs6927172	rs58721818	asthma	sle	6_137900027_138290146
1571	2.71373e-13	1.52282e-11	0.000333509	0.0177331	0.981933	rs9494895	rs58721818	asthma	sle	6_137900027_138290146
1254	3.72384e-08	0.032688	2.03041e-07	0.17744	0.789872	rs13205649	rs17264332	Faid	ra	6_137900027_138290146
1254	4.97396e-14	4.36616e-08	1.13921e-06	0.999999	7.22792e-08	rs13205649	rs58721818	Faid	ra	6_137900027_138290146
1255	1.30749e-07	0.114772	1.00671e-06	0.883688	0.00153893	rs13205649	rs10872479	Faid	ra	6_137900027_138290146
1244	0.0044976	0.0480577	0.0226738	0.24159	0.683181	rs7742214	rs17264332	Faid	ra	6_137900027_138290146
1244	3.71737e-09	3.97207e-08	0.0851403	0.909735	0.0051249	rs7742214	rs58721818	Faid	ra	6_137900027_138290146
1245	0.00953104	0.101848	0.0733833	0.78414	0.031097	rs7742214	rs10872479	Faid	ra	6_137900027_138290146
1236	5.60716e-07	0.161802	2.82148e-06	0.814152	0.0240423	rs9494879	rs17264332	Faid	ra	6_137900027_138290146
1236	1.51306e-13	4.36615e-08	3.46543e-06	0.999996	5.5838e-07	rs9494879	rs58721818	Faid	ra	6_137900027_138290146
1237	1.12378e-08	0.00324283	9.87957e-08	0.0275396	0.969217	rs9494879	rs10872479	Faid	ra	6_137900027_138290146
1232	1.58592e-07	0.165089	7.97882e-07	0.830562	0.00434832	rs58721818	rs17264332	Faid	ra	6_137900027_138290146
1237	1.39897e-17	3.5216e-11	2.77422e-09	0.00598951	0.99401	rs58721818	rs58721818	Faid	ra	6_137900027_138290146
1233	1.10104e-07	0.114614	8.47717e-07	0.88244	0.00294529	rs58721818	rs10872479	Faid	ra	6_137900027_138290146
1256	1.80135e-15	1.58123e-09	1.13921e-06	0.999999	8.31593e-08	rs13205649	rs58721818	Faid	sle	6_137900027_138290146
1246	1.34531e-10	1.43759e-09	0.0850797	0.909155	0.00576574	rs7742214	rs58721818	Faid	sle	6_137900027_138290146
1238	5.47964e-15	1.58122e-09	3.46543e-06	0.999996	2.16609e-07	rs9494879	rs58721818	Faid	sle	6_137900027_138290146
1238	4.07109e-18	8.30735e-12	5.00324e-09	0.0092187	0.990781	rs58721818	rs58721818	Faid	sle	6_137900027_138290146
1578	1.1443e-19	1.58123e-09	7.2368e-11	1	3.76645e-07	rs17264332	rs58721818	ra	sle	6_137900027_138290146
1574	3.03568e-20	3.78071e-12	3.73076e-11	0.00365003	0.99635	rs58721818	rs58721818	ra	sle	6_137900027_138290146
1571	1.09007e-10	1.46913e-09	0.0689383	0.929102	0.00195936	rs10872479	rs58721818	ra	sle	6_137900027_138290146
481	1.38007e-08	2.1862e-05	1.71139e-05	0.0261367	0.973824	rs3087697	rs12201149	asthma	Falrg	6_155047371_155162163
1038	2.9733e-11	1.5252e-05	4.64616e-08	0.022856	0.977129	rs212408	rs654690	cd	Faid	6_159343182_159522796
1500	3.4988e-11	1.90971e-05	2.82468e-07	0.15333	0.84665	rs212408	rs2451258	cd	ra	6_159343182_159522796
1038	1.03321e-09	1.72094e-06	6.80738e-06	0.0103489	0.989643	rs654690	rs2451258	Faid	ra	6_159343182_159522796
978	6.31996e-23	5.74168e-11	2.42205e-14	0.0210254	0.978975	rs35171809	rs35171809	cd	Fgut	6_167347846_167551452
939	1.94247e-08	1.50939e-09	0.912842	0.0709158	0.0162419	rs41463945	rs35171809	cd	Fgut	6_167347846_167551452
1508	2.57129e-21	3.07399e-09	8.36466e-13	1	4.32497e-08	rs35171809	rs1571878	cd	ra	6_167347846_167551452
1458	2.52032e-09	4.00798e-10	0.819885	0.130334	0.0497815	rs41463945	rs1571878	cd	ra	6_167347846_167551452
977	9.62394e-18	3.68827e-09	2.60934e-09	1	1.11725e-07	rs35171809	rs1571878	Fgut	ra	6_167347846_167551452
944	3.86117e-06	3.35026e-07	0.884523	0.0767095	0.0387634	rs111246112	rs7787404	asthma	Falrg	7_3114461_3189479
945	1.41305e-10	1.5045e-07	3.24385e-05	0.0335716	0.966396	rs73033560	rs7787404	asthma	Falrg	7_3114461_3189479
931	0.00159341	0.0357255	0.040951	0.918151	0.00357921	rs3757727	rs2390314	asthma	Falrg	7_20376639_20679105
932	2.68406e-10	1.38171e-07	2.01631e-06	3.80043e-05	0.99996	rs2390314	rs2390314	asthma	Falrg	7_20376639_20679105
931	0.00473966	0.0191386	0.121811	0.491504	0.362807	rs7802450	rs2390314	asthma	Falrg	7_20376639_20679105
1187	3.79812e-16	1.67585e-10	2.27795e-07	0.0996096	0.90039	rs7804620	rs17323934	Faid	t1d	7_26695215_27127696
375	1.54156e-09	0.00445399	5.26923e-08	0.151399	0.844147	rs917117	rs78823938	asthma	Falrg	7_28140951_28246989
1407	3.7902e-11	2.70999e-05	1.33951e-08	0.00858615	0.991387	rs9656588	rs1026422	cd	Fgut	7_49952833_50478627
1407	2.0684e-08	0.0150394	1.35305e-06	0.983806	0.00115324	rs9656588	rs876036	cd	Faid	7_49952833_50478627
1974	8.36461e-08	0.0615074	1.27503e-06	0.937566	0.000924879	rs9656588	rs876039	cd	t1d	7_49952833_50478627
1968	3.33605e-08	0.0245309	1.32462e-06	0.974027	0.00144075	rs9656588	rs10262731	cd	t1d	7_49952833_50478627
1411	3.5421e-05	0.0125183	0.00231708	0.818726	0.166403	rs1026422	rs876036	Fgut	Faid	7_49952833_50478627
1406	0.000154111	0.0544654	0.00222573	0.78645	0.156705	rs1026422	rs876039	Fgut	t1d	7_49952833_50478627
1401	7.08063e-05	0.0249777	0.0027508	0.970371	0.00182938	rs1026422	rs10262731	Fgut	t1d	7_49952833_50478627
1406	1.10736e-05	0.000722647	0.000159656	0.00942926	0.989677	rs876036	rs876039	Faid	t1d	7_49952833_50478627
1401	0.000890153	0.00278208	0.0345806	0.107224	0.854524	rs876036	rs10262731	Faid	t1d	7_49952833_50478627
705	2.48149e-15	2.61916e-12	6.2722e-06	0.0056258	0.994368	rs7795896	rs7795896	Faid	t1d	7_116951671_117381806
720	0.000127332	0.000175598	0.0206455	0.0275198	0.951532	rs12706860	rs3757387	Faid	sle	7_128565661_128777177
720	1.97675e-05	2.72604e-05	0.415836	0.573451	0.0106664	rs12706860	rs35000415	Faid	sle	7_128565661_128777177
720	0.389905	0.537702	0.0209133	0.0288179	0.0226617	rs12706860	rs149984237	Faid	sle	7_128565661_128777177
723	0.393988	0.543379	0.020371	0.028081	0.014181	rs12706860	rs74768339	Faid	sle	7_128565661_128777177
720	0.391291	0.539613	0.0202056	0.0278436	0.0210466	rs12706860	rs13242417	Faid	sle	7_128565661_128777177
713	0.00221313	0.000848982	0.285289	0.108837	0.602812	rs17339773	rs3757387	Faid	sle	7_128565661_128777177
713	3.39403e-05	1.30199e-05	0.713982	0.27388	0.0120915	rs17339773	rs35000415	Faid	sle	7_128565661_128777177
713	0.650464	0.249526	0.0356794	0.0136363	0.0506947	rs17339773	rs149984237	Faid	sle	7_128565661_128777177
716	0.677496	0.25997	0.0349565	0.0133994	0.0141785	rs17339773	rs74768339	Faid	sle	7_128565661_128777177
713	0.680723	0.261134	0.0350002	0.0134168	0.00972675	rs17339773	rs13242417	Faid	sle	7_128565661_128777177
716	0.000268238	0.00515951	0.034578	0.664804	0.29519	rs71581967	rs3757387	Faid	sle	7_128565661_128777177
716	1.25268e-07	2.4095e-06	0.00281614	0.0532239	0.943957	rs71581967	rs35000415	Faid	sle	7_128565661_128777177
716	0.0457582	0.880148	0.00244394	0.046984	0.0246654	rs71581967	rs149984237	Faid	sle	7_128565661_128777177
719	0.045727	0.879555	0.00236074	0.0453816	0.0269759	rs71581967	rs74768339	Faid	sle	7_128565661_128777177
716	0.0458952	0.882784	0.00236065	0.0453831	0.0235768	rs71581967	rs13242417	Faid	sle	7_128565661_128777177
2938	1.07209e-16	8.99132e-12	5.9768e-08	0.0040166	0.995983	rs4840568	rs2736332	Faid	sle	8_10576753_11525435
1281	1.45406e-32	2.66207e-07	1.11656e-26	0.203621	0.796379	rs4739738	rs11786685	asthma	eczema	8_81092889_81328191
907	1.11306e-42	1.29215e-17	4.9346e-27	0.0563422	0.943658	rs4739738	rs13275219	asthma	Falrg	8_81092889_81328191
907	1.38367e-23	1.0004e-17	5.94559e-08	0.0420289	0.957971	rs11786685	rs13275219	eczema	Falrg	8_81092889_81328191
469	7.82038e-16	8.28629e-08	4.23655e-11	0.00349244	0.996507	rs55867617	rs1551398	cd	Fgut	8_126526063_126591392
582	1.67962e-18	3.31545e-15	5.48411e-06	0.00983509	0.990159	rs7034200	rs1574285	Faid	t1d	9_4277839_4305064
1260	1.66106e-11	0.473474	1.67867e-11	0.478445	0.0480812	rs1887428	rs2031754	cd	Fgut	9_4843672_5459705
1268	1.69597e-18	6.30708e-08	1.78548e-11	0.66366	0.33634	rs1887428	rs7875265	cd	Fgut	9_4843672_5459705
2597	1.66703e-33	3.18622e-18	5.23895e-19	1.33136e-06	0.999999	rs1887428	rs1887428	cd	uc	9_4843672_5459705
2607	1.41461e-14	0.0344585	3.95865e-13	0.964289	0.00125248	rs1887428	rs822341	cd	uc	9_4843672_5459705
1260	1.04508e-09	1.05615e-09	0.0169441	0.0161568	0.966899	rs2031754	rs1887428	Fgut	uc	9_4843672_5459705
1260	0.37699	0.380987	0.0745804	0.0752789	0.0921634	rs2031754	rs822341	Fgut	uc	9_4843672_5459705
1268	3.10832e-15	3.27238e-08	7.28133e-08	0.76633	0.23367	rs7875265	rs1887428	Fgut	uc	9_4843672_5459705
1268	5.8303e-08	0.613802	1.1543e-08	0.121257	0.264941	rs7875265	rs822341	Fgut	uc	9_4843672_5459705
1312	4.27316e-05	2.68334e-06	0.936996	0.0588348	0.00412351	rs79828803	rs343494	asthma	Falrg	9_5778823_6680021
1312	4.8871e-10	3.03382e-07	1.07162e-05	0.00565807	0.994331	rs343478	rs343494	asthma	Falrg	9_5778823_6680021
1312	4.231e-05	3.08699e-06	0.927752	0.0676854	0.00451694	rs694796	rs343494	asthma	Falrg	9_5778823_6680021
1312	5.90978e-07	4.50068e-05	0.0129587	0.986885	0.000110755	rs992969	rs343494	asthma	Falrg	9_5778823_6680021
1312	3.47029e-05	1.07579e-05	0.760946	0.235892	0.00311649	rs4361812	rs343494	asthma	Falrg	9_5778823_6680021
1121	2.69933e-24	8.98571e-23	0.0240469	0.800314	0.175639	rs6478105	rs10114470	asthma	cd	9_117485255_117697290
1123	6.79997e-08	2.263e-06	0.0291547	0.970258	0.000584677	rs6478105	rs726658	asthma	cd	9_117485255_117697290
1114	2.74336e-23	8.4604e-23	0.244392	0.75369	0.00191798	rs10982443	rs10114470	asthma	cd	9_117485255_117697290
1116	5.65498e-07	1.74404e-06	0.242456	0.747743	0.00979896	rs10982443	rs726658	asthma	cd	9_117485255_117697290
718	1.04795e-08	3.27745e-07	0.0285998	0.894375	0.0770252	rs6478105	rs10114470	asthma	Fgut	9_117485255_117697290
747	0.00342088	0.106973	0.027384	0.856305	0.00591773	rs6478105	rs12237626	asthma	Fgut	9_117485255_117697290
721	5.38137e-08	3.12112e-07	0.146863	0.851787	0.00134965	rs10982443	rs10114470	asthma	Fgut	9_117485255_117697290
750	0.0130937	0.0759455	0.10508	0.609284	0.196597	rs10982443	rs12237626	asthma	Fgut	9_117485255_117697290
1123	4.16347e-11	1.38221e-09	0.0196341	0.651495	0.328871	rs6478105	rs10817678	asthma	uc	9_117485255_117697290
1127	2.13813e-10	1.90503e-09	0.10083	0.898371	0.000799175	rs10982443	rs10817678	asthma	uc	9_117485255_117697290
714	1.16935e-31	8.24719e-10	3.19129e-25	0.001252	0.998748	rs10114470	rs10114470	cd	Fgut	9_117485255_117697290
743	1.13535e-22	0.110413	9.07959e-22	0.882978	0.00660947	rs10114470	rs12237626	cd	Fgut	9_117485255_117697290
717	1.74603e-12	7.47884e-07	2.33462e-06	0.999997	1.23976e-07	rs726658	rs10114470	cd	Fgut	9_117485255_117697290
747	2.05512e-07	0.088028	1.64511e-06	0.704453	0.207517	rs726658	rs12237626	cd	Fgut	9_117485255_117697290
1228	7.38399e-33	6.57179e-11	3.48214e-24	0.0300212	0.969979	rs10114470	rs10817678	cd	uc	9_117485255_117697290
1230	5.19487e-15	2.22729e-09	2.33237e-06	0.999998	5.22096e-08	rs726658	rs10817678	cd	uc	9_117485255_117697290
727	1.34843e-17	3.68002e-11	2.75133e-09	0.0065152	0.993485	rs10114470	rs10817678	Fgut	uc	9_117485255_117697290
756	5.826e-10	4.67569e-09	0.109893	0.88194	0.00816709	rs12237626	rs10817678	Fgut	uc	9_117485255_117697290
612	9.02106e-08	0.000276103	0.000127949	0.390997	0.608599	rs2159778	rs10985070	asthma	ra	9_123639264_123723351
372	1.24503e-37	1.45409e-17	1.49216e-22	0.0164436	0.983556	rs4077515	rs3829110	cd	Fgut	9_139240107_139396983
350	1.41792e-14	5.54885e-16	0.950192	0.0371719	0.012636	rs3812609	rs3829110	cd	Fgut	9_139240107_139396983
1024	8.5615e-30	1.00154e-09	1.93084e-22	0.021609	0.978391	rs4077515	rs3812565	cd	uc	9_139240107_139396983
1024	5.13277e-21	0.589702	3.50715e-21	0.402928	0.00737028	rs4077515	rs7870145	cd	uc	9_139240107_139396983
1002	1.07814e-07	6.78772e-08	0.608928	0.383359	0.00771255	rs3812609	rs3812565	cd	uc	9_139240107_139396983
1002	0.28983	0.183125	0.197984	0.124889	0.204171	rs3812609	rs7870145	cd	uc	9_139240107_139396983
372	8.04972e-25	9.64756e-10	1.81293e-17	0.0207487	0.979251	rs3829110	rs3812565	Fgut	uc	9_139240107_139396983
371	6.74464e-16	0.780933	1.8088e-16	0.209423	0.00964414	rs3829110	rs7870145	Fgut	uc	9_139240107_139396983
3650	0.0281969	0.124858	0.153447	0.67946	0.0140385	rs4747846	rs61839660	asthma	cd	10_5887170_6728918
3650	1.77993e-13	0.154229	9.68629e-13	0.8393	0.00647183	rs12722502	rs61839660	asthma	cd	10_5887170_6728918
3649	0.123515	0.0300781	0.672159	0.163672	0.0105751	rs56179589	rs61839660	asthma	cd	10_5887170_6728918
3650	6.00039e-06	0.0390731	3.26542e-05	0.211887	0.749001	rs7893324	rs61839660	asthma	cd	10_5887170_6728918
3650	0.00432292	0.150455	0.023525	0.818764	0.00293296	rs6602705	rs61839660	asthma	cd	10_5887170_6728918
3655	2.84267e-06	0.154434	1.54701e-05	0.840443	0.0051051	rs2255088	rs61839660	asthma	cd	10_5887170_6728918
3656	0.0718431	0.0822582	0.39098	0.447653	0.00726594	rs7091048	rs61839660	asthma	cd	10_5887170_6728918
2245	0.365584	0.163311	0.168861	0.075205	0.227039	rs4747846	rs12257077	asthma	Faid	10_5887170_6728918
2243	4.70102e-05	1.93298e-05	0.70397	0.289455	0.00650902	rs4747846	rs706778	asthma	Faid	10_5887170_6728918
2242	6.98791e-09	2.86817e-09	0.704016	0.288954	0.00703013	rs4747846	rs7893324	asthma	Faid	10_5887170_6728918
2245	0.244215	0.100256	0.453482	0.18615	0.0158974	rs4747846	rs35285258	asthma	Faid	10_5887170_6728918
2249	0.432792	0.177688	0.267307	0.109734	0.0124785	rs4747846	rs41295131	asthma	Faid	10_5887170_6728918
2244	0.00681805	0.00279859	0.693379	0.284597	0.0124069	rs4747846	rs77710246	asthma	Faid	10_5887170_6728918
2243	0.000509518	0.000209144	0.695074	0.285291	0.018916	rs4747846	rs947474	asthma	Faid	10_5887170_6728918
2249	0.0418534	0.0171803	0.663506	0.272356	0.00510428	rs4747846	rs11596750	asthma	Faid	10_5887170_6728918
2245	0.463668	0.19292	0.214165	0.0890684	0.0401783	rs12722502	rs12257077	asthma	Faid	10_5887170_6728918
2243	4.66507e-05	1.93495e-05	0.698587	0.289744	0.0116032	rs12722502	rs706778	asthma	Faid	10_5887170_6728918
2242	6.97711e-09	2.89387e-09	0.702928	0.291545	0.00552755	rs12722502	rs7893324	asthma	Faid	10_5887170_6728918
2245	0.239456	0.0993216	0.444645	0.184398	0.0321799	rs12722502	rs35285258	asthma	Faid	10_5887170_6728918
2249	0.425899	0.176683	0.26305	0.1091	0.0252677	rs12722502	rs41295131	asthma	Faid	10_5887170_6728918
2244	1.12267e-06	5.99402e-05	0.000114173	0.00510105	0.994724	rs12722502	rs77710246	asthma	Faid	10_5887170_6728918
2243	0.000501757	0.000208135	0.684488	0.283903	0.0308996	rs12722502	rs947474	asthma	Faid	10_5887170_6728918
2249	0.0416704	0.0172851	0.660604	0.274016	0.00642366	rs12722502	rs11596750	asthma	Faid	10_5887170_6728918
2245	0.594921	0.0725963	0.27479	0.0335075	0.0241849	rs56179589	rs12257077	asthma	Faid	10_5887170_6728918
2243	5.91548e-05	7.15822e-06	0.885834	0.107186	0.00691349	rs56179589	rs706778	asthma	Faid	10_5887170_6728918
2242	8.79531e-09	1.06425e-09	0.886107	0.107214	0.00667857	rs56179589	rs7893324	asthma	Faid	10_5887170_6728918
2245	0.308887	0.0373885	0.573572	0.0694159	0.0107361	rs56179589	rs35285258	asthma	Faid	10_5887170_6728918
2249	0.49198	0.0623874	0.303864	0.0384293	0.103339	rs56179589	rs41295131	asthma	Faid	10_5887170_6728918
2244	0.00861633	0.00104276	0.87626	0.106038	0.0080425	rs56179589	rs77710246	asthma	Faid	10_5887170_6728918
2243	0.000637528	7.71608e-05	0.869703	0.105237	0.0243454	rs56179589	rs947474	asthma	Faid	10_5887170_6728918
2249	0.0526137	0.00636861	0.83409	0.100956	0.00597125	rs56179589	rs11596750	asthma	Faid	10_5887170_6728918
2245	0.0012346	0.548682	0.000570254	0.253236	0.196277	rs7893324	rs12257077	asthma	Faid	10_5887170_6728918
2243	1.49275e-07	6.63406e-05	0.00223536	0.993436	0.00426252	rs7893324	rs706778	asthma	Faid	10_5887170_6728918
2243	6.75857e-14	4.4e-10	6.96447e-06	0.0443849	0.955608	rs7893324	rs7893324	asthma	Faid	10_5887170_6728918
2245	0.000742989	0.330199	0.00137965	0.613091	0.0545869	rs7893324	rs35285258	asthma	Faid	10_5887170_6728918
2249	0.00109621	0.487175	0.000677055	0.300686	0.210365	rs7893324	rs41295131	asthma	Faid	10_5887170_6728918
2244	2.17297e-05	0.00965711	0.00220986	0.982098	0.00601297	rs7893324	rs77710246	asthma	Faid	10_5887170_6728918
2243	1.64382e-06	0.000730546	0.00224247	0.996595	0.000430022	rs7893324	rs947474	asthma	Faid	10_5887170_6728918
2249	0.000129768	0.0576713	0.00205722	0.914242	0.0258995	rs7893324	rs11596750	asthma	Faid	10_5887170_6728918
2246	0.0222978	0.652339	0.0102996	0.301309	0.0137547	rs6602705	rs12257077	asthma	Faid	10_5887170_6728918
2244	2.20665e-06	6.45552e-05	0.0330443	0.966703	0.000185707	rs6602705	rs706778	asthma	Faid	10_5887170_6728918
2243	3.27995e-10	9.59543e-09	0.0330448	0.966718	0.000237565	rs6602705	rs7893324	asthma	Faid	10_5887170_6728918
2246	0.0114903	0.336146	0.0213365	0.624187	0.00684052	rs6602705	rs35285258	asthma	Faid	10_5887170_6728918
2250	0.0201862	0.590544	0.0124681	0.36474	0.0120614	rs6602705	rs41295131	asthma	Faid	10_5887170_6728918
2245	0.000321689	0.00941094	0.032715	0.95707	0.000482724	rs6602705	rs77710246	asthma	Faid	10_5887170_6728918
2244	2.4196e-05	0.000707848	0.0330076	0.965631	0.00062913	rs6602705	rs947474	asthma	Faid	10_5887170_6728918
2250	6.73379e-05	0.00233813	0.001078	0.0364706	0.960046	rs6602705	rs11596750	asthma	Faid	10_5887170_6728918
2251	2.13918e-05	0.634775	9.89646e-06	0.293593	0.0716009	rs2255088	rs12257077	asthma	Faid	10_5887170_6728918
2249	2.25019e-09	6.67714e-05	3.36962e-05	0.999892	7.96368e-06	rs2255088	rs706778	asthma	Faid	10_5887170_6728918
2248	3.34486e-13	9.92545e-09	3.36987e-05	0.999966	2.56838e-07	rs2255088	rs7893324	asthma	Faid	10_5887170_6728918
2251	1.134e-05	0.3365	2.10657e-05	0.625058	0.0384095	rs2255088	rs35285258	asthma	Faid	10_5887170_6728918
2255	1.93606e-05	0.574502	1.19733e-05	0.355221	0.0702464	rs2255088	rs41295131	asthma	Faid	10_5887170_6728918
2250	3.27747e-07	0.00972547	3.33313e-05	0.989063	0.00117765	rs2255088	rs77710246	asthma	Faid	10_5887170_6728918
2249	2.46821e-08	0.000732409	3.36708e-05	0.999139	9.49273e-05	rs2255088	rs947474	asthma	Faid	10_5887170_6728918
2255	1.98904e-06	0.0590222	3.15336e-05	0.935714	0.00523066	rs2255088	rs11596750	asthma	Faid	10_5887170_6728918
2246	0.376724	0.291598	0.174015	0.134671	0.0229918	rs7091048	rs12257077	asthma	Faid	10_5887170_6728918
2244	3.75363e-05	2.90198e-05	0.562099	0.434563	0.00327059	rs7091048	rs706778	asthma	Faid	10_5887170_6728918
2243	5.5752e-09	4.31024e-09	0.561689	0.434242	0.00406865	rs7091048	rs7893324	asthma	Faid	10_5887170_6728918
2246	0.195645	0.151258	0.363297	0.280866	0.00893492	rs7091048	rs35285258	asthma	Faid	10_5887170_6728918
2250	0.343754	0.26579	0.212322	0.164153	0.01398	rs7091048	rs41295131	asthma	Faid	10_5887170_6728918
2245	0.00546302	0.00422361	0.555576	0.429526	0.00521219	rs7091048	rs77710246	asthma	Faid	10_5887170_6728918
2244	0.000407205	0.000314825	0.555502	0.429463	0.0143132	rs7091048	rs947474	asthma	Faid	10_5887170_6728918
2250	0.0333241	0.0257644	0.528291	0.408442	0.00417841	rs7091048	rs11596750	asthma	Faid	10_5887170_6728918
2265	3.50515e-08	1.56679e-08	0.678845	0.303423	0.0177313	rs4747846	rs61839660	asthma	Falrg	10_5887170_6728918
2265	0.0276207	0.0123659	0.368744	0.164661	0.426608	rs4747846	rs706778	asthma	Falrg	10_5887170_6728918
2264	0.115323	0.0515454	0.563387	0.251797	0.0179478	rs4747846	rs6602705	asthma	Falrg	10_5887170_6728918
2264	0.465088	0.207879	0.177056	0.079067	0.0709108	rs4747846	rs10906913	asthma	Falrg	10_5887170_6728918
2265	9.49052e-10	5.0672e-08	0.0183804	0.981368	0.000251505	rs12722502	rs61839660	asthma	Falrg	10_5887170_6728918
2265	0.000743866	0.0397166	0.00993082	0.529809	0.4198	rs12722502	rs706778	asthma	Falrg	10_5887170_6728918
2264	0.00274295	0.146452	0.0134001	0.715339	0.122066	rs12722502	rs6602705	asthma	Falrg	10_5887170_6728918
2264	0.00762797	0.407274	0.00290391	0.154619	0.427575	rs12722502	rs10906913	asthma	Falrg	10_5887170_6728918
2265	4.52133e-08	5.78565e-09	0.875649	0.112039	0.0123119	rs56179589	rs61839660	asthma	Falrg	10_5887170_6728918
2265	0.0587118	0.00751238	0.783819	0.100243	0.0497146	rs56179589	rs706778	asthma	Falrg	10_5887170_6728918
2264	0.146658	0.0187645	0.716467	0.0916439	0.0264672	rs56179589	rs6602705	asthma	Falrg	10_5887170_6728918
2264	0.588941	0.0753537	0.224206	0.0286037	0.0828962	rs56179589	rs10906913	asthma	Falrg	10_5887170_6728918
2266	1.19034e-12	7.7494e-09	2.30835e-05	0.149429	0.850548	rs7893324	rs61839660	asthma	Falrg	10_5887170_6728918
2266	1.0621e-05	0.0687744	0.000141796	0.918157	0.0129158	rs7893324	rs706778	asthma	Falrg	10_5887170_6728918
2265	2.59458e-05	0.168007	0.000126755	0.820764	0.0110758	rs7893324	rs6602705	asthma	Falrg	10_5887170_6728918
2265	0.000106557	0.689988	4.05725e-05	0.262672	0.0471932	rs7893324	rs10906913	asthma	Falrg	10_5887170_6728918
2265	2.14547e-09	4.94597e-08	0.0415515	0.957889	0.000559462	rs6602705	rs61839660	asthma	Falrg	10_5887170_6728918
2265	0.00289242	0.0666792	0.0386147	0.890185	0.00162878	rs6602705	rs706778	asthma	Falrg	10_5887170_6728918
2265	3.39963e-05	0.00118047	0.000239195	0.00731443	0.991232	rs6602705	rs6602705	asthma	Falrg	10_5887170_6728918
2264	0.0297067	0.684831	0.0113091	0.260697	0.0134566	rs6602705	rs10906913	asthma	Falrg	10_5887170_6728918
2265	4.52371e-08	5.75038e-09	0.876111	0.111356	0.0125337	rs2255088	rs61839660	asthma	Falrg	10_5887170_6728918
2265	0.0610452	0.0077592	0.814971	0.103575	0.0126499	rs2255088	rs706778	asthma	Falrg	10_5887170_6728918
2264	0.148829	0.0189163	0.727074	0.0923988	0.0127825	rs2255088	rs6602705	asthma	Falrg	10_5887170_6728918
2270	7.66584e-12	2.27474e-07	2.19523e-07	0.0055196	0.99448	rs2255088	rs10906913	asthma	Falrg	10_5887170_6728918
2266	2.88808e-08	2.23604e-08	0.559337	0.433047	0.00761548	rs7091048	rs61839660	asthma	Falrg	10_5887170_6728918
2266	0.0380219	0.0294373	0.507626	0.392982	0.0319329	rs7091048	rs706778	asthma	Falrg	10_5887170_6728918
2265	0.0891557	0.0690256	0.435596	0.337176	0.0690469	rs7091048	rs6602705	asthma	Falrg	10_5887170_6728918
2265	0.112671	0.0872314	0.0451502	0.0342352	0.720712	rs7091048	rs10906913	asthma	Falrg	10_5887170_6728918
2950	3.67645e-08	3.14141e-08	0.283813	0.242035	0.474152	rs4747846	rs4147359	asthma	psc	10_5887170_6728918
2951	1.49498e-19	1.29538e-07	1.15408e-12	1	1.26117e-08	rs12722502	rs4147359	asthma	psc	10_5887170_6728918
2950	1.08426e-07	2.03997e-08	0.837019	0.157475	0.00550575	rs56179589	rs4147359	asthma	psc	10_5887170_6728918
2951	1.9819e-11	1.29518e-07	0.000152997	0.999845	2.09448e-06	rs7893324	rs4147359	asthma	psc	10_5887170_6728918
2951	3.55509e-09	1.25963e-07	0.0274444	0.972402	0.000153769	rs6602705	rs4147359	asthma	psc	10_5887170_6728918
2956	4.36525e-12	1.29534e-07	3.36986e-05	0.999966	1.9902e-07	rs2255088	rs4147359	asthma	psc	10_5887170_6728918
2957	6.09458e-08	6.82514e-08	0.470486	0.526881	0.00263273	rs7091048	rs4147359	asthma	psc	10_5887170_6728918
3673	4.54213e-07	2.02054e-06	0.131914	0.586533	0.28155	rs4747846	rs706778	asthma	ra	10_5887170_6728918
3681	0.000556377	0.00246353	0.18309	0.810682	0.00320866	rs4747846	rs10796038	asthma	ra	10_5887170_6728918
3674	8.05733e-19	3.44323e-06	2.34004e-13	0.999996	1.46254e-07	rs12722502	rs706778	asthma	ra	10_5887170_6728918
3682	7.0881e-16	0.00302903	2.33251e-13	0.996779	0.000192218	rs12722502	rs10796038	asthma	ra	10_5887170_6728918
3672	2.75801e-06	6.65178e-07	0.800993	0.193178	0.00582594	rs56179589	rs706778	asthma	ra	10_5887170_6728918
3680	0.00241013	0.000581575	0.793112	0.191369	0.0125271	rs56179589	rs10796038	asthma	ra	10_5887170_6728918
3673	5.26693e-10	3.4427e-06	0.000152964	0.999843	9.60515e-07	rs7893324	rs706778	asthma	ra	10_5887170_6728918
3681	4.63378e-07	0.00302884	0.000152486	0.996716	0.000101732	rs7893324	rs10796038	asthma	ra	10_5887170_6728918
3673	9.37988e-08	3.34884e-06	0.0272415	0.972584	0.000170872	rs6602705	rs706778	asthma	ra	10_5887170_6728918
3681	8.16143e-05	0.00291383	0.0268581	0.95889	0.0112561	rs6602705	rs10796038	asthma	ra	10_5887170_6728918
3678	6.33783e-11	3.44316e-06	1.84066e-05	0.999978	3.08978e-07	rs2255088	rs706778	asthma	ra	10_5887170_6728918
3686	5.57537e-08	0.00302894	1.83472e-05	0.996748	0.00020424	rs2255088	rs10796038	asthma	ra	10_5887170_6728918
3679	1.55587e-06	1.87802e-06	0.451862	0.545419	0.00271535	rs7091048	rs706778	asthma	ra	10_5887170_6728918
3687	0.0013633	0.00164575	0.448629	0.54157	0.0067921	rs7091048	rs10796038	asthma	ra	10_5887170_6728918
4011	4.3388e-05	0.000193203	0.139191	0.619615	0.240957	rs4747846	rs6602398	asthma	t1d	10_5887170_6728918
4009	9.77078e-22	4.34696e-21	0.182346	0.811243	0.00641108	rs4747846	rs61839660	asthma	t1d	10_5887170_6728918
4013	4.67726e-09	2.09061e-08	0.110734	0.494645	0.394621	rs4747846	rs706778	asthma	t1d	10_5887170_6728918
4011	0.000235572	0.00104806	0.182309	0.811087	0.00531989	rs4747846	rs41295159	asthma	t1d	10_5887170_6728918
4010	0.000478861	0.00213042	0.18254	0.812108	0.0027424	rs4747846	rs77710246	asthma	t1d	10_5887170_6728918
4009	0.0512707	0.2281	0.130527	0.580701	0.00940041	rs4747846	rs947474	asthma	t1d	10_5887170_6728918
4015	0.000622213	0.0027682	0.182609	0.812416	0.00158449	rs4747846	rs617627	asthma	t1d	10_5887170_6728918
4012	7.29197e-17	0.000311616	2.33929e-13	0.999676	1.24481e-05	rs12722502	rs6602398	asthma	t1d	10_5887170_6728918
4010	1.25389e-33	5.35837e-21	2.34005e-13	1	4.25513e-15	rs12722502	rs61839660	asthma	t1d	10_5887170_6728918
4014	9.88407e-21	4.22387e-08	2.34005e-13	1	6.10775e-09	rs12722502	rs706778	asthma	t1d	10_5887170_6728918
4012	3.01939e-16	0.00129031	2.3367e-13	0.998568	0.000141554	rs12722502	rs41295159	asthma	t1d	10_5887170_6728918
4011	1.47977e-16	0.000632365	5.66699e-14	0.241583	0.757784	rs12722502	rs77710246	asthma	t1d	10_5887170_6728918
4010	6.43116e-14	0.27483	1.63736e-13	0.699693	0.0254777	rs12722502	rs947474	asthma	t1d	10_5887170_6728918
4016	7.94365e-16	0.00339465	2.33133e-13	0.996271	0.000334787	rs12722502	rs617627	asthma	t1d	10_5887170_6728918
4011	8.24583e-05	0.000228361	0.26453	0.73259	0.00256952	rs56179589	rs6602398	asthma	t1d	10_5887170_6728918
4009	1.41452e-21	3.91736e-21	0.263982	0.73107	0.00494791	rs56179589	rs61839660	asthma	t1d	10_5887170_6728918
4013	1.11752e-08	3.09489e-08	0.264572	0.732714	0.00271369	rs56179589	rs706778	asthma	t1d	10_5887170_6728918
4011	1.90888e-06	5.3368e-06	0.00177857	0.00419821	0.994016	rs56179589	rs41295159	asthma	t1d	10_5887170_6728918
4010	0.000691751	0.00191574	0.263693	0.730271	0.00342756	rs56179589	rs77710246	asthma	t1d	10_5887170_6728918
4009	0.0731018	0.202449	0.18611	0.515399	0.0229397	rs56179589	rs947474	asthma	t1d	10_5887170_6728918
4015	0.000898686	0.00248885	0.263749	0.730432	0.00243176	rs56179589	rs617627	asthma	t1d	10_5887170_6728918
4011	4.79128e-08	0.000311562	0.000153706	0.999503	3.19002e-05	rs7893324	rs6602398	asthma	t1d	10_5887170_6728918
4009	1.16493e-25	7.61588e-22	2.17404e-05	0.141462	0.858516	rs7893324	rs61839660	asthma	t1d	10_5887170_6728918
4013	6.49457e-12	4.22321e-08	0.000153759	0.999845	9.19207e-07	rs7893324	rs706778	asthma	t1d	10_5887170_6728918
4011	1.98412e-07	0.00129021	0.000153551	0.998491	6.46354e-05	rs7893324	rs41295159	asthma	t1d	10_5887170_6728918
4010	4.02233e-07	0.00261559	0.00015333	0.997058	0.000173131	rs7893324	rs77710246	asthma	t1d	10_5887170_6728918
4009	4.27989e-05	0.278307	0.000108961	0.708526	0.0130147	rs7893324	rs947474	asthma	t1d	10_5887170_6728918
4015	5.22032e-07	0.00339461	0.000153207	0.996258	0.000193783	rs7893324	rs617627	asthma	t1d	10_5887170_6728918
4011	9.42771e-06	0.000302129	0.0302445	0.969242	0.000202011	rs6602705	rs6602398	asthma	t1d	10_5887170_6728918
4009	1.62056e-22	5.19341e-21	0.0302436	0.969214	0.000542168	rs6602705	rs61839660	asthma	t1d	10_5887170_6728918
4013	1.27782e-09	4.09501e-08	0.0302523	0.969493	0.000254878	rs6602705	rs706778	asthma	t1d	10_5887170_6728918
4011	3.90131e-05	0.00125025	0.0301922	0.967567	0.000951356	rs6602705	rs41295159	asthma	t1d	10_5887170_6728918
4010	7.91407e-05	0.00253622	0.0301682	0.966798	0.000418163	rs6602705	rs77710246	asthma	t1d	10_5887170_6728918
4009	0.00848801	0.272014	0.0216092	0.692504	0.00538477	rs6602705	rs947474	asthma	t1d	10_5887170_6728918
4015	3.32671e-06	0.0001248	0.000976972	0.0359007	0.962994	rs6602705	rs617627	asthma	t1d	10_5887170_6728918
4016	5.73575e-09	0.000311607	1.84005e-05	0.99965	2.04766e-05	rs2255088	rs6602398	asthma	t1d	10_5887170_6728918
4014	9.86296e-26	5.35827e-21	1.84066e-05	0.999981	3.51271e-07	rs2255088	rs61839660	asthma	t1d	10_5887170_6728918
4018	7.77472e-13	4.22379e-08	1.84066e-05	0.999981	1.59411e-07	rs2255088	rs706778	asthma	t1d	10_5887170_6728918
4016	2.37516e-08	0.00129036	1.83813e-05	0.998605	8.58812e-05	rs2255088	rs41295159	asthma	t1d	10_5887170_6728918
4015	4.81525e-08	0.00261599	1.83556e-05	0.997209	0.000156127	rs2255088	rs77710246	asthma	t1d	10_5887170_6728918
4014	5.09282e-06	0.276679	1.29663e-05	0.70441	0.0188934	rs2255088	rs947474	asthma	t1d	10_5887170_6728918
4020	6.2495e-08	0.00339518	1.83412e-05	0.996426	0.000160127	rs2255088	rs617627	asthma	t1d	10_5887170_6728918
4017	0.000138894	0.00017179	0.445578	0.551106	0.00300587	rs7091048	rs6602398	asthma	t1d	10_5887170_6728918
4015	2.37628e-21	2.93907e-21	0.443471	0.548495	0.00803434	rs7091048	rs61839660	asthma	t1d	10_5887170_6728918
4019	1.88131e-08	2.32692e-08	0.445401	0.550896	0.00370311	rs7091048	rs706778	asthma	t1d	10_5887170_6728918
4017	0.000568942	0.000703726	0.440304	0.544603	0.0138211	rs7091048	rs41295159	asthma	t1d	10_5887170_6728918
4016	0.0011632	0.0014387	0.443409	0.548423	0.00556601	rs7091048	rs77710246	asthma	t1d	10_5887170_6728918
4015	0.124101	0.153494	0.315952	0.390772	0.0156811	rs7091048	rs947474	asthma	t1d	10_5887170_6728918
4021	0.00151275	0.00187106	0.443966	0.549122	0.0035282	rs7091048	rs617627	asthma	t1d	10_5887170_6728918
2241	0.0526713	0.276843	0.0243363	0.127394	0.518755	rs61839660	rs12257077	cd	Faid	10_5887170_6728918
2239	8.49065e-06	4.46267e-05	0.127146	0.668071	0.20473	rs61839660	rs706778	cd	Faid	10_5887170_6728918
2239	1.89625e-10	9.96675e-10	0.0195402	0.101825	0.878635	rs61839660	rs7893324	cd	Faid	10_5887170_6728918
2241	0.0454484	0.238876	0.0844161	0.443502	0.187758	rs61839660	rs35285258	cd	Faid	10_5887170_6728918
2245	0.0460714	0.242159	0.0284761	0.149141	0.534153	rs61839660	rs41295131	cd	Faid	10_5887170_6728918
2240	0.00151068	0.00794014	0.153633	0.807463	0.0294539	rs61839660	rs77710246	cd	Faid	10_5887170_6728918
2239	0.000116446	0.000612038	0.158854	0.834925	0.00549302	rs61839660	rs947474	cd	Faid	10_5887170_6728918
2245	0.00838921	0.0440941	0.134303	0.705796	0.107418	rs61839660	rs11596750	cd	Faid	10_5887170_6728918
2255	1.89483e-11	9.95992e-11	0.000367454	0.000932771	0.9987	rs61839660	rs61839660	cd	Falrg	10_5887170_6728918
2255	0.02393	0.0450605	0.319401	0.601425	0.0101833	rs61839660	rs706778	cd	Falrg	10_5887170_6728918
2255	0.042838	0.0806639	0.301421	0.567567	0.00750975	rs61839660	rs6602705	cd	Falrg	10_5887170_6728918
2260	1.19794e-05	2.25593e-05	0.343049	0.646011	0.010905	rs61839660	rs10906913	cd	Falrg	10_5887170_6728918
2903	2.03601e-08	1.089e-07	0.157156	0.840576	0.00226804	rs61839660	rs4147359	cd	psc	10_5887170_6728918
3690	5.30867e-07	2.8931e-06	0.154176	0.840219	0.00560092	rs61839660	rs706778	cd	ra	10_5887170_6728918
3698	0.000467246	0.0025465	0.153768	0.838031	0.00518711	rs61839660	rs10796038	cd	ra	10_5887170_6728918
4007	1.98111e-05	4.17801e-05	0.0635545	0.133406	0.802978	rs61839660	rs6602398	cd	t1d	10_5887170_6728918
4005	1.41088e-24	7.69839e-24	0.000263304	0.000658363	0.999078	rs61839660	rs61839660	cd	t1d	10_5887170_6728918
4009	1.34978e-08	2.81197e-08	0.319303	0.665186	0.015511	rs61839660	rs706778	cd	t1d	10_5887170_6728918
4007	0.000405857	0.000845502	0.315302	0.656833	0.0266136	rs61839660	rs41295159	cd	t1d	10_5887170_6728918
4006	0.000837686	0.001745	0.319966	0.66652	0.0109313	rs61839660	rs77710246	cd	t1d	10_5887170_6728918
4005	0.0899603	0.187395	0.229671	0.478414	0.0145595	rs61839660	rs947474	cd	t1d	10_5887170_6728918
4011	0.0011495	0.00239459	0.321064	0.668824	0.00656843	rs61839660	rs617627	cd	t1d	10_5887170_6728918
2246	1.5168e-08	7.00636e-09	0.293761	0.135122	0.571118	rs12257077	rs61839660	Faid	Falrg	10_5887170_6728918
2245	0.0765064	0.0351777	0.499588	0.229552	0.159175	rs12257077	rs706778	Faid	Falrg	10_5887170_6728918
2246	0.125224	0.0575808	0.545698	0.250903	0.0205939	rs12257077	rs6602705	Faid	Falrg	10_5887170_6728918
2251	2.20215e-05	1.01417e-05	0.630619	0.290345	0.0790041	rs12257077	rs10906913	Faid	Falrg	10_5887170_6728918
2243	3.3834e-12	5.04407e-08	6.55265e-05	0.976865	0.0230693	rs706778	rs61839660	Faid	Falrg	10_5887170_6728918
2243	1.52018e-06	0.0227639	2.0009e-05	0.298947	0.678268	rs706778	rs706778	Faid	Falrg	10_5887170_6728918
2243	1.24637e-05	0.185808	5.42942e-05	0.809408	0.00471674	rs706778	rs6602705	Faid	Falrg	10_5887170_6728918
2248	2.34214e-09	3.49165e-05	6.7071e-05	0.999888	9.69266e-06	rs706778	rs10906913	Faid	Falrg	10_5887170_6728918
2244	5.52049e-17	5.68868e-09	1.07056e-09	0.109427	0.890573	rs7893324	rs61839660	Faid	Falrg	10_5887170_6728918
2243	1.30256e-09	0.1333	8.42396e-09	0.862079	0.00462043	rs7893324	rs706778	Faid	Falrg	10_5887170_6728918
2244	1.81504e-09	0.185746	7.90674e-09	0.809148	0.00510647	rs7893324	rs6602705	Faid	Falrg	10_5887170_6728918
2249	3.41217e-13	3.49191e-05	9.77128e-09	0.999964	1.02766e-06	rs7893324	rs10906913	Faid	Falrg	10_5887170_6728918
2246	1.4299e-08	2.65521e-08	0.27693	0.514028	0.209042	rs35285258	rs61839660	Faid	Falrg	10_5887170_6728918
2245	0.0451287	0.0837631	0.291877	0.541714	0.0375174	rs35285258	rs706778	Faid	Falrg	10_5887170_6728918
2246	0.0646787	0.120051	0.281753	0.522955	0.0105623	rs35285258	rs6602705	Faid	Falrg	10_5887170_6728918
2251	1.1704e-05	2.17324e-05	0.335162	0.622298	0.042507	rs35285258	rs10906913	Faid	Falrg	10_5887170_6728918
2250	1.32615e-08	8.19106e-09	0.256836	0.158052	0.585112	rs41295131	rs61839660	Faid	Falrg	10_5887170_6728918
2249	0.0645837	0.0397315	0.424366	0.260857	0.210461	rs41295131	rs706778	Faid	Falrg	10_5887170_6728918
2250	0.108594	0.0668088	0.47512	0.292243	0.0572333	rs41295131	rs6602705	Faid	Falrg	10_5887170_6728918
2255	1.99321e-05	1.2278e-05	0.570788	0.351523	0.077657	rs41295131	rs10906913	Faid	Falrg	10_5887170_6728918
2245	4.85599e-10	4.93843e-08	0.00940464	0.956395	0.0342001	rs77710246	rs61839660	Faid	Falrg	10_5887170_6728918
2244	0.000904605	0.0919926	0.00586911	0.596547	0.304687	rs77710246	rs706778	Faid	Falrg	10_5887170_6728918
2245	0.00170397	0.173283	0.00742549	0.755063	0.0625246	rs77710246	rs6602705	Faid	Falrg	10_5887170_6728918
2250	3.39577e-07	3.45331e-05	0.00972433	0.988909	0.0013321	rs77710246	rs10906913	Faid	Falrg	10_5887170_6728918
2244	3.77467e-11	5.14933e-08	0.000731043	0.997272	0.00199662	rs947474	rs61839660	Faid	Falrg	10_5887170_6728918
2243	9.71131e-05	0.132479	0.000628041	0.856749	0.0100466	rs947474	rs706778	Faid	Falrg	10_5887170_6728918
2244	0.000135285	0.184553	0.000589334	0.803945	0.0107774	rs947474	rs6602705	Faid	Falrg	10_5887170_6728918
2249	2.55757e-08	3.48898e-05	0.0007324	0.999125	0.000108116	rs947474	rs10906913	Faid	Falrg	10_5887170_6728918
2250	2.67568e-09	4.24179e-08	0.0518201	0.821384	0.126796	rs11596750	rs61839660	Faid	Falrg	10_5887170_6728918
2249	0.0078745	0.124814	0.0509255	0.807183	0.00920276	rs11596750	rs706778	Faid	Falrg	10_5887170_6728918
2250	0.000161954	0.00259227	0.00113597	0.0172036	0.978906	rs11596750	rs6602705	Faid	Falrg	10_5887170_6728918
2255	2.06034e-06	3.26585e-05	0.059001	0.935221	0.00574282	rs11596750	rs10906913	Faid	Falrg	10_5887170_6728918
2248	9.59438e-08	4.43668e-08	0.674652	0.311962	0.0133857	rs12257077	rs4147359	Faid	psc	10_5887170_6728918
2246	8.39827e-12	1.25763e-07	6.04723e-05	0.905469	0.0944707	rs706778	rs4147359	Faid	psc	10_5887170_6728918
2246	1.38008e-15	1.42212e-07	9.70435e-09	0.999999	3.49886e-07	rs7893324	rs4147359	Faid	psc	10_5887170_6728918
2248	4.93432e-08	9.16474e-08	0.346969	0.644432	0.0085991	rs35285258	rs4147359	Faid	psc	10_5887170_6728918
2252	8.6749e-08	5.36341e-08	0.609996	0.377128	0.0128753	rs41295131	rs4147359	Faid	psc	10_5887170_6728918
2247	1.38462e-09	1.40795e-07	0.00973628	0.990036	0.000227359	rs77710246	rs4147359	Faid	psc	10_5887170_6728918
2246	1.04169e-10	1.42106e-07	0.000732492	0.999252	1.56313e-05	rs947474	rs4147359	Faid	psc	10_5887170_6728918
2252	8.35059e-09	1.33686e-07	0.0587191	0.940042	0.00123847	rs11596750	rs4147359	Faid	psc	10_5887170_6728918
2244	0.000378521	0.000175061	0.654918	0.302849	0.0416798	rs12257077	rs706778	Faid	ra	10_5887170_6728918
2253	0.00369297	0.00170863	0.668193	0.309136	0.0172694	rs12257077	rs10796038	Faid	ra	10_5887170_6728918
2242	6.2301e-11	9.32947e-07	1.23618e-05	0.1843	0.815687	rs706778	rs706778	Faid	ra	10_5887170_6728918
2250	3.68652e-07	0.00549596	6.66986e-05	0.994361	7.60144e-05	rs706778	rs10796038	Faid	ra	10_5887170_6728918
2242	5.60961e-12	0.000578051	9.69207e-09	0.998734	0.000688316	rs7893324	rs706778	Faid	ra	10_5887170_6728918
2251	5.3326e-11	0.00549506	9.64804e-09	0.994197	0.00030785	rs7893324	rs10796038	Faid	ra	10_5887170_6728918
2244	0.000174583	0.000324287	0.301773	0.560405	0.137323	rs35285258	rs706778	Faid	ra	10_5887170_6728918
2253	0.00190903	0.00354637	0.345393	0.641622	0.00752992	rs35285258	rs10796038	Faid	ra	10_5887170_6728918
2248	0.000352702	0.000218072	0.609386	0.376764	0.0132793	rs41295131	rs706778	Faid	ra	10_5887170_6728918
2257	0.00335284	0.00207365	0.606616	0.375165	0.0127924	rs41295131	rs10796038	Faid	ra	10_5887170_6728918
2243	5.63107e-06	0.00057267	0.00972916	0.989438	0.000254403	rs77710246	rs706778	Faid	ra	10_5887170_6728918
2252	5.34693e-05	0.00543774	0.00967401	0.983831	0.00100421	rs77710246	rs10796038	Faid	ra	10_5887170_6728918
2242	4.5281e-07	0.000577981	0.000782349	0.998613	2.58325e-05	rs947474	rs706778	Faid	ra	10_5887170_6728918
2251	1.95859e-08	2.67187e-05	4.30003e-06	0.00487092	0.995098	rs947474	rs10796038	Faid	ra	10_5887170_6728918
2248	3.39612e-05	0.000543692	0.0586769	0.93937	0.0013756	rs11596750	rs706778	Faid	ra	10_5887170_6728918
2257	0.000322288	0.00515964	0.0583105	0.933514	0.00269404	rs11596750	rs10796038	Faid	ra	10_5887170_6728918
2251	0.376994	0.173618	0.135106	0.0620242	0.252258	rs12257077	rs6602398	Faid	t1d	10_5887170_6728918
2252	1.28371e-21	5.93907e-22	0.239572	0.110331	0.650097	rs12257077	rs61839660	Faid	t1d	10_5887170_6728918
2251	9.59677e-07	4.41963e-07	0.672708	0.309791	0.0175001	rs12257077	rs706778	Faid	t1d	10_5887170_6728918
2251	0.0173304	0.00798121	0.540209	0.248639	0.18584	rs12257077	rs41295159	Faid	t1d	10_5887170_6728918
2251	0.288413	0.132824	0.300104	0.138098	0.140562	rs12257077	rs77710246	Faid	t1d	10_5887170_6728918
2251	0.494801	0.227872	0.121115	0.0556992	0.100512	rs12257077	rs947474	Faid	t1d	10_5887170_6728918
2251	0.0267849	0.0123353	0.642817	0.296021	0.0220421	rs12257077	rs617627	Faid	t1d	10_5887170_6728918
2248	4.40352e-05	0.656473	1.54097e-05	0.229638	0.113829	rs706778	rs6602398	Faid	t1d	10_5887170_6728918
2249	3.47906e-25	5.18668e-21	6.49276e-05	0.967934	0.0320011	rs706778	rs61839660	Faid	t1d	10_5887170_6728918
2249	8.12898e-13	1.21727e-08	1.04474e-05	0.155787	0.844202	rs706778	rs706778	Faid	t1d	10_5887170_6728918
2248	2.08415e-06	0.0310703	6.49629e-05	0.968461	0.000401828	rs706778	rs41295159	Faid	t1d	10_5887170_6728918
2248	3.22623e-05	0.480963	3.35165e-05	0.499645	0.0193256	rs706778	rs77710246	Faid	t1d	10_5887170_6728918
2248	5.34061e-05	0.796174	1.29855e-05	0.193578	0.0101812	rs706778	rs947474	Faid	t1d	10_5887170_6728918
2248	2.68191e-06	0.0399817	6.43581e-05	0.959444	0.000507136	rs706778	rs617627	Faid	t1d	10_5887170_6728918
2249	6.99079e-09	0.715417	2.44693e-09	0.250385	0.0341984	rs7893324	rs6602398	Faid	t1d	10_5887170_6728918
2250	5.07158e-30	5.22609e-22	9.46478e-10	0.0968277	0.903172	rs7893324	rs61839660	Faid	t1d	10_5887170_6728918
2249	1.39401e-14	1.42659e-06	9.77161e-09	0.999999	3.03332e-08	rs7893324	rs706778	Faid	t1d	10_5887170_6728918
2249	3.03537e-10	0.0310631	9.46127e-09	0.968238	0.00069859	rs7893324	rs41295159	Faid	t1d	10_5887170_6728918
2249	4.74675e-09	0.485769	4.93153e-09	0.504671	0.00956046	rs7893324	rs77710246	Faid	t1d	10_5887170_6728918
2249	7.70993e-09	0.789012	1.87493e-09	0.19186	0.0191282	rs7893324	rs947474	Faid	t1d	10_5887170_6728918
2249	3.90526e-10	0.0399653	9.37151e-09	0.959052	0.000982759	rs7893324	rs617627	Faid	t1d	10_5887170_6728918
2251	0.00921976	0.0171196	0.00505025	0.0086297	0.959981	rs35285258	rs6602398	Faid	t1d	10_5887170_6728918
2252	1.37385e-21	2.55215e-21	0.256394	0.476084	0.267522	rs35285258	rs61839660	Faid	t1d	10_5887170_6728918
2251	4.91155e-07	9.11992e-07	0.344296	0.639288	0.0164144	rs35285258	rs706778	Faid	t1d	10_5887170_6728918
2251	0.00909657	0.0168908	0.283548	0.526374	0.164091	rs35285258	rs41295159	Faid	t1d	10_5887170_6728918
2251	0.151326	0.280987	0.15723	0.291858	0.118599	rs35285258	rs77710246	Faid	t1d	10_5887170_6728918
2251	0.266248	0.494377	0.0648161	0.12031	0.0542483	rs35285258	rs947474	Faid	t1d	10_5887170_6728918
2251	0.0138472	0.025712	0.332298	0.617013	0.0111296	rs35285258	rs617627	Faid	t1d	10_5887170_6728918
2255	0.382947	0.235891	0.13641	0.0839015	0.160851	rs41295131	rs6602398	Faid	t1d	10_5887170_6728918
2256	1.12233e-21	6.94109e-22	0.209454	0.129022	0.661524	rs41295131	rs61839660	Faid	t1d	10_5887170_6728918
2255	8.67948e-07	5.34646e-07	0.608408	0.374759	0.0168308	rs41295131	rs706778	Faid	t1d	10_5887170_6728918
2255	0.000682517	0.000420423	0.037959	0.0226514	0.938287	rs41295131	rs41295159	Faid	t1d	10_5887170_6728918
2255	0.261566	0.161122	0.272327	0.167643	0.137341	rs41295131	rs77710246	Faid	t1d	10_5887170_6728918
2255	0.472366	0.290972	0.115395	0.0710431	0.050224	rs41295131	rs947474	Faid	t1d	10_5887170_6728918
2255	0.0243301	0.0149871	0.58388	0.35965	0.0171525	rs41295131	rs617627	Faid	t1d	10_5887170_6728918
2248	0.00995261	0.710146	0.00348282	0.248487	0.027931	rs77710246	rs6602398	Faid	t1d	10_5887170_6728918
2249	6.92163e-23	4.93905e-21	0.0129174	0.921693	0.0653893	rs77710246	rs61839660	Faid	t1d	10_5887170_6728918
2248	1.97063e-08	1.4061e-06	0.0138136	0.985637	0.000547944	rs77710246	rs706778	Faid	t1d	10_5887170_6728918
2248	0.000427028	0.0304696	0.0133105	0.949733	0.00605971	rs77710246	rs41295159	Faid	t1d	10_5887170_6728918
2250	1.06644e-07	1.08451e-05	4.03458e-05	0.00332658	0.996622	rs77710246	rs77710246	Faid	t1d	10_5887170_6728918
2248	0.0109195	0.779138	0.00265503	0.18943	0.017857	rs77710246	rs947474	Faid	t1d	10_5887170_6728918
2248	0.000552223	0.0394026	0.0132517	0.945548	0.00124581	rs77710246	rs617627	Faid	t1d	10_5887170_6728918
2248	0.00719881	0.724394	0.00251916	0.253485	0.0124031	rs947474	rs6602398	Faid	t1d	10_5887170_6728918
2249	5.08258e-23	5.11459e-21	0.0094853	0.954476	0.0360383	rs947474	rs61839660	Faid	t1d	10_5887170_6728918
2248	1.40337e-08	1.41216e-06	0.00983722	0.989888	0.000273697	rs947474	rs706778	Faid	t1d	10_5887170_6728918
2248	0.00030478	0.030669	0.00949999	0.955951	0.00357477	rs947474	rs41295159	Faid	t1d	10_5887170_6728918
2248	0.00477836	0.480831	0.00496412	0.499516	0.00991043	rs947474	rs77710246	Faid	t1d	10_5887170_6728918
2249	2.87081e-07	0.00039163	6.85836e-07	0.000156972	0.99945	rs947474	rs947474	Faid	t1d	10_5887170_6728918
2248	0.000393263	0.0395728	0.00943717	0.949632	0.000964572	rs947474	rs617627	Faid	t1d	10_5887170_6728918
2248	0.28625	0.437069	0.100171	0.15293	0.0235806	rs11596750	rs6602398	Faid	t1d	10_5887170_6728918
2249	9.04241e-22	1.38307e-21	0.168753	0.257666	0.573581	rs11596750	rs61839660	Faid	t1d	10_5887170_6728918
2248	5.58485e-07	8.5274e-07	0.391483	0.597739	0.0107758	rs11596750	rs706778	Faid	t1d	10_5887170_6728918
2248	0.0108741	0.0166034	0.338944	0.517437	0.116141	rs11596750	rs41295159	Faid	t1d	10_5887170_6728918
2248	0.180092	0.274979	0.187093	0.285612	0.0722234	rs11596750	rs77710246	Faid	t1d	10_5887170_6728918
2248	0.309404	0.472422	0.0752301	0.114845	0.0280986	rs11596750	rs947474	Faid	t1d	10_5887170_6728918
2255	1.43912e-06	2.30356e-05	0.000365813	0.00508104	0.994529	rs11596750	rs617627	Faid	t1d	10_5887170_6728918
2262	7.33338e-15	1.42212e-07	5.15664e-08	0.999998	1.32191e-06	rs61839660	rs4147359	Falrg	psc	10_5887170_6728918
2262	7.84861e-10	1.04785e-08	0.00565144	0.0745315	0.919817	rs706778	rs4147359	Falrg	psc	10_5887170_6728918
2262	1.76749e-08	1.24364e-07	0.124285	0.874496	0.00121875	rs6602705	rs4147359	Falrg	psc	10_5887170_6728918
2267	4.96593e-12	1.42207e-07	3.49191e-05	0.999965	3.44005e-07	rs10906913	rs4147359	Falrg	psc	10_5887170_6728918
2258	2.97384e-11	0.000576699	5.14763e-08	0.998249	0.00117445	rs61839660	rs706778	Falrg	ra	10_5887170_6728918
2267	2.33776e-10	0.00453349	5.13253e-08	0.995322	0.00014482	rs61839660	rs10796038	Falrg	ra	10_5887170_6728918
2258	7.58364e-10	1.01246e-08	0.000150477	0.00101011	0.998839	rs706778	rs706778	Falrg	ra	10_5887170_6728918
2266	0.000587712	0.00391169	0.129032	0.858799	0.00767025	rs706778	rs10796038	Falrg	ra	10_5887170_6728918
2258	7.16298e-05	0.000503993	0.123989	0.872396	0.00303889	rs6602705	rs706778	Falrg	ra	10_5887170_6728918
2267	0.00055332	0.00389342	0.121487	0.85482	0.0192457	rs6602705	rs10796038	Falrg	ra	10_5887170_6728918
2263	2.01611e-08	0.000577344	3.48982e-05	0.999367	2.12264e-05	rs10906913	rs706778	Falrg	ra	10_5887170_6728918
2272	1.583e-07	0.00453316	3.47545e-05	0.995251	0.000180632	rs10906913	rs10796038	Falrg	ra	10_5887170_6728918
2255	1.62921e-07	0.632068	9.16246e-08	0.355457	0.0124745	rs61839660	rs6602398	Falrg	t1d	10_5887170_6728918
2256	3.07605e-31	5.96522e-24	5.74065e-11	0.000334454	0.999666	rs61839660	rs61839660	Falrg	t1d	10_5887170_6728918
2255	3.67704e-13	1.42654e-06	2.57758e-07	0.999998	5.42938e-08	rs61839660	rs706778	Falrg	t1d	10_5887170_6728918
2255	4.55064e-09	0.0176547	2.53098e-07	0.981919	0.000426245	rs61839660	rs41295159	Falrg	t1d	10_5887170_6728918
2257	6.79464e-10	0.00263605	2.5706e-07	0.99729	7.34449e-05	rs61839660	rs77710246	Falrg	t1d	10_5887170_6728918
2256	7.5471e-08	0.292797	1.80522e-07	0.700347	0.00685506	rs61839660	rs947474	Falrg	t1d	10_5887170_6728918
2262	1.01071e-09	0.00392114	2.56723e-07	0.995983	9.53777e-05	rs61839660	rs617627	Falrg	t1d	10_5887170_6728918
2255	0.0683777	0.453657	0.0384548	0.254987	0.184523	rs706778	rs6602398	Falrg	t1d	10_5887170_6728918
2255	5.41721e-21	3.59409e-20	0.130579	0.866333	0.00308839	rs706778	rs61839660	Falrg	t1d	10_5887170_6728918
2256	9.5623e-12	1.27464e-10	0.000122895	0.000860127	0.999017	rs706778	rs706778	Falrg	t1d	10_5887170_6728918
2255	0.00102067	0.00677171	0.0567676	0.376193	0.559247	rs706778	rs41295159	Falrg	t1d	10_5887170_6728918
2257	0.000123945	0.000824925	0.0468918	0.311593	0.640566	rs706778	rs77710246	Falrg	t1d	10_5887170_6728918
2256	0.0377655	0.250561	0.0903328	0.599309	0.0220311	rs706778	rs947474	Falrg	t1d	10_5887170_6728918
2262	0.000512226	0.00339846	0.130107	0.863217	0.00276498	rs706778	rs617627	Falrg	t1d	10_5887170_6728918
2256	0.117388	0.51379	0.0660188	0.288942	0.0138605	rs6602705	rs6602398	Falrg	t1d	10_5887170_6728918
2256	7.67336e-21	3.3585e-20	0.184962	0.809544	0.0054939	rs6602705	rs61839660	Falrg	t1d	10_5887170_6728918
2256	2.64683e-07	1.15847e-06	0.185541	0.81208	0.00237774	rs6602705	rs706778	Falrg	t1d	10_5887170_6728918
2256	0.00238027	0.010418	0.132386	0.579215	0.275601	rs6602705	rs41295159	Falrg	t1d	10_5887170_6728918
2258	0.000408905	0.00179036	0.1547	0.677213	0.165888	rs6602705	rs77710246	Falrg	t1d	10_5887170_6728918
2257	0.0539383	0.236082	0.129017	0.564683	0.016279	rs6602705	rs947474	Falrg	t1d	10_5887170_6728918
2263	7.78602e-06	5.4773e-05	0.00197918	0.0131562	0.984802	rs6602705	rs617627	Falrg	t1d	10_5887170_6728918
2261	2.18947e-05	0.62699	1.23167e-05	0.352692	0.0202839	rs10906913	rs6602398	Falrg	t1d	10_5887170_6728918
2261	1.44866e-24	4.14846e-20	3.49191e-05	0.999964	1.05865e-06	rs10906913	rs61839660	Falrg	t1d	10_5887170_6728918
2261	4.98137e-11	1.42649e-06	3.49191e-05	0.999963	4.89927e-07	rs10906913	rs706778	Falrg	t1d	10_5887170_6728918
2261	6.163e-07	0.0176487	3.42775e-05	0.98159	0.000726821	rs10906913	rs41295159	Falrg	t1d	10_5887170_6728918
2263	9.2043e-08	0.0026358	3.48224e-05	0.997195	0.000134669	rs10906913	rs77710246	Falrg	t1d	10_5887170_6728918
2262	1.01917e-05	0.291855	2.43795e-05	0.698138	0.009973	rs10906913	rs947474	Falrg	t1d	10_5887170_6728918
2268	1.36922e-07	0.00392098	3.47787e-05	0.995944	0.00010042	rs10906913	rs617627	Falrg	t1d	10_5887170_6728918
2946	2.05104e-14	1.58317e-07	5.9567e-09	0.0450238	0.954976	rs4147359	rs706778	psc	ra	10_5887170_6728918
2953	4.47415e-10	0.00314621	1.41755e-07	0.99682	3.36943e-05	rs4147359	rs10796038	psc	ra	10_5887170_6728918
2994	4.43095e-11	0.000311624	1.42144e-07	0.99968	8.57519e-06	rs4147359	rs6602398	psc	t1d	10_5887170_6728918
2992	7.619e-28	5.35836e-21	1.42189e-07	0.999998	1.77776e-06	rs4147359	rs61839660	psc	t1d	10_5887170_6728918
2996	1.35508e-16	1.04609e-09	3.20815e-09	0.0240059	0.975994	rs4147359	rs706778	psc	t1d	10_5887170_6728918
2992	4.57271e-10	0.00321594	1.41724e-07	0.996731	5.30517e-05	rs4147359	rs41295159	psc	t1d	10_5887170_6728918
2993	3.71463e-10	0.00261246	1.41812e-07	0.997346	4.10288e-05	rs4147359	rs77710246	psc	t1d	10_5887170_6728918
2992	4.09353e-08	0.287893	1.00597e-07	0.707486	0.00462076	rs4147359	rs947474	psc	t1d	10_5887170_6728918
2998	5.56377e-10	0.00391294	1.41623e-07	0.99602	6.70313e-05	rs4147359	rs617627	psc	t1d	10_5887170_6728918
3932	1.78914e-07	0.000311423	0.000573966	0.99906	5.44002e-05	rs706778	rs6602398	ra	t1d	10_5887170_6728918
3930	3.07156e-24	5.34644e-21	0.000573227	0.997773	0.0016538	rs706778	rs61839660	ra	t1d	10_5887170_6728918
3934	2.95145e-16	8.57174e-11	6.98194e-09	0.00124988	0.99875	rs706778	rs706778	ra	t1d	10_5887170_6728918
3932	7.3742e-07	0.00128357	0.000573407	0.998087	5.52198e-05	rs706778	rs41295159	ra	t1d	10_5887170_6728918
3931	1.49531e-06	0.00260277	0.000572631	0.996736	8.68771e-05	rs706778	rs77710246	ra	t1d	10_5887170_6728918
3930	0.000164539	0.286402	0.000407071	0.708554	0.00447235	rs706778	rs947474	ra	t1d	10_5887170_6728918
3936	1.94901e-06	0.0033925	0.000572135	0.995874	0.000159619	rs706778	rs617627	ra	t1d	10_5887170_6728918
3945	1.06897e-06	0.000310532	0.00342932	0.996202	5.70004e-05	rs10796038	rs6602398	ra	t1d	10_5887170_6728918
3943	1.83796e-23	5.3392e-21	0.00343008	0.996423	0.000147191	rs10796038	rs61839660	ra	t1d	10_5887170_6728918
3942	4.89364e-09	1.42158e-06	0.00343041	0.99652	4.77266e-05	rs10796038	rs706778	ra	t1d	10_5887170_6728918
3945	4.40506e-06	0.00127965	0.00342531	0.995039	0.000251967	rs10796038	rs41295159	ra	t1d	10_5887170_6728918
3944	8.91835e-06	0.00259075	0.00341531	0.992133	0.0018521	rs10796038	rs77710246	ra	t1d	10_5887170_6728918
3943	9.12252e-06	0.00300238	2.32273e-05	0.00687316	0.990092	rs10796038	rs947474	ra	t1d	10_5887170_6728918
3949	1.16396e-05	0.00338128	0.00341684	0.992579	0.000611377	rs10796038	rs617627	ra	t1d	10_5887170_6728918
4016	7.31489e-11	0.000117162	5.25264e-08	0.0832141	0.916669	rs3802597	rs568727	asthma	Faid	10_8095340_9897132
4014	4.08236e-06	0.00140325	0.00289654	0.995645	5.14745e-05	rs117158080	rs568727	asthma	Faid	10_8095340_9897132
4014	3.86219e-08	0.00140733	2.74032e-05	0.998537	2.83038e-05	rs12785018	rs568727	asthma	Faid	10_8095340_9897132
4032	9.26066e-12	0.0014073	6.57069e-09	0.998515	7.78185e-05	rs4749785	rs568727	asthma	Faid	10_8095340_9897132
4020	9.12042e-05	0.00131553	0.0647119	0.933407	0.000474216	rs1540980	rs568727	asthma	Faid	10_8095340_9897132
4014	6.16708e-10	0.00140735	4.37571e-07	0.998554	3.84687e-05	rs2025758	rs568727	asthma	Faid	10_8095340_9897132
4016	0.000612578	0.000792101	0.43464	0.562015	0.00194006	rs11255972	rs568727	asthma	Faid	10_8095340_9897132
4014	0.00115673	0.000245573	0.82073	0.174237	0.0036303	rs11256010	rs568727	asthma	Faid	10_8095340_9897132
4014	0.000263215	0.00114287	0.186758	0.810896	0.000939922	rs11256016	rs568727	asthma	Faid	10_8095340_9897132
4014	9.53895e-10	0.00140721	6.76814e-07	0.998454	0.000137744	rs12413578	rs568727	asthma	Faid	10_8095340_9897132
4014	0.00105037	0.000352335	0.745265	0.249988	0.00334455	rs2197415	rs568727	asthma	Faid	10_8095340_9897132
4014	0.000235717	0.00117058	0.167247	0.830557	0.000789888	rs183306927	rs568727	asthma	Faid	10_8095340_9897132
6450	1.16582e-12	2.02343e-06	5.44033e-08	0.0935172	0.906481	rs3802597	rs537544	asthma	ra	10_8095340_9897132
6446	2.97744e-07	0.496196	2.9792e-07	0.496483	0.00732075	rs3802597	rs12413578	asthma	ra	10_8095340_9897132
6451	2.59727e-09	2.1427e-05	0.000121197	0.999856	1.5299e-06	rs117158080	rs537544	asthma	ra	10_8095340_9897132
6447	5.96406e-05	0.492024	5.96805e-05	0.492338	0.0155188	rs117158080	rs12413578	asthma	ra	10_8095340_9897132
6450	5.90557e-13	2.14296e-05	2.75574e-08	0.999978	6.55209e-07	rs12785018	rs537544	asthma	ra	10_8095340_9897132
6446	1.35553e-08	0.491884	1.35638e-08	0.492174	0.015942	rs12785018	rs12413578	asthma	ra	10_8095340_9897132
6469	5.57112e-14	2.14296e-05	2.59967e-09	0.999977	1.14799e-06	rs4749785	rs537544	asthma	ra	10_8095340_9897132
6465	1.26923e-09	0.488216	1.27115e-09	0.488932	0.0228521	rs4749785	rs12413578	asthma	ra	10_8095340_9897132
6455	1.04185e-06	2.03822e-05	0.0486163	0.951103	0.0002592	rs1540980	rs537544	asthma	ra	10_8095340_9897132
6451	0.0232635	0.455114	0.0232996	0.455779	0.0425447	rs1540980	rs12413578	asthma	ra	10_8095340_9897132
6450	1.31018e-16	2.14296e-05	6.11374e-12	0.999978	3.70308e-07	rs2025758	rs537544	asthma	ra	10_8095340_9897132
6446	3.0284e-12	0.495333	3.03067e-12	0.495695	0.00897174	rs2025758	rs12413578	asthma	ra	10_8095340_9897132
6453	6.24612e-06	1.51512e-05	0.291465	0.707006	0.00150749	rs11255972	rs537544	asthma	ra	10_8095340_9897132
6449	0.144467	0.350431	0.144561	0.350648	0.00989358	rs11255972	rs12413578	asthma	ra	10_8095340_9897132
6450	1.76388e-08	2.14118e-05	0.000823085	0.999147	8.08711e-06	rs11256010	rs537544	asthma	ra	10_8095340_9897132
6446	0.000382851	0.464745	0.000383188	0.465084	0.0694048	rs11256010	rs12413578	asthma	ra	10_8095340_9897132
6449	2.08693e-14	2.14296e-05	9.73833e-10	0.999978	9.3851e-07	rs11256016	rs537544	asthma	ra	10_8095340_9897132
6445	4.72853e-10	0.485548	4.73147e-10	0.485821	0.0286308	rs11256016	rs12413578	asthma	ra	10_8095340_9897132
6448	1.43292e-14	2.14296e-05	6.68649e-10	0.999978	8.685e-07	rs12413578	rs537544	asthma	ra	10_8095340_9897132
6447	2.16196e-21	0.000203025	1.99354e-20	0.000873164	0.998924	rs12413578	rs12413578	asthma	ra	10_8095340_9897132
6459	1.47493e-12	2.14295e-05	6.88251e-08	0.999972	6.40993e-06	rs2197415	rs537544	asthma	ra	10_8095340_9897132
6455	7.53542e-10	0.0109484	1.48028e-09	0.0205387	0.968513	rs2197415	rs12413578	asthma	ra	10_8095340_9897132
6449	1.10194e-06	2.0322e-05	0.0514202	0.948291	0.000266946	rs183306927	rs537544	asthma	ra	10_8095340_9897132
6445	0.0252628	0.465897	0.0252781	0.466162	0.0173999	rs183306927	rs12413578	asthma	ra	10_8095340_9897132
6848	2.72048e-11	4.78427e-05	2.15018e-08	0.0373704	0.962582	rs3802597	rs537544	asthma	t1d	10_8095340_9897132
6849	1.26365e-07	0.00126999	9.9357e-05	0.99856	7.08909e-05	rs117158080	rs537544	asthma	t1d	10_8095340_9897132
6848	3.498e-11	0.00127018	2.75038e-08	0.998708	2.16743e-05	rs12785018	rs537544	asthma	t1d	10_8095340_9897132
6867	3.30205e-12	0.00127015	2.59631e-09	0.998686	4.39939e-05	rs4749785	rs537544	asthma	t1d	10_8095340_9897132
6853	6.16333e-05	0.00120769	0.0484606	0.949573	0.000696917	rs1540980	rs537544	asthma	t1d	10_8095340_9897132
6848	7.76578e-15	0.00127019	6.10601e-12	0.998716	1.38544e-05	rs2025758	rs537544	asthma	t1d	10_8095340_9897132
6851	0.00036629	0.000899128	0.288003	0.706957	0.00377394	rs11255972	rs537544	asthma	t1d	10_8095340_9897132
6848	1.0454e-06	0.00126904	0.000821966	0.997808	9.98581e-05	rs11256010	rs537544	asthma	t1d	10_8095340_9897132
6847	1.23693e-12	0.00127014	9.72562e-10	0.998672	5.7631e-05	rs11256016	rs537544	asthma	t1d	10_8095340_9897132
6849	1.35255e-20	0.00127015	1.06347e-17	0.998687	4.26188e-05	rs12413578	rs537544	asthma	t1d	10_8095340_9897132
6857	8.7403e-11	0.00126997	6.87226e-08	0.998545	0.000184925	rs2197415	rs537544	asthma	t1d	10_8095340_9897132
6847	6.51975e-05	0.00120414	0.051263	0.946785	0.000683039	rs183306927	rs537544	asthma	t1d	10_8095340_9897132
4062	5.77946e-10	4.1501e-07	3.5772e-06	0.00157029	0.998426	rs568727	rs537544	Faid	ra	10_8095340_9897132
4062	0.00112494	0.807796	0.000252308	0.181167	0.00965938	rs568727	rs12413578	Faid	ra	10_8095340_9897132
4052	2.40462e-08	1.72669e-05	1.89884e-06	0.000903759	0.999077	rs568727	rs537544	Faid	t1d	10_8095340_9897132
6926	7.64053e-11	3.56547e-06	6.03815e-08	0.00235863	0.997638	rs537544	rs537544	ra	t1d	10_8095340_9897132
6925	0.000767095	0.00784088	0.0881061	0.900577	0.00270913	rs12413578	rs537544	ra	t1d	10_8095340_9897132
713	3.57807e-06	1.54341e-06	0.126635	0.0538049	0.819555	rs306587	rs306587	cd	Fgut	10_30689316_30804597
685	1.7451e-05	1.17552e-05	0.32717	0.219934	0.452868	rs882080	rs306587	cd	Fgut	10_30689316_30804597
970	6.55333e-18	5.97396e-08	1.62551e-11	0.147327	0.852672	rs1148246	rs2384352	cd	Fgut	10_35208863_35839777
548	5.44023e-09	1.05932e-06	3.1023e-05	0.00504585	0.994922	rs3740355	rs12764378	Faid	ra	10_63785089_63895644
1512	6.029e-05	0.0976248	0.000555988	0.900283	0.00147557	rs12775438	rs2393904	asthma	cd	10_64349979_64669400
1513	9.18175e-27	3.67881e-23	1.5721e-06	0.00530415	0.994694	rs12775438	rs10822050	asthma	cd	10_64349979_64669400
1511	0.000109638	0.177531	0.000506165	0.819608	0.00224549	rs12775438	rs224136	asthma	cd	10_64349979_64669400
1142	8.62047e-08	4.99196e-05	0.00172333	0.997948	0.000278325	rs12775438	rs2393904	asthma	Fgut	10_64349979_64669400
1142	1.13242e-16	2.17886e-13	1.57709e-06	0.00203647	0.997962	rs12775438	rs10822050	asthma	Fgut	10_64349979_64669400
1146	7.74912e-06	0.014898	0.000230559	0.442719	0.542145	rs12775438	rs2893907	asthma	Falrg	10_64349979_64669400
1516	4.29992e-11	1.72258e-07	1.09417e-06	0.00338669	0.996612	rs12775438	rs10761659	asthma	uc	10_64349979_64669400
1158	9.60448e-09	8.79444e-08	0.000192004	0.000759058	0.999049	rs2393904	rs2393904	cd	Fgut	10_64349979_64669400
1156	4.10003e-09	2.36518e-09	0.629648	0.363217	0.00713512	rs2393904	rs10822050	cd	Fgut	10_64349979_64669400
1156	6.23617e-17	0.244783	1.91083e-16	0.750034	0.00518309	rs10822050	rs2393904	cd	Fgut	10_64349979_64669400
1158	1.16657e-33	1.36853e-13	1.62465e-23	0.000906822	0.999093	rs10822050	rs10822050	cd	Fgut	10_64349979_64669400
1157	0.0361888	0.15266	0.11113	0.468562	0.231459	rs224136	rs2393904	cd	Fgut	10_64349979_64669400
1157	1.24506e-09	5.25217e-09	0.191205	0.806581	0.00221372	rs224136	rs10822050	cd	Fgut	10_64349979_64669400
1160	0.00313037	0.028664	0.0937353	0.858293	0.0161773	rs2393904	rs2893907	cd	Falrg	10_64349979_64669400
1160	1.16764e-22	0.0136979	3.50681e-21	0.410817	0.575485	rs10822050	rs2893907	cd	Falrg	10_64349979_64669400
1159	0.00594883	0.0257817	0.178128	0.771975	0.0181661	rs224136	rs2893907	cd	Falrg	10_64349979_64669400
1715	0.000355004	0.00328701	0.0927415	0.858656	0.0449606	rs2393904	rs10761659	cd	uc	10_64349979_64669400
1716	7.86494e-28	1.34663e-07	2.00124e-23	0.00242895	0.997571	rs10822050	rs10761659	cd	uc	10_64349979_64669400
1714	0.000421719	0.00196662	0.110613	0.515457	0.371541	rs224136	rs10761659	cd	uc	10_64349979_64669400
1158	1.60624e-06	0.0321105	4.80938e-05	0.961442	0.00639759	rs2393904	rs2893907	Fgut	Falrg	10_64349979_64669400
1158	9.5766e-13	0.0133371	2.87597e-11	0.399942	0.586721	rs10822050	rs2893907	Fgut	Falrg	10_64349979_64669400
1159	3.44464e-07	0.00688623	4.63035e-05	0.925593	0.0674743	rs2393904	rs10761659	Fgut	uc	10_64349979_64669400
1159	1.22892e-17	1.71149e-07	1.51256e-13	0.00110761	0.998892	rs10822050	rs10761659	Fgut	uc	10_64349979_64669400
1163	1.05729e-06	3.17542e-05	0.013014	0.390262	0.596691	rs2893907	rs10761659	Falrg	uc	10_64349979_64669400
524	4.51483e-17	8.27088e-07	5.2436e-13	0.00861456	0.991385	rs1250573	rs1250573	cd	Fgut	10_81032532_81067040
729	1.54868e-25	2.56756e-20	1.73138e-08	0.00187233	0.998128	rs7068821	rs7068821	Faid	t1d	10_90005048_90264140
711	3.73321e-36	3.59804e-18	4.83374e-21	0.00366238	0.996338	rs6584282	rs6584282	cd	Fgut	10_101161800_101327851
1093	7.79223e-37	7.01242e-18	3.2666e-21	0.0284254	0.971575	rs6584282	rs7911680	cd	uc	10_101161800_101327851
710	6.71725e-33	6.99591e-18	4.01078e-18	0.00318035	0.99682	rs6584282	rs7911680	Fgut	uc	10_101161800_101327851
434	1.79939e-09	1.1147e-05	1.67328e-07	3.66187e-05	0.999952	rs10884966	rs10884966	cd	Fgut	10_112178263_112191913
1037	1.44064e-07	0.0107405	1.01431e-07	0.0065794	0.98268	rs76374648	rs148414697	Faid	t1d	11_1874221_2323029
1035	5.26454e-10	7.18999e-06	7.32142e-05	0.999916	4.03655e-06	rs76374648	rs7111447	Faid	t1d	11_1874221_2323029
1035	1.13813e-09	1.55439e-05	7.32059e-05	0.999802	0.000109659	rs76374648	rs3741204	Faid	t1d	11_1874221_2323029
1035	8.20822e-17	1.12103e-12	7.31598e-05	0.999171	0.000755996	rs76374648	rs689	Faid	t1d	11_1874221_2323029
1035	6.56796e-05	0.897012	3.99517e-06	0.0545152	0.0484032	rs76374648	rs11564716	Faid	t1d	11_1874221_2323029
1035	6.61225e-06	0.0903061	6.62633e-05	0.904979	0.00464219	rs76374648	rs6356	Faid	t1d	11_1874221_2323029
1035	5.48638e-05	0.749296	1.50779e-05	0.20588	0.0447544	rs76374648	rs61871272	Faid	t1d	11_1874221_2323029
1044	1.0725e-16	1.46476e-12	7.32144e-05	0.999917	9.58207e-06	rs76374648	rs4930045	Faid	t1d	11_1874221_2323029
1036	0.0383549	0.603279	0.0194091	0.30525	0.0337075	rs3213229	rs148414697	Faid	t1d	11_1874221_2323029
1036	4.28579e-07	6.74106e-06	0.0596027	0.93748	0.0029102	rs3213229	rs7111447	Faid	t1d	11_1874221_2323029
1036	9.18974e-07	1.44544e-05	0.0591096	0.929716	0.011159	rs3213229	rs3741204	Faid	t1d	11_1874221_2323029
1036	2.8596e-14	4.49783e-13	0.0254876	0.400317	0.574195	rs3213229	rs689	Faid	t1d	11_1874221_2323029
1036	0.0540556	0.850233	0.00329056	0.0517161	0.040705	rs3213229	rs11564716	Faid	t1d	11_1874221_2323029
1036	0.00522839	0.0822366	0.0523958	0.824091	0.0360486	rs3213229	rs6356	Faid	t1d	11_1874221_2323029
1036	0.0401743	0.631895	0.0110454	0.173588	0.143297	rs3213229	rs61871272	Faid	t1d	11_1874221_2323029
1045	8.68043e-14	1.36543e-12	0.0592568	0.932102	0.00864095	rs3213229	rs4930045	Faid	t1d	11_1874221_2323029
1037	6.51838e-06	0.364857	3.31544e-06	0.185127	0.450006	rs3213223	rs148414697	Faid	t1d	11_1874221_2323029
1037	1.2846e-10	7.19039e-06	1.7865e-05	0.999971	3.82385e-06	rs3213223	rs7111447	Faid	t1d	11_1874221_2323029
1037	1.97831e-13	1.10733e-08	5.27807e-08	0.00195628	0.998044	rs3213223	rs3741204	Faid	t1d	11_1874221_2323029
1037	2.00433e-17	1.1219e-12	1.78646e-05	0.999944	3.77095e-05	rs3213223	rs689	Faid	t1d	11_1874221_2323029
1037	2.33222e-06	0.130543	1.75266e-07	0.00894976	0.860505	rs3213223	rs11564716	Faid	t1d	11_1874221_2323029
1037	1.60902e-08	0.000900625	1.99627e-07	0.0101849	0.988914	rs3213223	rs6356	Faid	t1d	11_1874221_2323029
1037	6.14808e-06	0.344131	1.71103e-06	0.0952117	0.56065	rs3213223	rs61871272	Faid	t1d	11_1874221_2323029
1046	2.61704e-17	1.46486e-12	1.78652e-05	0.999981	9.34974e-07	rs3213223	rs4930045	Faid	t1d	11_1874221_2323029
1035	1.7844e-06	0.647785	9.02902e-07	0.327753	0.0244593	rs7111447	rs148414697	Faid	t1d	11_1874221_2323029
1039	5.22055e-18	8.24115e-10	1.19959e-11	0.000894557	0.999105	rs7111447	rs7111447	Faid	t1d	11_1874221_2323029
1036	2.7192e-13	1.55467e-05	1.74903e-08	0.999984	4.95525e-07	rs7111447	rs3741204	Faid	t1d	11_1874221_2323029
1036	1.96236e-20	1.12196e-12	1.74905e-08	1	5.27725e-08	rs7111447	rs689	Faid	t1d	11_1874221_2323029
1035	2.50024e-06	0.907653	1.52085e-07	0.0551737	0.0371705	rs7111447	rs11564716	Faid	t1d	11_1874221_2323029
1036	1.58356e-09	0.0905379	1.58693e-08	0.907307	0.00215477	rs7111447	rs6356	Faid	t1d	11_1874221_2323029
1035	2.08367e-06	0.756429	5.72643e-07	0.207849	0.0357194	rs7111447	rs61871272	Faid	t1d	11_1874221_2323029
1044	4.03518e-18	1.46488e-12	2.75461e-06	0.999997	1.713e-07	rs7111447	rs4930045	Faid	t1d	11_1874221_2323029
1035	0.0144433	0.621115	0.00730829	0.31424	0.0428937	rs3741211	rs148414697	Faid	t1d	11_1874221_2323029
1035	1.6319e-07	7.01774e-06	0.0226949	0.97596	0.00133808	rs3741211	rs7111447	Faid	t1d	11_1874221_2323029
1036	7.05735e-22	3.97065e-20	7.51706e-05	0.0032326	0.996692	rs3741211	rs3741204	Faid	t1d	11_1874221_2323029
1035	2.52623e-14	1.08637e-12	0.0225162	0.968269	0.00921429	rs3741211	rs689	Faid	t1d	11_1874221_2323029
1035	0.02055	0.883722	0.00125002	0.0537144	0.0407633	rs3741211	rs11564716	Faid	t1d	11_1874221_2323029
1035	0.00158186	0.0680257	0.0158523	0.681472	0.233068	rs3741211	rs6356	Faid	t1d	11_1874221_2323029
1035	0.0114274	0.49142	0.00314052	0.134694	0.359318	rs3741211	rs61871272	Faid	t1d	11_1874221_2323029
1044	3.325e-14	1.42988e-12	0.022698	0.976106	0.00119554	rs3741211	rs4930045	Faid	t1d	11_1874221_2323029
1036	3.82246e-12	0.658558	1.9342e-12	0.333229	0.00821329	rs11042962	rs148414697	Faid	t1d	11_1874221_2323029
1037	8.12518e-18	1.39986e-06	5.80428e-12	0.999999	2.16517e-08	rs11042962	rs7111447	Faid	t1d	11_1874221_2323029
1037	9.02374e-17	1.55467e-05	5.80419e-12	0.999984	9.28502e-07	rs11042962	rs3741204	Faid	t1d	11_1874221_2323029
1037	6.51216e-24	1.12196e-12	5.80429e-12	1	8.88048e-13	rs11042962	rs689	Faid	t1d	11_1874221_2323029
1036	5.39929e-12	0.930225	3.28512e-13	0.0565851	0.0131897	rs11042962	rs11564716	Faid	t1d	11_1874221_2323029
1037	5.04594e-13	0.0869347	5.0574e-12	0.87128	0.0417858	rs11042962	rs6356	Faid	t1d	11_1874221_2323029
1036	4.5138e-12	0.777668	1.24055e-12	0.213722	0.00861082	rs11042962	rs61871272	Faid	t1d	11_1874221_2323029
1045	8.50254e-24	1.46487e-12	5.80424e-12	0.999993	6.9782e-06	rs11042962	rs4930045	Faid	t1d	11_1874221_2323029
1036	0.194856	0.454692	0.0986008	0.230061	0.0217899	rs61871274	rs148414697	Faid	t1d	11_1874221_2323029
1036	2.11754e-06	4.94121e-06	0.294487	0.687159	0.0183469	rs61871274	rs7111447	Faid	t1d	11_1874221_2323029
1036	3.68169e-06	8.59112e-06	0.236811	0.552382	0.210795	rs61871274	rs3741204	Faid	t1d	11_1874221_2323029
1036	2.00427e-13	4.67691e-13	0.178641	0.416448	0.404911	rs61871274	rs689	Faid	t1d	11_1874221_2323029
1036	0.279375	0.651913	0.0169977	0.0396516	0.012063	rs61871274	rs11564716	Faid	t1d	11_1874221_2323029
1036	0.0263425	0.0614695	0.263998	0.616001	0.0321891	rs61871274	rs6356	Faid	t1d	11_1874221_2323029
1036	0.223149	0.520711	0.0613298	0.14306	0.051751	rs61871274	rs61871272	Faid	t1d	11_1874221_2323029
1045	2.9318e-13	6.88417e-13	0.200139	0.469616	0.330244	rs61871274	rs4930045	Faid	t1d	11_1874221_2323029
1049	5.4091e-06	0.62269	2.74422e-06	0.31585	0.0614517	rs7946543	rs148414697	Faid	t1d	11_1874221_2323029
1050	1.216e-11	1.39984e-06	8.68656e-06	0.999987	3.05042e-06	rs7946543	rs7111447	Faid	t1d	11_1874221_2323029
1050	1.35047e-10	1.55465e-05	8.68641e-06	0.99997	5.93583e-06	rs7946543	rs3741204	Faid	t1d	11_1874221_2323029
1050	9.74522e-18	1.12186e-12	8.6859e-06	0.999912	7.97841e-05	rs7946543	rs689	Faid	t1d	11_1874221_2323029
1049	1.9659e-06	0.226312	2.0456e-07	0.0227979	0.750888	rs7946543	rs11564716	Faid	t1d	11_1874221_2323029
1050	7.38682e-07	0.0850363	7.40939e-06	0.852898	0.0620572	rs7946543	rs6356	Faid	t1d	11_1874221_2323029
1049	4.96519e-06	0.571587	1.39566e-06	0.160399	0.268008	rs7946543	rs61871272	Faid	t1d	11_1874221_2323029
1058	1.27248e-17	1.46487e-12	8.68658e-06	0.99999	1.46671e-06	rs7946543	rs4930045	Faid	t1d	11_1874221_2323029
1190	1.87684e-10	9.40449e-08	0.00197981	0.992039	0.0059812	rs7108441	rs11033603	asthma	eczema	11_36325764_36530644
960	2.0524e-07	5.9628e-05	6.31929e-05	0.0173768	0.9825	rs7108441	rs191318	asthma	Falrg	11_36325764_36530644
983	5.61138e-09	1.46012e-06	0.00377743	0.982899	0.0133224	rs7108441	rs74688172	asthma	Falrg	11_36325764_36530644
961	2.99081e-05	0.00320652	0.00920924	0.987343	0.000211178	rs11033603	rs191318	eczema	Falrg	11_36325764_36530644
984	3.41442e-15	3.60175e-08	2.29851e-09	0.0232694	0.976731	rs11033603	rs74688172	eczema	Falrg	11_36325764_36530644
405	3.35319e-13	6.84842e-08	7.95365e-09	0.000625046	0.999375	rs663743	rs663743	Faid	t1d	11_64012910_64141771
921	3.07232e-19	5.77683e-12	1.27873e-10	0.00140577	0.998594	rs479844	rs10791824	asthma	eczema	11_65401336_65681965
923	0.000466611	0.000139971	0.764862	0.229433	0.0050985	rs78163657	rs10791824	asthma	eczema	11_65401336_65681965
657	5.55085e-19	9.22912e-12	6.03237e-11	2.97517e-06	0.999997	rs479844	rs479844	asthma	Falrg	11_65401336_65681965
658	0.000179368	0.800248	4.25882e-05	0.189997	0.00953311	rs479844	rs35461885	asthma	Falrg	11_65401336_65681965
656	3.25947e-06	1.29005e-07	0.955957	0.0378292	0.00621011	rs78163657	rs479844	asthma	Falrg	11_65401336_65681965
660	0.390217	0.0307833	0.111437	0.00833175	0.459231	rs78163657	rs35461885	asthma	Falrg	11_65401336_65681965
655	5.68459e-20	9.22672e-12	6.17771e-12	2.71385e-06	0.999997	rs10791824	rs479844	eczema	Falrg	11_65401336_65681965
658	0.000576177	0.727673	0.000164523	0.207718	0.0638678	rs10791824	rs35461885	eczema	Falrg	11_65401336_65681965
2121	8.36042e-67	5.65727e-22	3.978e-46	0.268449	0.731551	rs7936323	rs11236797	asthma	cd	11_75908131_76421797
2112	1.68402e-44	1.93036e-19	8.72386e-26	1	4.71073e-18	rs55646091	rs11236797	asthma	cd	11_75908131_76421797
2111	1.72033e-19	2.02566e-20	0.891198	0.104933	0.00386939	rs10899240	rs11236797	asthma	cd	11_75908131_76421797
2111	1.43957e-19	4.84771e-20	0.745753	0.251127	0.00311974	rs11236855	rs11236797	asthma	cd	11_75908131_76421797
2117	1.05145e-40	0.741111	3.601e-41	0.253811	0.00507801	rs7936323	rs11236689	asthma	eczema	11_75908131_76421797
2122	2.05977e-48	0.0013945	1.02342e-47	0.00593605	0.992669	rs7936323	rs7936070	asthma	eczema	11_75908131_76421797
2109	1.20352e-40	0.848301	2.06936e-41	0.145852	0.0058467	rs7936323	rs55646091	asthma	eczema	11_75908131_76421797
2119	2.05297e-41	0.216206	7.42845e-41	0.782318	0.00147643	rs7936323	rs139469623	asthma	eczema	11_75908131_76421797
2111	3.20949e-42	0.022622	1.38643e-40	0.977222	0.000155613	rs7936323	rs11236813	asthma	eczema	11_75908131_76421797
2117	1.26962e-24	0.735263	4.34821e-25	0.2518	0.0129371	rs55646091	rs11236689	asthma	eczema	11_75908131_76421797
2111	9.37044e-25	0.54266	7.73622e-25	0.44801	0.00933068	rs55646091	rs7936070	asthma	eczema	11_75908131_76421797
2110	2.50304e-28	0.00286919	1.342e-28	0.000541716	0.996589	rs55646091	rs55646091	asthma	eczema	11_75908131_76421797
2119	3.72483e-25	0.215712	1.34779e-24	0.780527	0.00376183	rs55646091	rs139469623	asthma	eczema	11_75908131_76421797
2111	3.90536e-26	0.0226166	1.68703e-24	0.976991	0.000392837	rs55646091	rs11236813	asthma	eczema	11_75908131_76421797
2118	0.0147062	0.72488	0.00503673	0.248257	0.0071207	rs10899240	rs11236689	asthma	eczema	11_75908131_76421797
2112	0.0108456	0.534588	0.00895421	0.441355	0.00425791	rs10899240	rs7936070	asthma	eczema	11_75908131_76421797
2110	0.0168558	0.830831	0.00289833	0.142854	0.00656118	rs10899240	rs55646091	asthma	eczema	11_75908131_76421797
2120	0.00429522	0.211715	0.0155419	0.766069	0.0023789	rs10899240	rs139469623	asthma	eczema	11_75908131_76421797
2112	0.000418338	0.0206223	0.0180724	0.890825	0.0700615	rs10899240	rs11236813	asthma	eczema	11_75908131_76421797
2117	0.619773	0.12167	0.21226	0.041665	0.00463137	rs11236855	rs11236689	asthma	eczema	11_75908131_76421797
2111	0.455767	0.0894539	0.376281	0.0738483	0.00465013	rs11236855	rs7936070	asthma	eczema	11_75908131_76421797
2109	0.710081	0.139363	0.122092	0.0239577	0.00450653	rs11236855	rs55646091	asthma	eczema	11_75908131_76421797
2119	0.179998	0.0353391	0.651304	0.127865	0.00549384	rs11236855	rs139469623	asthma	eczema	11_75908131_76421797
2111	0.0187828	0.00368665	0.811379	0.159248	0.0069036	rs11236855	rs11236813	asthma	eczema	11_75908131_76421797
1386	4.16206e-60	2.81653e-15	4.3319e-47	0.0283429	0.971657	rs7936323	rs61893460	asthma	Fgut	11_75908131_76421797
1378	7.89407e-37	4.5716e-13	1.72676e-24	1	4.37888e-11	rs55646091	rs61893460	asthma	Fgut	11_75908131_76421797
1378	4.16416e-13	3.89393e-14	0.910877	0.0851726	0.00395072	rs10899240	rs61893460	asthma	Fgut	11_75908131_76421797
1378	3.5427e-13	1.01412e-13	0.774936	0.221826	0.00323767	rs11236855	rs61893460	asthma	Fgut	11_75908131_76421797
1368	9.69963e-41	0.657346	4.92235e-41	0.33358	0.00907413	rs7936323	rs75833297	asthma	Falrg	11_75908131_76421797
1368	1.29949e-43	0.000880671	1.47426e-40	0.999107	1.27616e-05	rs7936323	rs61894547	asthma	Falrg	11_75908131_76421797
1372	2.93717e-41	0.289016	7.18384e-41	0.706883	0.00410099	rs7936323	rs2508744	asthma	Falrg	11_75908131_76421797
1377	2.58514e-55	1.74982e-10	2.18321e-46	0.146923	0.853077	rs7936323	rs7936070	asthma	Falrg	11_75908131_76421797
1369	5.68248e-42	0.0385103	1.41799e-40	0.960977	0.000512629	rs7936323	rs11236813	asthma	Falrg	11_75908131_76421797
1369	8.32078e-43	0.00563902	1.46714e-40	0.994286	7.51709e-05	rs7936323	rs75136206	asthma	Falrg	11_75908131_76421797
1368	5.65137e-09	0.641477	2.86795e-09	0.325502	0.0330209	rs55646091	rs75833297	asthma	Falrg	11_75908131_76421797
1368	1.52934e-30	8.85668e-07	1.73501e-27	4.78209e-06	0.999994	rs55646091	rs61894547	asthma	Falrg	11_75908131_76421797
1372	2.51882e-09	0.285907	6.16062e-09	0.699266	0.014827	rs55646091	rs2508744	asthma	Falrg	11_75908131_76421797
[truncated: 809 more rows]
