# Supplementary material for: Cross-disorder genetic analysis of immune diseases reveals distinct gene associations that converge on common pathways
Source: Nat Commun. 2023 May 12;14:2743. doi: 10.1038/s41467-023-38389-6 (PMC10182075; doi:10.1038/s41467-023-38389-6)
Supplement: Supplementary file 8 — Supplementary Data 6 [file 41467_2023_38389_MOESM8_ESM.xlsx]

## Sheet: Table6
Supplementary Data 6. Significant KEGG pathways enriched in latent factors. P-values were calculated with the hypergeometric test and corrected for multiple testing with the gprofiler-g:SCS method.
Pathway	Trait	P-value (adjusted)	Gene symbols
JAK-STAT signaling pathway	Fgut	3.011e-07	IL12RB2, JAK2, PDGFB, TYK2, IL2, IFNG, IL12B, OSMR, IL23R, STAT3, PTPN2
Inflammatory bowel disease	Fgut	8.238e-06	IL12RB2, IL2, IFNG, IL12B, IL23R, NOD2, STAT3
Toxoplasmosis	Fgut	0.0003983	JAK2, TYK2, IFNG, IL12B, STAT3, CIITA, IRGM
Cytokine-cytokine receptor interaction	Fgut	0.000968	IL12RB2, TNFSF8, CCL7, IL2, IFNG, IL12B, IL1RL1, TNFSF18, OSMR, IL23R
Tuberculosis	Fgut	0.0009949	JAK2, IFNG, IL12B, FCGR2A, CEBPG, NOD2, CIITA, CARD9
Th1 and Th2 cell differentiation	Fgut	0.001523	IL12RB2, JAK2, TYK2, IL2, IFNG, IL12B
Th17 cell differentiation	Fgut	0.003907	JAK2, TYK2, IL2, IFNG, IL23R, STAT3
Pathways in cancer	Fgut	0.03096	IL12RB2, JAK2, PDGFB, IL2, IFNG, IL12B, ADCY7, ADCY3, IL23R, STAT3, PTGER4
C-type lectin receptor signaling pathway	Fgut	0.03927	CYLD, IL2, IL12B, EGR2, CARD9
Th1 and Th2 cell differentiation	Faid	0.0003838	RUNX3, IL2RB, GATA3, IL2RA, STAT4, IL12A
JAK-STAT signaling pathway	Faid	0.01149	IL2RB, IL2RA, STAT4, IL7R, IL12A, PTPN2
Measles	Faid	0.04918	IL2RB, TNFAIP3, IL2RA, IL12A, CD28
Cytokine-cytokine receptor interaction	Falrg	9.923e-07	IL4R, CSF2RB, IL1R1, IL1RL1, IL18RAP, FASLG, TNFSF4, IL2RA, IL6R, IL7R, IL13, CCR4
Th17 cell differentiation	Falrg	3.227e-06	PRKCQ, IL4R, IL1R1, STAT5A, IL2RA, IL6R, STAT6, SMAD3
Th1 and Th2 cell differentiation	Falrg	1.988e-05	RUNX3, PRKCQ, IL4R, STAT5A, IL2RA, STAT6, IL13
Pathways in cancer	Falrg	8.799e-05	IL4R, CSF2RB, FASLG, STAT5A, IL2RA, ETS1, BCL2L11, IL6R, STAT6, SMAD3, GNGT2, IL7R, IL13
JAK-STAT signaling pathway	Falrg	9.263e-05	IL4R, CSF2RB, STAT5A, IL2RA, IL6R, STAT6, IL7R, IL13
Inflammatory bowel disease	Falrg	0.001055	IL4R, IL18RAP, STAT6, SMAD3, IL13
PI3K-Akt signaling pathway	Falrg	0.004108	IL4R, ITGB8, FASLG, IL2RA, BCL2L11, THEM4, IL6R, GNGT2, IL7R
Hematopoietic cell lineage	Falrg	0.008349	IL4R, IL1R1, IL2RA, IL6R, IL7R
