# Supplementary material for: Cross-disorder genetic analysis of immune diseases reveals distinct gene associations that converge on common pathways
Source: Nat Commun. 2023 May 12;14:2743. doi: 10.1038/s41467-023-38389-6 (PMC10182075; doi:10.1038/s41467-023-38389-6)
Supplement: Supplementary file 9 — Supplementary Data 7 [file 41467_2023_38389_MOESM9_ESM.xlsx]

## Sheet: Table7
Supplementary Data 7. Significant GO terms enriched in latent factors. P-values were calculated with the hypergeometric test and corrected for multiple testing with the gprofiler-g:SCS method.
GO term	Trait	P-value (adjusted)	Gene symbols	ENSEMBL
immune system process	Fgut	5.123e-17	JARID2, PRDM1, SBNO2, CYLD, JAK2, PDGFB, TYK2, TNFSF8, MAP3K8, ZMIZ1, CCL7, IL2, SH2B3, IFNG, IL12B, IL1RL1, PARK7, NKX2-3, TNFSF18, ADCY7, SOX4, NDFIP1, LRRC32, FCGR2A, CEBPG, IL23R, FCMR, SANBR, INAVA, ERAP2, NOD2, STAT3, INPP5D, PTGER4, TRIB1, MST1, PTPN2, P4HTM, CIITA, ZFP36L1, IKZF1, CARD9, LITAF, DENND1B, IRGM	ENSG00000116288,ENSG00000162594,ENSG00000143226,ENSG00000120337,ENSG00000213047,ENSG00000163362,ENSG00000162894,ENSG00000162929,ENSG00000115602,ENSG00000168918,ENSG00000178467,ENSG00000173531,ENSG00000109471,ENSG00000171522,ENSG00000164308,ENSG00000131507,ENSG00000237693,ENSG00000113302,ENSG00000008083,ENSG00000124766,ENSG00000057657,ENSG00000185811,ENSG00000173334,ENSG00000096968,ENSG00000106952…
regulation of immune system process	Fgut	3.922e-16	PRDM1, CYLD, JAK2, TYK2, TNFSF8, MAP3K8, ZMIZ1, CCL7, IL2, IFNG, IL12B, IL1RL1, PARK7, TNFSF18, ADCY7, SOX4, NDFIP1, LRRC32, FCGR2A, IL23R, INAVA, NOD2, STAT3, INPP5D, PTGER4, TRIB1, MST1, PTPN2, P4HTM, ZFP36L1, CARD9, LITAF, DENND1B, IRGM	ENSG00000116288,ENSG00000162594,ENSG00000143226,ENSG00000120337,ENSG00000213047,ENSG00000163362,ENSG00000115602,ENSG00000168918,ENSG00000178467,ENSG00000173531,ENSG00000109471,ENSG00000171522,ENSG00000131507,ENSG00000237693,ENSG00000113302,ENSG00000124766,ENSG00000057657,ENSG00000173334,ENSG00000096968,ENSG00000106952,ENSG00000187796,ENSG00000107968,ENSG00000108175,ENSG00000137507,ENSG00000111537…
cell activation	Fgut	2.667e-13	PRDM1, SBNO2, JAK2, PDGFB, TYK2, TNFSF8, MAP3K8, ZMIZ1, IL2, SH2B3, IFNG, IL12B, IL1RL1, NKX2-3, TNFSF18, SOX4, NDFIP1, LRRC32, CEBPG, IL23R, SANBR, NOD2, STAT3, INPP5D, PTGER4, PTPN2, ZFP36L1, IKZF1	ENSG00000162594,ENSG00000120337,ENSG00000162929,ENSG00000115602,ENSG00000168918,ENSG00000109471,ENSG00000171522,ENSG00000131507,ENSG00000113302,ENSG00000124766,ENSG00000057657,ENSG00000185811,ENSG00000096968,ENSG00000106952,ENSG00000107968,ENSG00000108175,ENSG00000119919,ENSG00000137507,ENSG00000111537,ENSG00000111252,ENSG00000185650,ENSG00000167207,ENSG00000168610,ENSG00000175354,ENSG00000064932…
leukocyte activation	Fgut	1.063e-12	PRDM1, SBNO2, JAK2, TYK2, TNFSF8, MAP3K8, ZMIZ1, IL2, IFNG, IL12B, IL1RL1, NKX2-3, TNFSF18, SOX4, NDFIP1, LRRC32, CEBPG, IL23R, SANBR, NOD2, STAT3, INPP5D, PTGER4, PTPN2, ZFP36L1, IKZF1	ENSG00000162594,ENSG00000120337,ENSG00000162929,ENSG00000115602,ENSG00000168918,ENSG00000109471,ENSG00000171522,ENSG00000131507,ENSG00000113302,ENSG00000124766,ENSG00000057657,ENSG00000185811,ENSG00000096968,ENSG00000106952,ENSG00000107968,ENSG00000108175,ENSG00000119919,ENSG00000137507,ENSG00000111537,ENSG00000185650,ENSG00000167207,ENSG00000168610,ENSG00000175354,ENSG00000064932,ENSG00000105397…
lymphocyte activation	Fgut	2.222e-12	PRDM1, JAK2, TYK2, TNFSF8, MAP3K8, ZMIZ1, IL2, IFNG, IL12B, NKX2-3, TNFSF18, SOX4, NDFIP1, LRRC32, CEBPG, IL23R, SANBR, NOD2, STAT3, INPP5D, PTGER4, PTPN2, ZFP36L1, IKZF1	ENSG00000162594,ENSG00000120337,ENSG00000162929,ENSG00000168918,ENSG00000109471,ENSG00000171522,ENSG00000131507,ENSG00000113302,ENSG00000124766,ENSG00000057657,ENSG00000185811,ENSG00000096968,ENSG00000106952,ENSG00000107968,ENSG00000108175,ENSG00000119919,ENSG00000137507,ENSG00000111537,ENSG00000185650,ENSG00000167207,ENSG00000168610,ENSG00000175354,ENSG00000105397,ENSG00000153879
T cell activation	Fgut	7.043e-12	PRDM1, JAK2, TYK2, TNFSF8, MAP3K8, ZMIZ1, IL2, IFNG, IL12B, NKX2-3, TNFSF18, SOX4, NDFIP1, LRRC32, IL23R, NOD2, STAT3, PTGER4, PTPN2, ZFP36L1	ENSG00000162594,ENSG00000120337,ENSG00000109471,ENSG00000171522,ENSG00000131507,ENSG00000113302,ENSG00000124766,ENSG00000057657,ENSG00000096968,ENSG00000106952,ENSG00000107968,ENSG00000108175,ENSG00000119919,ENSG00000137507,ENSG00000111537,ENSG00000185650,ENSG00000167207,ENSG00000168610,ENSG00000175354,ENSG00000105397
lymphocyte differentiation	Fgut	1.885e-11	PRDM1, TNFSF8, ZMIZ1, IL2, IFNG, IL12B, NKX2-3, TNFSF18, SOX4, NDFIP1, CEBPG, IL23R, STAT3, INPP5D, PTGER4, PTPN2, ZFP36L1, IKZF1	ENSG00000162594,ENSG00000120337,ENSG00000168918,ENSG00000109471,ENSG00000171522,ENSG00000131507,ENSG00000113302,ENSG00000124766,ENSG00000057657,ENSG00000185811,ENSG00000106952,ENSG00000108175,ENSG00000119919,ENSG00000111537,ENSG00000185650,ENSG00000168610,ENSG00000175354,ENSG00000153879
regulation of cytokine production	Fgut	1.89e-11	IL12RB2, CYLD, JAK2, TYK2, IL2, IFNG, IL12B, IL1RL1, PARK7, ADCY7, NDFIP1, LRRC32, CEBPG, IL23R, INAVA, NOD2, STAT3, INPP5D, PTGER4, CARD9, LITAF, DENND1B	ENSG00000116288,ENSG00000162594,ENSG00000081985,ENSG00000213047,ENSG00000163362,ENSG00000115602,ENSG00000168918,ENSG00000109471,ENSG00000171522,ENSG00000131507,ENSG00000113302,ENSG00000096968,ENSG00000187796,ENSG00000137507,ENSG00000111537,ENSG00000189067,ENSG00000121281,ENSG00000167207,ENSG00000083799,ENSG00000168610,ENSG00000105397,ENSG00000153879
immune system development	Fgut	2.081e-11	JARID2, PRDM1, SBNO2, JAK2, TNFSF8, ZMIZ1, IL2, SH2B3, IFNG, IL12B, NKX2-3, TNFSF18, SOX4, NDFIP1, CEBPG, IL23R, SANBR, STAT3, INPP5D, PTGER4, TRIB1, PTPN2, P4HTM, ZFP36L1, IKZF1	ENSG00000162594,ENSG00000120337,ENSG00000162929,ENSG00000168918,ENSG00000178467,ENSG00000109471,ENSG00000171522,ENSG00000131507,ENSG00000113302,ENSG00000008083,ENSG00000124766,ENSG00000057657,ENSG00000185811,ENSG00000173334,ENSG00000096968,ENSG00000106952,ENSG00000108175,ENSG00000119919,ENSG00000111537,ENSG00000111252,ENSG00000185650,ENSG00000168610,ENSG00000175354,ENSG00000064932,ENSG00000153879
cytokine production	Fgut	2.232e-11	IL12RB2, CYLD, JAK2, TYK2, IL2, IFNG, IL12B, IL1RL1, PARK7, ADCY7, NDFIP1, LRRC32, CEBPG, IL23R, INAVA, NOD2, STAT3, INPP5D, PTGER4, CARD9, LITAF, DENND1B	ENSG00000116288,ENSG00000162594,ENSG00000081985,ENSG00000213047,ENSG00000163362,ENSG00000115602,ENSG00000168918,ENSG00000109471,ENSG00000171522,ENSG00000131507,ENSG00000113302,ENSG00000096968,ENSG00000187796,ENSG00000137507,ENSG00000111537,ENSG00000189067,ENSG00000121281,ENSG00000167207,ENSG00000083799,ENSG00000168610,ENSG00000105397,ENSG00000153879
leukocyte differentiation	Fgut	4.701e-11	PRDM1, SBNO2, TNFSF8, ZMIZ1, IL2, IFNG, IL12B, NKX2-3, TNFSF18, SOX4, NDFIP1, CEBPG, IL23R, STAT3, INPP5D, PTGER4, TRIB1, PTPN2, ZFP36L1, IKZF1	ENSG00000162594,ENSG00000120337,ENSG00000168918,ENSG00000109471,ENSG00000171522,ENSG00000131507,ENSG00000113302,ENSG00000124766,ENSG00000057657,ENSG00000185811,ENSG00000173334,ENSG00000106952,ENSG00000108175,ENSG00000119919,ENSG00000111537,ENSG00000185650,ENSG00000168610,ENSG00000175354,ENSG00000064932,ENSG00000153879
immune response	Fgut	5.243e-11	PRDM1, SBNO2, CYLD, JAK2, TYK2, TNFSF8, CCL7, IL2, IFNG, IL12B, IL1RL1, PARK7, NKX2-3, TNFSF18, ADCY7, NDFIP1, FCGR2A, CEBPG, IL23R, SANBR, INAVA, ERAP2, NOD2, STAT3, INPP5D, PTGER4, PTPN2, CIITA, CARD9, LITAF, DENND1B, IRGM	ENSG00000116288,ENSG00000162594,ENSG00000143226,ENSG00000120337,ENSG00000213047,ENSG00000163362,ENSG00000162929,ENSG00000115602,ENSG00000168918,ENSG00000109471,ENSG00000171522,ENSG00000164308,ENSG00000131507,ENSG00000237693,ENSG00000113302,ENSG00000057657,ENSG00000096968,ENSG00000106952,ENSG00000187796,ENSG00000119919,ENSG00000111537,ENSG00000179583,ENSG00000189067,ENSG00000121281,ENSG00000167207…
hematopoietic or lymphoid organ development	Fgut	5.43e-11	JARID2, PRDM1, SBNO2, JAK2, TNFSF8, ZMIZ1, IL2, SH2B3, IFNG, IL12B, NKX2-3, TNFSF18, SOX4, NDFIP1, CEBPG, IL23R, STAT3, INPP5D, PTGER4, TRIB1, PTPN2, P4HTM, ZFP36L1, IKZF1	ENSG00000162594,ENSG00000120337,ENSG00000168918,ENSG00000178467,ENSG00000109471,ENSG00000171522,ENSG00000131507,ENSG00000113302,ENSG00000008083,ENSG00000124766,ENSG00000057657,ENSG00000185811,ENSG00000173334,ENSG00000096968,ENSG00000106952,ENSG00000108175,ENSG00000119919,ENSG00000111537,ENSG00000111252,ENSG00000185650,ENSG00000168610,ENSG00000175354,ENSG00000064932,ENSG00000153879
alpha-beta T cell activation	Fgut	8.607e-11	PRDM1, JAK2, TYK2, TNFSF8, IL2, IFNG, IL12B, NKX2-3, TNFSF18, NDFIP1, IL23R, STAT3, PTGER4	ENSG00000162594,ENSG00000120337,ENSG00000109471,ENSG00000171522,ENSG00000131507,ENSG00000113302,ENSG00000057657,ENSG00000096968,ENSG00000106952,ENSG00000119919,ENSG00000111537,ENSG00000168610,ENSG00000105397
regulation of cell activation	Fgut	1.212e-10	PRDM1, JAK2, PDGFB, TYK2, TNFSF8, MAP3K8, ZMIZ1, IL2, SH2B3, IFNG, IL12B, IL1RL1, TNFSF18, SOX4, NDFIP1, LRRC32, IL23R, NOD2, INPP5D, PTPN2, ZFP36L1	ENSG00000162594,ENSG00000120337,ENSG00000115602,ENSG00000168918,ENSG00000109471,ENSG00000131507,ENSG00000113302,ENSG00000124766,ENSG00000057657,ENSG00000096968,ENSG00000106952,ENSG00000107968,ENSG00000108175,ENSG00000137507,ENSG00000111537,ENSG00000111252,ENSG00000185650,ENSG00000167207,ENSG00000175354,ENSG00000105397,ENSG00000100311
mononuclear cell differentiation	Fgut	1.246e-10	PRDM1, TNFSF8, ZMIZ1, IL2, IFNG, IL12B, NKX2-3, TNFSF18, SOX4, NDFIP1, CEBPG, IL23R, STAT3, INPP5D, PTGER4, PTPN2, ZFP36L1, IKZF1	ENSG00000162594,ENSG00000120337,ENSG00000168918,ENSG00000109471,ENSG00000171522,ENSG00000131507,ENSG00000113302,ENSG00000124766,ENSG00000057657,ENSG00000185811,ENSG00000106952,ENSG00000108175,ENSG00000119919,ENSG00000111537,ENSG00000185650,ENSG00000168610,ENSG00000175354,ENSG00000153879
hemopoiesis	Fgut	2.093e-10	PRDM1, SBNO2, JAK2, TNFSF8, ZMIZ1, IL2, SH2B3, IFNG, IL12B, NKX2-3, TNFSF18, SOX4, NDFIP1, CEBPG, IL23R, STAT3, INPP5D, PTGER4, TRIB1, PTPN2, P4HTM, ZFP36L1, IKZF1	ENSG00000162594,ENSG00000120337,ENSG00000168918,ENSG00000178467,ENSG00000109471,ENSG00000171522,ENSG00000131507,ENSG00000113302,ENSG00000124766,ENSG00000057657,ENSG00000185811,ENSG00000173334,ENSG00000096968,ENSG00000106952,ENSG00000108175,ENSG00000119919,ENSG00000111537,ENSG00000111252,ENSG00000185650,ENSG00000168610,ENSG00000175354,ENSG00000064932,ENSG00000153879
positive regulation of metabolic process	Fgut	2.997e-10	JARID2, PRDM1, SBNO2, FOSL2, IL12RB2, ATG16L1, CREM, JAK2, PDGFB, TYK2, TNFSF8, ZMIZ1, IL2, IFNG, IL12B, IL1RL1, PARK7, NKX2-3, TNFSF18, EGR2, SOX4, NDFIP1, LRRC32, NKD1, CEBPG, IL23R, INAVA, NOD2, STAT3, PTGER4, TCEA2, TRIB1, MST1, PTPN2, CIITA, NRIP1, ZFP36L1, UBE2L3, CARD9, LITAF, DENND1B, IRGM, RTEL1	ENSG00000116288,ENSG00000162594,ENSG00000081985,ENSG00000120337,ENSG00000213047,ENSG00000163362,ENSG00000075426,ENSG00000115602,ENSG00000085978,ENSG00000173531,ENSG00000109471,ENSG00000171522,ENSG00000131507,ENSG00000237693,ENSG00000113302,ENSG00000008083,ENSG00000124766,ENSG00000057657,ENSG00000173334,ENSG00000096968,ENSG00000106952,ENSG00000187796,ENSG00000095794,ENSG00000122877,ENSG00000108175…
positive regulation of macromolecule metabolic process	Fgut	5.037e-10	JARID2, PRDM1, SBNO2, FOSL2, IL12RB2, CREM, JAK2, PDGFB, TYK2, TNFSF8, ZMIZ1, IL2, IFNG, IL12B, IL1RL1, PARK7, NKX2-3, TNFSF18, EGR2, SOX4, NDFIP1, LRRC32, NKD1, CEBPG, IL23R, INAVA, NOD2, STAT3, PTGER4, TCEA2, TRIB1, MST1, CIITA, NRIP1, ZFP36L1, UBE2L3, CARD9, LITAF, DENND1B, IRGM, RTEL1	ENSG00000116288,ENSG00000162594,ENSG00000081985,ENSG00000120337,ENSG00000213047,ENSG00000163362,ENSG00000075426,ENSG00000115602,ENSG00000173531,ENSG00000109471,ENSG00000171522,ENSG00000131507,ENSG00000237693,ENSG00000113302,ENSG00000008083,ENSG00000124766,ENSG00000057657,ENSG00000173334,ENSG00000096968,ENSG00000106952,ENSG00000187796,ENSG00000095794,ENSG00000122877,ENSG00000108175,ENSG00000119919…
regulation of T cell activation	Fgut	6.289e-10	PRDM1, JAK2, TYK2, TNFSF8, MAP3K8, ZMIZ1, IL2, IFNG, IL12B, TNFSF18, SOX4, NDFIP1, LRRC32, IL23R, NOD2, PTPN2	ENSG00000162594,ENSG00000120337,ENSG00000109471,ENSG00000131507,ENSG00000113302,ENSG00000124766,ENSG00000057657,ENSG00000096968,ENSG00000106952,ENSG00000107968,ENSG00000108175,ENSG00000137507,ENSG00000111537,ENSG00000167207,ENSG00000175354,ENSG00000105397
inflammatory response	Fgut	8.192e-10	SBNO2, CYLD, JAK2, CCL7, IL2, IFNG, IL12B, IL1RL1, PARK7, TNFSF18, ADCY7, NDFIP1, OSMR, IL23R, NOD2, STAT3, PTGER4, PTPN2, CIITA, CARD9, IRGM	ENSG00000116288,ENSG00000162594,ENSG00000120337,ENSG00000115602,ENSG00000109471,ENSG00000145623,ENSG00000171522,ENSG00000131507,ENSG00000237693,ENSG00000113302,ENSG00000096968,ENSG00000187796,ENSG00000111537,ENSG00000179583,ENSG00000121281,ENSG00000167207,ENSG00000083799,ENSG00000108688,ENSG00000168610,ENSG00000175354,ENSG00000064932
regulation of multicellular organismal process	Fgut	1.106e-09	JARID2, PRDM1, IL12RB2, CYLD, JAK2, PDGFB, TYK2, ZMIZ1, IL2, SH2B3, IFNG, IL12B, IL1RL1, PARK7, TNFSF18, ADCY7, EGR2, SOX4, NDFIP1, LRRC32, BLTP1, CEBPG, IL23R, INAVA, NOD2, STAT3, INPP5D, PTGER4, TRIB1, MST1, PTPN2, P4HTM, ZFP36L1, CARD9, LITAF, DENND1B	ENSG00000116288,ENSG00000162594,ENSG00000081985,ENSG00000120337,ENSG00000213047,ENSG00000163362,ENSG00000115602,ENSG00000168918,ENSG00000178467,ENSG00000173531,ENSG00000138688,ENSG00000109471,ENSG00000171522,ENSG00000131507,ENSG00000113302,ENSG00000008083,ENSG00000124766,ENSG00000057657,ENSG00000173334,ENSG00000096968,ENSG00000187796,ENSG00000122877,ENSG00000108175,ENSG00000137507,ENSG00000111537…
myeloid cell differentiation	Fgut	2.386e-09	SBNO2, JAK2, SH2B3, IFNG, IL12B, NKX2-3, NDFIP1, CEBPG, IL23R, STAT3, INPP5D, TRIB1, PTPN2, P4HTM, ZFP36L1, IKZF1	ENSG00000162594,ENSG00000168918,ENSG00000178467,ENSG00000131507,ENSG00000113302,ENSG00000185811,ENSG00000173334,ENSG00000096968,ENSG00000119919,ENSG00000111537,ENSG00000111252,ENSG00000185650,ENSG00000168610,ENSG00000175354,ENSG00000064932,ENSG00000153879
regulation of lymphocyte activation	Fgut	2.8e-09	PRDM1, JAK2, TYK2, TNFSF8, MAP3K8, ZMIZ1, IL2, IFNG, IL12B, TNFSF18, SOX4, NDFIP1, LRRC32, IL23R, NOD2, INPP5D, PTPN2, ZFP36L1	ENSG00000162594,ENSG00000120337,ENSG00000168918,ENSG00000109471,ENSG00000131507,ENSG00000113302,ENSG00000124766,ENSG00000057657,ENSG00000096968,ENSG00000106952,ENSG00000107968,ENSG00000108175,ENSG00000137507,ENSG00000111537,ENSG00000185650,ENSG00000167207,ENSG00000175354,ENSG00000105397
interleukin-17 production	Fgut	2.922e-09	JAK2, TYK2, IL2, IFNG, IL12B, IL23R, NOD2, CARD9	ENSG00000162594,ENSG00000109471,ENSG00000113302,ENSG00000096968,ENSG00000187796,ENSG00000111537,ENSG00000167207,ENSG00000105397
regulation of interleukin-17 production	Fgut	2.922e-09	JAK2, TYK2, IL2, IFNG, IL12B, IL23R, NOD2, CARD9	ENSG00000162594,ENSG00000109471,ENSG00000113302,ENSG00000096968,ENSG00000187796,ENSG00000111537,ENSG00000167207,ENSG00000105397
regulation of leukocyte activation	Fgut	3.312e-09	PRDM1, JAK2, TYK2, TNFSF8, MAP3K8, ZMIZ1, IL2, IFNG, IL12B, IL1RL1, TNFSF18, SOX4, NDFIP1, LRRC32, IL23R, NOD2, INPP5D, PTPN2, ZFP36L1	ENSG00000162594,ENSG00000120337,ENSG00000115602,ENSG00000168918,ENSG00000109471,ENSG00000131507,ENSG00000113302,ENSG00000124766,ENSG00000057657,ENSG00000096968,ENSG00000106952,ENSG00000107968,ENSG00000108175,ENSG00000137507,ENSG00000111537,ENSG00000185650,ENSG00000167207,ENSG00000175354,ENSG00000105397
regulation of response to external stimulus	Fgut	3.343e-09	SBNO2, CYLD, JAK2, PDGFB, CCL7, IL2, SH2B3, IFNG, IL12B, IL1RL1, PARK7, TNFSF18, NDFIP1, OSMR, IL23R, NOD2, PTGER4, TRIB1, MST1, PTPN2, CARD9, IRGM	ENSG00000116288,ENSG00000162594,ENSG00000120337,ENSG00000115602,ENSG00000173531,ENSG00000109471,ENSG00000145623,ENSG00000171522,ENSG00000131507,ENSG00000237693,ENSG00000113302,ENSG00000173334,ENSG00000096968,ENSG00000187796,ENSG00000111537,ENSG00000111252,ENSG00000167207,ENSG00000083799,ENSG00000108688,ENSG00000175354,ENSG00000064932,ENSG00000100311
positive regulation of immune system process	Fgut	3.788e-09	JAK2, TYK2, MAP3K8, ZMIZ1, CCL7, IL2, IFNG, IL12B, IL1RL1, PARK7, TNFSF18, SOX4, IL23R, INAVA, NOD2, INPP5D, TRIB1, PTPN2, ZFP36L1, CARD9, DENND1B, IRGM	ENSG00000116288,ENSG00000162594,ENSG00000120337,ENSG00000213047,ENSG00000163362,ENSG00000115602,ENSG00000168918,ENSG00000109471,ENSG00000237693,ENSG00000113302,ENSG00000124766,ENSG00000173334,ENSG00000096968,ENSG00000187796,ENSG00000107968,ENSG00000108175,ENSG00000111537,ENSG00000185650,ENSG00000167207,ENSG00000108688,ENSG00000175354,ENSG00000105397
regulation of cell population proliferation	Fgut	4.636e-09	JARID2, PRDM1, FOSL2, IL12RB2, JAK2, PDGFB, TYK2, TNFSF8, ZMIZ1, IL2, SH2B3, IFNG, IL12B, NKX2-3, TNFSF18, SOX4, NDFIP1, LRRC32, OSMR, IL23R, NOD2, STAT3, INPP5D, TRIB1, MST1, PTPN2, ZFP36L1, CEP43	ENSG00000162594,ENSG00000081985,ENSG00000120337,ENSG00000075426,ENSG00000168918,ENSG00000173531,ENSG00000109471,ENSG00000145623,ENSG00000131507,ENSG00000113302,ENSG00000008083,ENSG00000124766,ENSG00000057657,ENSG00000213066,ENSG00000173334,ENSG00000096968,ENSG00000106952,ENSG00000108175,ENSG00000119919,ENSG00000137507,ENSG00000111537,ENSG00000111252,ENSG00000185650,ENSG00000167207,ENSG00000168610…
cellular response to organic substance	Fgut	4.677e-09	JARID2, SBNO2, IL12RB2, CYLD, JAK2, PDGFB, TYK2, ZMIZ1, CCL7, SH2B3, IFNG, IL12B, IL1RL1, PARK7, TNFSF18, ADCY7, EGR2, SOX4, LRRC32, ADCY3, OSMR, IL23R, NOD2, STAT3, PTGER4, TRIB1, PTPN2, CIITA, NRIP1, ZFP36L1, UBE2L3, LITAF, IRGM	ENSG00000116288,ENSG00000162594,ENSG00000081985,ENSG00000120337,ENSG00000138031,ENSG00000115602,ENSG00000145623,ENSG00000171522,ENSG00000237693,ENSG00000113302,ENSG00000008083,ENSG00000124766,ENSG00000173334,ENSG00000096968,ENSG00000122877,ENSG00000108175,ENSG00000137507,ENSG00000111537,ENSG00000111252,ENSG00000185650,ENSG00000179583,ENSG00000189067,ENSG00000121281,ENSG00000167207,ENSG00000083799…
T cell differentiation	Fgut	6.473e-09	PRDM1, TNFSF8, ZMIZ1, IL2, IFNG, IL12B, NKX2-3, TNFSF18, SOX4, IL23R, STAT3, PTGER4, PTPN2, ZFP36L1	ENSG00000162594,ENSG00000120337,ENSG00000109471,ENSG00000171522,ENSG00000113302,ENSG00000124766,ENSG00000057657,ENSG00000106952,ENSG00000108175,ENSG00000119919,ENSG00000111537,ENSG00000185650,ENSG00000168610,ENSG00000175354
T-helper 17 type immune response	Fgut	6.656e-09	JAK2, TYK2, IL2, IL12B, TNFSF18, IL23R, STAT3, CARD9	ENSG00000162594,ENSG00000120337,ENSG00000109471,ENSG00000113302,ENSG00000096968,ENSG00000187796,ENSG00000168610,ENSG00000105397
regulation of adaptive immune response	Fgut	9.663e-09	JAK2, TYK2, IL2, IL12B, IL1RL1, TNFSF18, ADCY7, NDFIP1, IL23R, NOD2, CARD9, DENND1B	ENSG00000162594,ENSG00000120337,ENSG00000213047,ENSG00000115602,ENSG00000109471,ENSG00000131507,ENSG00000113302,ENSG00000096968,ENSG00000187796,ENSG00000121281,ENSG00000167207,ENSG00000105397
positive regulation of interleukin-17 production	Fgut	1.053e-08	JAK2, TYK2, IL2, IL12B, IL23R, NOD2, CARD9	ENSG00000162594,ENSG00000109471,ENSG00000113302,ENSG00000096968,ENSG00000187796,ENSG00000167207,ENSG00000105397
defense response	Fgut	1.063e-08	PRDM1, SBNO2, CYLD, ATG16L1, JAK2, TYK2, TNFSF8, CCL7, IL2, IFNG, IL12B, IL1RL1, PARK7, TNFSF18, ADCY7, NDFIP1, OSMR, CEBPG, IL23R, FCMR, INAVA, NOD2, STAT3, PTGER4, PTPN2, CIITA, CARD9, IRGM	ENSG00000116288,ENSG00000162594,ENSG00000120337,ENSG00000163362,ENSG00000162894,ENSG00000115602,ENSG00000085978,ENSG00000109471,ENSG00000145623,ENSG00000171522,ENSG00000131507,ENSG00000237693,ENSG00000113302,ENSG00000057657,ENSG00000096968,ENSG00000106952,ENSG00000187796,ENSG00000111537,ENSG00000179583,ENSG00000121281,ENSG00000167207,ENSG00000083799,ENSG00000108688,ENSG00000168610,ENSG00000175354…
cellular response to cytokine stimulus	Fgut	1.619e-08	JARID2, SBNO2, IL12RB2, CYLD, JAK2, PDGFB, TYK2, CCL7, SH2B3, IFNG, IL12B, IL1RL1, TNFSF18, OSMR, IL23R, STAT3, PTPN2, CIITA, ZFP36L1, IRGM	ENSG00000162594,ENSG00000081985,ENSG00000120337,ENSG00000115602,ENSG00000145623,ENSG00000237693,ENSG00000113302,ENSG00000008083,ENSG00000096968,ENSG00000111537,ENSG00000111252,ENSG00000185650,ENSG00000179583,ENSG00000083799,ENSG00000108688,ENSG00000168610,ENSG00000175354,ENSG00000064932,ENSG00000105397,ENSG00000100311
response to organic substance	Fgut	2.029e-08	JARID2, SBNO2, IL12RB2, CYLD, JAK2, PDGFB, TYK2, ZMIZ1, CCL7, IL2, SH2B3, IFNG, IL12B, IL1RL1, PARK7, TNFSF18, ADCY7, EGR2, SOX4, LRRC32, ADCY3, OSMR, IL23R, INAVA, NOD2, STAT3, PTGER4, TRIB1, PTPN2, CIITA, NRIP1, ZFP36L1, UBE2L3, CARD9, LITAF, IRGM	ENSG00000116288,ENSG00000162594,ENSG00000081985,ENSG00000120337,ENSG00000163362,ENSG00000138031,ENSG00000115602,ENSG00000109471,ENSG00000145623,ENSG00000171522,ENSG00000237693,ENSG00000113302,ENSG00000008083,ENSG00000124766,ENSG00000173334,ENSG00000096968,ENSG00000187796,ENSG00000122877,ENSG00000108175,ENSG00000137507,ENSG00000111537,ENSG00000111252,ENSG00000185650,ENSG00000179583,ENSG00000189067…
cellular response to chemical stimulus	Fgut	2.348e-08	JARID2, SBNO2, IL12RB2, CYLD, JAK2, PDGFB, TYK2, ZMIZ1, CCL7, SH2B3, IFNG, IL12B, IL1RL1, PARK7, TNFSF18, ADCY7, EGR2, SOX4, LRRC32, ADCY3, OSMR, IL23R, NOD2, STAT3, PTGER4, TRIB1, MST1, PTPN2, CIITA, NRIP1, ADO, ZFP36L1, UBE2L3, LITAF, SULT1A2, IRGM	ENSG00000116288,ENSG00000162594,ENSG00000081985,ENSG00000120337,ENSG00000138031,ENSG00000115602,ENSG00000173531,ENSG00000145623,ENSG00000171522,ENSG00000237693,ENSG00000113302,ENSG00000008083,ENSG00000124766,ENSG00000173334,ENSG00000096968,ENSG00000122877,ENSG00000181915,ENSG00000108175,ENSG00000137507,ENSG00000111537,ENSG00000111252,ENSG00000185650,ENSG00000179583,ENSG00000189067,ENSG00000197165…
alpha-beta T cell differentiation	Fgut	2.642e-08	PRDM1, TNFSF8, IL2, IFNG, IL12B, NKX2-3, TNFSF18, IL23R, STAT3, PTGER4	ENSG00000162594,ENSG00000120337,ENSG00000109471,ENSG00000171522,ENSG00000113302,ENSG00000057657,ENSG00000106952,ENSG00000119919,ENSG00000111537,ENSG00000168610
positive regulation of cytokine production	Fgut	2.702e-08	IL12RB2, JAK2, TYK2, IL2, IFNG, IL12B, IL1RL1, PARK7, CEBPG, IL23R, INAVA, NOD2, STAT3, PTGER4, CARD9, DENND1B	ENSG00000116288,ENSG00000162594,ENSG00000081985,ENSG00000213047,ENSG00000163362,ENSG00000115602,ENSG00000109471,ENSG00000171522,ENSG00000113302,ENSG00000096968,ENSG00000187796,ENSG00000111537,ENSG00000167207,ENSG00000168610,ENSG00000105397,ENSG00000153879
regulation of lymphocyte differentiation	Fgut	2.773e-08	PRDM1, ZMIZ1, IL2, IFNG, IL12B, TNFSF18, SOX4, NDFIP1, IL23R, INPP5D, PTPN2, ZFP36L1	ENSG00000162594,ENSG00000120337,ENSG00000168918,ENSG00000109471,ENSG00000131507,ENSG00000113302,ENSG00000124766,ENSG00000057657,ENSG00000108175,ENSG00000111537,ENSG00000185650,ENSG00000175354
cytokine-mediated signaling pathway	Fgut	2.876e-08	IL12RB2, CYLD, JAK2, PDGFB, TYK2, CCL7, SH2B3, IFNG, IL12B, IL1RL1, TNFSF18, OSMR, IL23R, STAT3, PTPN2, IRGM	ENSG00000162594,ENSG00000081985,ENSG00000120337,ENSG00000115602,ENSG00000145623,ENSG00000237693,ENSG00000113302,ENSG00000096968,ENSG00000111537,ENSG00000111252,ENSG00000083799,ENSG00000108688,ENSG00000168610,ENSG00000175354,ENSG00000105397,ENSG00000100311
regulation of T-helper 17 type immune response	Fgut	3.081e-08	JAK2, TYK2, IL2, IL12B, TNFSF18, IL23R, CARD9	ENSG00000162594,ENSG00000120337,ENSG00000109471,ENSG00000113302,ENSG00000096968,ENSG00000187796,ENSG00000105397
regulation of hemopoiesis	Fgut	3.625e-08	PRDM1, ZMIZ1, IL2, IFNG, IL12B, TNFSF18, SOX4, NDFIP1, IL23R, STAT3, INPP5D, TRIB1, PTPN2, P4HTM, ZFP36L1	ENSG00000162594,ENSG00000120337,ENSG00000168918,ENSG00000178467,ENSG00000109471,ENSG00000131507,ENSG00000113302,ENSG00000124766,ENSG00000057657,ENSG00000173334,ENSG00000108175,ENSG00000111537,ENSG00000185650,ENSG00000168610,ENSG00000175354
cell population proliferation	Fgut	4.161e-08	JARID2, PRDM1, FOSL2, IL12RB2, JAK2, PDGFB, TYK2, TNFSF8, ZMIZ1, IL2, SH2B3, IFNG, IL12B, NKX2-3, TNFSF18, SOX4, NDFIP1, LRRC32, OSMR, IL23R, NOD2, STAT3, INPP5D, TRIB1, MST1, PTPN2, ZFP36L1, UBE2L3, CEP43	ENSG00000162594,ENSG00000081985,ENSG00000120337,ENSG00000075426,ENSG00000168918,ENSG00000173531,ENSG00000109471,ENSG00000145623,ENSG00000131507,ENSG00000113302,ENSG00000008083,ENSG00000124766,ENSG00000057657,ENSG00000213066,ENSG00000173334,ENSG00000096968,ENSG00000106952,ENSG00000108175,ENSG00000119919,ENSG00000137507,ENSG00000111537,ENSG00000111252,ENSG00000185650,ENSG00000167207,ENSG00000168610…
receptor signaling pathway via JAK-STAT	Fgut	4.218e-08	JAK2, TYK2, IL2, SH2B3, IFNG, IL12B, TNFSF18, IL23R, STAT3, MST1, PTPN2	ENSG00000162594,ENSG00000120337,ENSG00000173531,ENSG00000109471,ENSG00000113302,ENSG00000096968,ENSG00000111537,ENSG00000111252,ENSG00000168610,ENSG00000175354,ENSG00000105397
immune effector process	Fgut	6.027e-08	SBNO2, IL2, IFNG, IL12B, NKX2-3, TNFSF18, NDFIP1, CEBPG, IL23R, SANBR, INAVA, NOD2, STAT3, INPP5D, PTGER4, CARD9, LITAF, DENND1B	ENSG00000162594,ENSG00000120337,ENSG00000213047,ENSG00000163362,ENSG00000162929,ENSG00000168918,ENSG00000109471,ENSG00000171522,ENSG00000131507,ENSG00000113302,ENSG00000187796,ENSG00000119919,ENSG00000111537,ENSG00000189067,ENSG00000167207,ENSG00000168610,ENSG00000064932,ENSG00000153879
receptor signaling pathway via STAT	Fgut	6.2e-08	JAK2, TYK2, IL2, SH2B3, IFNG, IL12B, TNFSF18, IL23R, STAT3, MST1, PTPN2	ENSG00000162594,ENSG00000120337,ENSG00000173531,ENSG00000109471,ENSG00000113302,ENSG00000096968,ENSG00000111537,ENSG00000111252,ENSG00000168610,ENSG00000175354,ENSG00000105397
adaptive immune response based on somatic recombination of immune receptors built from immunoglobulin superfamily domains	Fgut	7.574e-08	JAK2, TYK2, IL2, IL12B, IL1RL1, TNFSF18, NDFIP1, IL23R, SANBR, NOD2, STAT3, INPP5D, CARD9, DENND1B	ENSG00000162594,ENSG00000120337,ENSG00000213047,ENSG00000162929,ENSG00000115602,ENSG00000168918,ENSG00000109471,ENSG00000131507,ENSG00000113302,ENSG00000096968,ENSG00000187796,ENSG00000167207,ENSG00000168610,ENSG00000105397
regulation of response to stress	Fgut	7.867e-08	SBNO2, CYLD, JAK2, PDGFB, IL2, SH2B3, IFNG, IL12B, IL1RL1, PARK7, TNFSF18, SOX4, NDFIP1, OSMR, CEBPG, IL23R, INAVA, NOD2, PTGER4, PTPN2, RMI2, CARD9, IRGM, RTEL1	ENSG00000116288,ENSG00000162594,ENSG00000120337,ENSG00000163362,ENSG00000115602,ENSG00000109471,ENSG00000145623,ENSG00000171522,ENSG00000131507,ENSG00000237693,ENSG00000113302,ENSG00000124766,ENSG00000096968,ENSG00000187796,ENSG00000111537,ENSG00000111252,ENSG00000175643,ENSG00000167207,ENSG00000083799,ENSG00000175354,ENSG00000064932,ENSG00000153879,ENSG00000258366,ENSG00000100311
regulation of adaptive immune response based on somatic recombination of immune receptors built from immunoglobulin superfamily domains	Fgut	7.953e-08	JAK2, TYK2, IL2, IL12B, IL1RL1, TNFSF18, NDFIP1, IL23R, NOD2, CARD9, DENND1B	ENSG00000162594,ENSG00000120337,ENSG00000213047,ENSG00000115602,ENSG00000109471,ENSG00000131507,ENSG00000113302,ENSG00000096968,ENSG00000187796,ENSG00000167207,ENSG00000105397
regulation of inflammatory response	Fgut	8.462e-08	SBNO2, CYLD, JAK2, IL2, IFNG, IL12B, IL1RL1, PARK7, TNFSF18, NDFIP1, OSMR, NOD2, PTGER4, PTPN2	ENSG00000116288,ENSG00000120337,ENSG00000115602,ENSG00000109471,ENSG00000145623,ENSG00000171522,ENSG00000131507,ENSG00000113302,ENSG00000096968,ENSG00000111537,ENSG00000167207,ENSG00000083799,ENSG00000175354,ENSG00000064932
regulation of immune response	Fgut	9.003e-08	CYLD, JAK2, TYK2, IL2, IFNG, IL12B, IL1RL1, PARK7, TNFSF18, ADCY7, NDFIP1, FCGR2A, IL23R, INAVA, NOD2, INPP5D, PTPN2, CARD9, DENND1B, IRGM	ENSG00000116288,ENSG00000162594,ENSG00000143226,ENSG00000120337,ENSG00000213047,ENSG00000163362,ENSG00000115602,ENSG00000168918,ENSG00000109471,ENSG00000131507,ENSG00000237693,ENSG00000113302,ENSG00000096968,ENSG00000187796,ENSG00000111537,ENSG00000121281,ENSG00000167207,ENSG00000083799,ENSG00000175354,ENSG00000105397
response to stress	Fgut	9.477e-08	REV3L, PRDM1, SBNO2, CYLD, ATG16L1, JAK2, PDGFB, ASCC2, TYK2, TNFSF8, ZMIZ1, CCL7, IL2, SH2B3, IFNG, IL12B, IL1RL1, PARK7, TNFSF18, ADCY7, SOX4, NDFIP1, OSMR, CEBPG, IL23R, FCMR, INAVA, NOD2, STAT3, PTGER4, TRIB1, MST1, PTPN2, RMI2, CIITA, ADO, ZFP36L1, CARD9, IRGM, RTEL1	ENSG00000116288,ENSG00000162594,ENSG00000120337,ENSG00000163362,ENSG00000162894,ENSG00000115602,ENSG00000085978,ENSG00000173531,ENSG00000109471,ENSG00000145623,ENSG00000171522,ENSG00000131507,ENSG00000237693,ENSG00000113302,ENSG00000124766,ENSG00000057657,ENSG00000009413,ENSG00000173334,ENSG00000096968,ENSG00000106952,ENSG00000187796,ENSG00000181915,ENSG00000108175,ENSG00000111537,ENSG00000111252…
regulation of leukocyte cell-cell adhesion	Fgut	9.795e-08	JAK2, TYK2, MAP3K8, ZMIZ1, IL2, IFNG, IL12B, TNFSF18, SOX4, NDFIP1, LRRC32, IL23R, NOD2, PTPN2	ENSG00000162594,ENSG00000120337,ENSG00000109471,ENSG00000131507,ENSG00000113302,ENSG00000124766,ENSG00000096968,ENSG00000107968,ENSG00000108175,ENSG00000137507,ENSG00000111537,ENSG00000167207,ENSG00000175354,ENSG00000105397
homeostasis of number of cells	Fgut	9.967e-08	JAK2, IL2, SH2B3, NKX2-3, SOX4, CEBPG, STAT3, INPP5D, PTPN2, P4HTM, ZFP36L1, IKZF1, CARD9	ENSG00000168918,ENSG00000178467,ENSG00000109471,ENSG00000124766,ENSG00000185811,ENSG00000096968,ENSG00000187796,ENSG00000119919,ENSG00000111252,ENSG00000185650,ENSG00000168610,ENSG00000175354,ENSG00000153879
response to cytokine	Fgut	1.034e-07	JARID2, SBNO2, IL12RB2, CYLD, JAK2, PDGFB, TYK2, CCL7, SH2B3, IFNG, IL12B, IL1RL1, TNFSF18, OSMR, IL23R, STAT3, PTPN2, CIITA, ZFP36L1, IRGM	ENSG00000162594,ENSG00000081985,ENSG00000120337,ENSG00000115602,ENSG00000145623,ENSG00000237693,ENSG00000113302,ENSG00000008083,ENSG00000096968,ENSG00000111537,ENSG00000111252,ENSG00000185650,ENSG00000179583,ENSG00000083799,ENSG00000108688,ENSG00000168610,ENSG00000175354,ENSG00000064932,ENSG00000105397,ENSG00000100311
response to stimulus	Fgut	1.12e-07	JARID2, REV3L, PRDM1, SBNO2, IL12RB2, CYLD, ATG16L1, CREM, JAK2, ATP5F1D, PDGFB, ASCC2, TYK2, TNFSF8, MAP3K8, ZMIZ1, CCL7, IL2, SH2B3, IFNG, IL12B, IL1RL1, PARK7, NKX2-3, TNFSF18, ADCY7, EGR2, SOX4, NDFIP1, LRRC32, ADCY3, DUSP5, NKD1, FCGR2A, HORMAD1, OSMR, CEBPG, IL23R, FCMR, SANBR, INAVA, ERAP2, NOD2, STAT3, INPP5D, PTGER4, TRIB1, MST1, PTPN2, RMI2, CIITA, NRIP1, ADO, ZFP36L1, UBE2L3, CARD9, LI…	ENSG00000116288,ENSG00000162594,ENSG00000081985,ENSG00000143452,ENSG00000143226,ENSG00000120337,ENSG00000213047,ENSG00000163362,ENSG00000162894,ENSG00000138031,ENSG00000162929,ENSG00000115602,ENSG00000085978,ENSG00000168918,ENSG00000173531,ENSG00000109471,ENSG00000145623,ENSG00000171522,ENSG00000164308,ENSG00000131507,ENSG00000237693,ENSG00000113302,ENSG00000008083,ENSG00000124766,ENSG00000057657…
regulation of defense response	Fgut	1.346e-07	SBNO2, CYLD, JAK2, IL2, IFNG, IL12B, IL1RL1, PARK7, TNFSF18, NDFIP1, OSMR, IL23R, NOD2, PTGER4, PTPN2, CARD9, IRGM	ENSG00000116288,ENSG00000162594,ENSG00000120337,ENSG00000115602,ENSG00000109471,ENSG00000145623,ENSG00000171522,ENSG00000131507,ENSG00000237693,ENSG00000113302,ENSG00000096968,ENSG00000187796,ENSG00000111537,ENSG00000167207,ENSG00000083799,ENSG00000175354,ENSG00000064932
adaptive immune response	Fgut	1.566e-07	PRDM1, JAK2, TYK2, IL2, IFNG, IL12B, IL1RL1, TNFSF18, ADCY7, NDFIP1, IL23R, SANBR, ERAP2, NOD2, STAT3, INPP5D, CARD9, DENND1B	ENSG00000162594,ENSG00000120337,ENSG00000213047,ENSG00000162929,ENSG00000115602,ENSG00000168918,ENSG00000109471,ENSG00000164308,ENSG00000131507,ENSG00000113302,ENSG00000057657,ENSG00000096968,ENSG00000187796,ENSG00000111537,ENSG00000121281,ENSG00000167207,ENSG00000168610,ENSG00000105397
regulation of leukocyte differentiation	Fgut	2.155e-07	PRDM1, ZMIZ1, IL2, IFNG, IL12B, TNFSF18, SOX4, NDFIP1, IL23R, INPP5D, TRIB1, PTPN2, ZFP36L1	ENSG00000162594,ENSG00000120337,ENSG00000168918,ENSG00000109471,ENSG00000131507,ENSG00000113302,ENSG00000124766,ENSG00000057657,ENSG00000173334,ENSG00000108175,ENSG00000111537,ENSG00000185650,ENSG00000175354
cellular response to stimulus	Fgut	2.819e-07	JARID2, REV3L, SBNO2, IL12RB2, CYLD, CREM, JAK2, PDGFB, ASCC2, TYK2, TNFSF8, MAP3K8, ZMIZ1, CCL7, IL2, SH2B3, IFNG, IL12B, IL1RL1, PARK7, TNFSF18, ADCY7, EGR2, SOX4, NDFIP1, LRRC32, ADCY3, DUSP5, NKD1, FCGR2A, HORMAD1, OSMR, CEBPG, IL23R, INAVA, ERAP2, NOD2, STAT3, INPP5D, PTGER4, TRIB1, MST1, PTPN2, RMI2, CIITA, NRIP1, ADO, ZFP36L1, UBE2L3, CARD9, LITAF, SULT1A2, DENND1B, IRGM, RTEL1	ENSG00000116288,ENSG00000162594,ENSG00000081985,ENSG00000143452,ENSG00000143226,ENSG00000120337,ENSG00000213047,ENSG00000163362,ENSG00000138031,ENSG00000115602,ENSG00000168918,ENSG00000173531,ENSG00000109471,ENSG00000145623,ENSG00000171522,ENSG00000164308,ENSG00000131507,ENSG00000237693,ENSG00000113302,ENSG00000008083,ENSG00000124766,ENSG00000009413,ENSG00000173334,ENSG00000096968,ENSG00000106952…
regulation of cell-cell adhesion	Fgut	2.947e-07	JAK2, TYK2, MAP3K8, ZMIZ1, IL2, SH2B3, IFNG, IL12B, TNFSF18, SOX4, NDFIP1, LRRC32, IL23R, NOD2, PTPN2	ENSG00000162594,ENSG00000120337,ENSG00000109471,ENSG00000131507,ENSG00000113302,ENSG00000124766,ENSG00000096968,ENSG00000107968,ENSG00000108175,ENSG00000137507,ENSG00000111537,ENSG00000111252,ENSG00000167207,ENSG00000175354,ENSG00000105397
leukocyte cell-cell adhesion	Fgut	3.619e-07	JAK2, TYK2, MAP3K8, ZMIZ1, IL2, IFNG, IL12B, TNFSF18, SOX4, NDFIP1, LRRC32, IL23R, NOD2, PTPN2	ENSG00000162594,ENSG00000120337,ENSG00000109471,ENSG00000131507,ENSG00000113302,ENSG00000124766,ENSG00000096968,ENSG00000107968,ENSG00000108175,ENSG00000137507,ENSG00000111537,ENSG00000167207,ENSG00000175354,ENSG00000105397
regulation of alpha-beta T cell activation	Fgut	6.022e-07	PRDM1, JAK2, TYK2, IL2, IFNG, IL12B, TNFSF18, NDFIP1, IL23R	ENSG00000162594,ENSG00000120337,ENSG00000109471,ENSG00000131507,ENSG00000113302,ENSG00000057657,ENSG00000096968,ENSG00000111537,ENSG00000105397
CD4-positive, alpha-beta T cell activation	Fgut	6.519e-07	IL2, IFNG, IL12B, NKX2-3, TNFSF18, NDFIP1, IL23R, STAT3, PTGER4	ENSG00000162594,ENSG00000120337,ENSG00000109471,ENSG00000171522,ENSG00000131507,ENSG00000113302,ENSG00000119919,ENSG00000111537,ENSG00000168610
positive regulation of multicellular organismal process	Fgut	6.871e-07	IL12RB2, JAK2, PDGFB, TYK2, ZMIZ1, IL2, IFNG, IL12B, IL1RL1, PARK7, EGR2, SOX4, CEBPG, IL23R, INAVA, NOD2, STAT3, INPP5D, PTGER4, TRIB1, MST1, ZFP36L1, CARD9, DENND1B	ENSG00000116288,ENSG00000162594,ENSG00000081985,ENSG00000213047,ENSG00000163362,ENSG00000115602,ENSG00000168918,ENSG00000173531,ENSG00000109471,ENSG00000171522,ENSG00000113302,ENSG00000124766,ENSG00000173334,ENSG00000096968,ENSG00000187796,ENSG00000122877,ENSG00000108175,ENSG00000111537,ENSG00000185650,ENSG00000167207,ENSG00000168610,ENSG00000105397,ENSG00000153879,ENSG00000100311
regulation of tyrosine phosphorylation of STAT protein	Fgut	7.178e-07	JAK2, IL2, SH2B3, IFNG, IL12B, TNFSF18, IL23R, PTPN2	ENSG00000162594,ENSG00000120337,ENSG00000109471,ENSG00000113302,ENSG00000096968,ENSG00000111537,ENSG00000111252,ENSG00000175354
response to oxygen-containing compound	Fgut	7.957e-07	SBNO2, IL12RB2, JAK2, PDGFB, TYK2, CCL7, IL2, IL12B, PARK7, ADCY7, EGR2, SOX4, ADCY3, IL23R, INAVA, NOD2, STAT3, PTGER4, TRIB1, PTPN2, NRIP1, ZFP36L1, CARD9, LITAF, IRGM	ENSG00000116288,ENSG00000162594,ENSG00000081985,ENSG00000163362,ENSG00000138031,ENSG00000109471,ENSG00000171522,ENSG00000237693,ENSG00000113302,ENSG00000124766,ENSG00000173334,ENSG00000096968,ENSG00000187796,ENSG00000122877,ENSG00000185650,ENSG00000189067,ENSG00000121281,ENSG00000167207,ENSG00000108688,ENSG00000168610,ENSG00000175354,ENSG00000064932,ENSG00000105397,ENSG00000180530,ENSG00000100311
regulation of interferon-gamma production	Fgut	8.888e-07	IL12RB2, JAK2, TYK2, IL2, IL12B, IL1RL1, CEBPG, IL23R, NOD2	ENSG00000162594,ENSG00000081985,ENSG00000115602,ENSG00000109471,ENSG00000113302,ENSG00000096968,ENSG00000167207,ENSG00000105397,ENSG00000153879
interferon-gamma production	Fgut	9.587e-07	IL12RB2, JAK2, TYK2, IL2, IL12B, IL1RL1, CEBPG, IL23R, NOD2	ENSG00000162594,ENSG00000081985,ENSG00000115602,ENSG00000109471,ENSG00000113302,ENSG00000096968,ENSG00000167207,ENSG00000105397,ENSG00000153879
tyrosine phosphorylation of STAT protein	Fgut	9.803e-07	JAK2, IL2, SH2B3, IFNG, IL12B, TNFSF18, IL23R, PTPN2	ENSG00000162594,ENSG00000120337,ENSG00000109471,ENSG00000113302,ENSG00000096968,ENSG00000111537,ENSG00000111252,ENSG00000175354
positive regulation of gene expression	Fgut	1.145e-06	PRDM1, IL12RB2, JAK2, PDGFB, TYK2, IL2, IFNG, IL12B, IL1RL1, PARK7, SOX4, LRRC32, CEBPG, IL23R, INAVA, NOD2, STAT3, PTGER4, MST1, CARD9, DENND1B	ENSG00000116288,ENSG00000162594,ENSG00000081985,ENSG00000213047,ENSG00000163362,ENSG00000115602,ENSG00000173531,ENSG00000109471,ENSG00000171522,ENSG00000113302,ENSG00000124766,ENSG00000057657,ENSG00000096968,ENSG00000187796,ENSG00000137507,ENSG00000111537,ENSG00000167207,ENSG00000168610,ENSG00000105397,ENSG00000153879,ENSG00000100311
peptidyl-amino acid modification	Fgut	1.208e-06	JARID2, PRDM1, P4HA2, IL12RB2, JAK2, PDGFB, TYK2, ZMIZ1, IL2, SH2B3, IFNG, IL12B, PARK7, TNFSF18, EGR2, SOX4, IL23R, NOD2, PTPN2, P4HTM, CEP43, IRGM	ENSG00000116288,ENSG00000162594,ENSG00000081985,ENSG00000120337,ENSG00000178467,ENSG00000109471,ENSG00000072682,ENSG00000237693,ENSG00000113302,ENSG00000008083,ENSG00000124766,ENSG00000057657,ENSG00000213066,ENSG00000096968,ENSG00000122877,ENSG00000108175,ENSG00000111537,ENSG00000111252,ENSG00000167207,ENSG00000175354,ENSG00000105397,ENSG00000100311
positive regulation of defense response	Fgut	1.304e-06	JAK2, IL2, IFNG, IL12B, IL1RL1, PARK7, TNFSF18, OSMR, NOD2, PTGER4, CARD9, IRGM	ENSG00000116288,ENSG00000120337,ENSG00000115602,ENSG00000109471,ENSG00000145623,ENSG00000171522,ENSG00000237693,ENSG00000113302,ENSG00000096968,ENSG00000187796,ENSG00000111537,ENSG00000167207
positive regulation of response to external stimulus	Fgut	1.526e-06	JAK2, PDGFB, CCL7, IL2, IFNG, IL12B, IL1RL1, PARK7, TNFSF18, OSMR, NOD2, PTGER4, CARD9, IRGM	ENSG00000116288,ENSG00000120337,ENSG00000115602,ENSG00000109471,ENSG00000145623,ENSG00000171522,ENSG00000237693,ENSG00000113302,ENSG00000096968,ENSG00000187796,ENSG00000111537,ENSG00000167207,ENSG00000108688,ENSG00000100311
erythrocyte differentiation	Fgut	1.599e-06	JAK2, SH2B3, CEBPG, STAT3, INPP5D, PTPN2, P4HTM, ZFP36L1, IKZF1	ENSG00000168918,ENSG00000178467,ENSG00000185811,ENSG00000096968,ENSG00000111252,ENSG00000185650,ENSG00000168610,ENSG00000175354,ENSG00000153879
response to external stimulus	Fgut	1.644e-06	PRDM1, SBNO2, IL12RB2, CYLD, ATG16L1, JAK2, PDGFB, TYK2, TNFSF8, CCL7, IL2, SH2B3, IFNG, IL12B, IL1RL1, PARK7, TNFSF18, EGR2, NDFIP1, OSMR, CEBPG, IL23R, INAVA, NOD2, PTGER4, TRIB1, MST1, PTPN2, CIITA, CARD9, LITAF, IRGM	ENSG00000116288,ENSG00000162594,ENSG00000081985,ENSG00000120337,ENSG00000163362,ENSG00000115602,ENSG00000085978,ENSG00000173531,ENSG00000109471,ENSG00000145623,ENSG00000171522,ENSG00000131507,ENSG00000237693,ENSG00000113302,ENSG00000057657,ENSG00000173334,ENSG00000096968,ENSG00000106952,ENSG00000187796,ENSG00000122877,ENSG00000111537,ENSG00000111252,ENSG00000179583,ENSG00000189067,ENSG00000167207…
positive regulation of biological process	Fgut	1.802e-06	JARID2, PRDM1, SBNO2, FOSL2, IL12RB2, CYLD, ATG16L1, CREM, JAK2, PDGFB, TYK2, TNFSF8, MAP3K8, ZMIZ1, CCL7, IL2, IFNG, IL12B, IL1RL1, PARK7, NKX2-3, TNFSF18, EGR2, SOX4, NDFIP1, LRRC32, NKD1, OSMR, CEBPG, IL23R, INAVA, NOD2, STAT3, INPP5D, PTGER4, TCEA2, TRIB1, MST1, PTPN2, CIITA, NRIP1, ZFP36L1, UBE2L3, CARD9, LITAF, DENND1B, CEP43, IRGM, RTEL1	ENSG00000116288,ENSG00000162594,ENSG00000081985,ENSG00000120337,ENSG00000213047,ENSG00000163362,ENSG00000075426,ENSG00000115602,ENSG00000085978,ENSG00000168918,ENSG00000173531,ENSG00000109471,ENSG00000145623,ENSG00000171522,ENSG00000131507,ENSG00000237693,ENSG00000113302,ENSG00000008083,ENSG00000124766,ENSG00000057657,ENSG00000213066,ENSG00000173334,ENSG00000096968,ENSG00000106952,ENSG00000187796…
peptidyl-tyrosine phosphorylation	Fgut	1.824e-06	IL12RB2, JAK2, PDGFB, TYK2, IL2, SH2B3, IFNG, IL12B, TNFSF18, IL23R, NOD2, PTPN2, CEP43	ENSG00000162594,ENSG00000081985,ENSG00000120337,ENSG00000109471,ENSG00000113302,ENSG00000213066,ENSG00000096968,ENSG00000111537,ENSG00000111252,ENSG00000167207,ENSG00000175354,ENSG00000105397,ENSG00000100311
CD4-positive, alpha-beta T cell differentiation	Fgut	1.936e-06	IL2, IFNG, IL12B, NKX2-3, TNFSF18, IL23R, STAT3, PTGER4	ENSG00000162594,ENSG00000120337,ENSG00000109471,ENSG00000171522,ENSG00000113302,ENSG00000119919,ENSG00000111537,ENSG00000168610
peptidyl-tyrosine modification	Fgut	1.946e-06	IL12RB2, JAK2, PDGFB, TYK2, IL2, SH2B3, IFNG, IL12B, TNFSF18, IL23R, NOD2, PTPN2, CEP43	ENSG00000162594,ENSG00000081985,ENSG00000120337,ENSG00000109471,ENSG00000113302,ENSG00000213066,ENSG00000096968,ENSG00000111537,ENSG00000111252,ENSG00000167207,ENSG00000175354,ENSG00000105397,ENSG00000100311
regulation of response to stimulus	Fgut	2.509e-06	JARID2, SBNO2, CYLD, JAK2, PDGFB, TYK2, ZMIZ1, CCL7, IL2, SH2B3, IFNG, IL12B, IL1RL1, PARK7, TNFSF18, ADCY7, SOX4, NDFIP1, DUSP5, NKD1, FCGR2A, OSMR, CEBPG, IL23R, INAVA, NOD2, STAT3, INPP5D, PTGER4, TRIB1, MST1, PTPN2, RMI2, CARD9, LITAF, DENND1B, IRGM, RTEL1	ENSG00000116288,ENSG00000162594,ENSG00000143226,ENSG00000120337,ENSG00000213047,ENSG00000163362,ENSG00000115602,ENSG00000168918,ENSG00000173531,ENSG00000109471,ENSG00000145623,ENSG00000171522,ENSG00000131507,ENSG00000237693,ENSG00000113302,ENSG00000008083,ENSG00000124766,ENSG00000173334,ENSG00000096968,ENSG00000187796,ENSG00000108175,ENSG00000138166,ENSG00000111537,ENSG00000111252,ENSG00000175643…
response to chemical	Fgut	2.744e-06	JARID2, SBNO2, IL12RB2, CYLD, JAK2, ATP5F1D, PDGFB, TYK2, ZMIZ1, CCL7, IL2, SH2B3, IFNG, IL12B, IL1RL1, PARK7, TNFSF18, ADCY7, EGR2, SOX4, LRRC32, ADCY3, OSMR, IL23R, INAVA, NOD2, STAT3, PTGER4, TRIB1, MST1, PTPN2, CIITA, NRIP1, ADO, ZFP36L1, UBE2L3, CARD9, LITAF, SULT1A2, IRGM	ENSG00000116288,ENSG00000162594,ENSG00000081985,ENSG00000120337,ENSG00000163362,ENSG00000138031,ENSG00000115602,ENSG00000173531,ENSG00000109471,ENSG00000145623,ENSG00000171522,ENSG00000237693,ENSG00000113302,ENSG00000008083,ENSG00000124766,ENSG00000173334,ENSG00000096968,ENSG00000187796,ENSG00000122877,ENSG00000181915,ENSG00000108175,ENSG00000137507,ENSG00000111537,ENSG00000111252,ENSG00000185650…
positive regulation of response to stimulus	Fgut	2.882e-06	CYLD, JAK2, PDGFB, TYK2, ZMIZ1, CCL7, IL2, IFNG, IL12B, IL1RL1, PARK7, TNFSF18, SOX4, NDFIP1, NKD1, OSMR, CEBPG, IL23R, INAVA, NOD2, STAT3, INPP5D, PTGER4, PTPN2, CARD9, LITAF, DENND1B, IRGM	ENSG00000116288,ENSG00000162594,ENSG00000120337,ENSG00000213047,ENSG00000163362,ENSG00000115602,ENSG00000168918,ENSG00000109471,ENSG00000145623,ENSG00000171522,ENSG00000131507,ENSG00000237693,ENSG00000113302,ENSG00000124766,ENSG00000096968,ENSG00000187796,ENSG00000108175,ENSG00000111537,ENSG00000189067,ENSG00000140807,ENSG00000167207,ENSG00000083799,ENSG00000108688,ENSG00000168610,ENSG00000175354…
erythrocyte homeostasis	Fgut	2.957e-06	JAK2, SH2B3, CEBPG, STAT3, INPP5D, PTPN2, P4HTM, ZFP36L1, IKZF1	ENSG00000168918,ENSG00000178467,ENSG00000185811,ENSG00000096968,ENSG00000111252,ENSG00000185650,ENSG00000168610,ENSG00000175354,ENSG00000153879
regulation of peptidyl-tyrosine phosphorylation	Fgut	4.486e-06	JAK2, PDGFB, IL2, SH2B3, IFNG, IL12B, TNFSF18, IL23R, NOD2, PTPN2, CEP43	ENSG00000162594,ENSG00000120337,ENSG00000109471,ENSG00000113302,ENSG00000213066,ENSG00000096968,ENSG00000111537,ENSG00000111252,ENSG00000167207,ENSG00000175354,ENSG00000100311
positive regulation of T-helper 17 type immune response	Fgut	4.626e-06	JAK2, TYK2, IL12B, IL23R, CARD9	ENSG00000162594,ENSG00000113302,ENSG00000096968,ENSG00000187796,ENSG00000105397
positive regulation of inflammatory response	Fgut	5.57e-06	JAK2, IL2, IFNG, IL12B, IL1RL1, PARK7, TNFSF18, OSMR, PTGER4	ENSG00000116288,ENSG00000120337,ENSG00000115602,ENSG00000109471,ENSG00000145623,ENSG00000171522,ENSG00000113302,ENSG00000096968,ENSG00000111537
regulation of receptor signaling pathway via JAK-STAT	Fgut	6.428e-06	JAK2, TYK2, SH2B3, IFNG, IL12B, IL23R, MST1, PTPN2	ENSG00000162594,ENSG00000173531,ENSG00000113302,ENSG00000096968,ENSG00000111537,ENSG00000111252,ENSG00000175354,ENSG00000105397
positive regulation of nitrogen compound metabolic process	Fgut	6.618e-06	JARID2, SBNO2, FOSL2, CREM, JAK2, PDGFB, TNFSF8, ZMIZ1, IL2, IFNG, IL12B, PARK7, NKX2-3, TNFSF18, EGR2, SOX4, NDFIP1, NKD1, CEBPG, IL23R, INAVA, NOD2, STAT3, TCEA2, TRIB1, CIITA, NRIP1, ZFP36L1, UBE2L3, CARD9, LITAF, IRGM, RTEL1	ENSG00000116288,ENSG00000162594,ENSG00000120337,ENSG00000163362,ENSG00000075426,ENSG00000109471,ENSG00000131507,ENSG00000237693,ENSG00000113302,ENSG00000008083,ENSG00000124766,ENSG00000173334,ENSG00000096968,ENSG00000106952,ENSG00000187796,ENSG00000095794,ENSG00000122877,ENSG00000108175,ENSG00000119919,ENSG00000111537,ENSG00000185650,ENSG00000179583,ENSG00000189067,ENSG00000140807,ENSG00000167207…
lymphocyte activation involved in immune response	Fgut	6.898e-06	IL2, IFNG, IL12B, NKX2-3, TNFSF18, NDFIP1, IL23R, SANBR, STAT3, PTGER4	ENSG00000162594,ENSG00000120337,ENSG00000162929,ENSG00000109471,ENSG00000171522,ENSG00000131507,ENSG00000113302,ENSG00000119919,ENSG00000111537,ENSG00000168610
negative regulation of multicellular organismal process	Fgut	7.389e-06	JARID2, CYLD, JAK2, PDGFB, IL2, SH2B3, IFNG, IL12B, IL1RL1, TNFSF18, ADCY7, NDFIP1, LRRC32, IL23R, NOD2, INPP5D, PTGER4, TRIB1, PTPN2	ENSG00000162594,ENSG00000120337,ENSG00000115602,ENSG00000168918,ENSG00000109471,ENSG00000171522,ENSG00000131507,ENSG00000113302,ENSG00000008083,ENSG00000173334,ENSG00000096968,ENSG00000137507,ENSG00000111537,ENSG00000111252,ENSG00000121281,ENSG00000167207,ENSG00000083799,ENSG00000175354,ENSG00000100311
response to molecule of bacterial origin	Fgut	8.532e-06	SBNO2, IL12RB2, JAK2, IL12B, IL23R, INAVA, NOD2, PTGER4, TRIB1, CARD9, LITAF, IRGM	ENSG00000162594,ENSG00000081985,ENSG00000163362,ENSG00000171522,ENSG00000237693,ENSG00000113302,ENSG00000173334,ENSG00000096968,ENSG00000187796,ENSG00000189067,ENSG00000167207,ENSG00000064932
positive regulation of cellular process	Fgut	8.757e-06	JARID2, SBNO2, FOSL2, IL12RB2, CYLD, ATG16L1, CREM, JAK2, PDGFB, TYK2, TNFSF8, MAP3K8, ZMIZ1, CCL7, IL2, IFNG, IL12B, IL1RL1, PARK7, NKX2-3, TNFSF18, EGR2, SOX4, NDFIP1, NKD1, OSMR, CEBPG, IL23R, INAVA, NOD2, STAT3, INPP5D, TCEA2, TRIB1, MST1, PTPN2, CIITA, NRIP1, ZFP36L1, UBE2L3, CARD9, LITAF, CEP43, IRGM, RTEL1	ENSG00000116288,ENSG00000162594,ENSG00000081985,ENSG00000120337,ENSG00000163362,ENSG00000075426,ENSG00000115602,ENSG00000085978,ENSG00000168918,ENSG00000173531,ENSG00000109471,ENSG00000145623,ENSG00000131507,ENSG00000237693,ENSG00000113302,ENSG00000008083,ENSG00000124766,ENSG00000213066,ENSG00000173334,ENSG00000096968,ENSG00000106952,ENSG00000187796,ENSG00000107968,ENSG00000095794,ENSG00000122877…
regulation of myeloid cell differentiation	Fgut	9.117e-06	IFNG, IL12B, NDFIP1, IL23R, STAT3, INPP5D, TRIB1, PTPN2, P4HTM, ZFP36L1	ENSG00000162594,ENSG00000168918,ENSG00000178467,ENSG00000131507,ENSG00000113302,ENSG00000173334,ENSG00000111537,ENSG00000185650,ENSG00000168610,ENSG00000175354
regulation of cellular process	Fgut	9.251e-06	JARID2, PRDM1, SBNO2, FOSL2, IL12RB2, CYLD, ATG16L1, CREM, JAK2, PDGFB, ASCC2, TYK2, TNFSF8, MAP3K8, ZMIZ1, CCL7, IL2, SH2B3, IFNG, MDM1, IL12B, IL1RL1, THADA, PARK7, NKX2-3, TNFSF18, ADCY7, EGR2, SOX4, NDFIP1, LRRC32, ADCY3, DUSP5, BLTP1, NKD1, FCGR2A, HORMAD1, OSMR, CEBPG, IL23R, FCMR, INAVA, ERAP2, NOD2, STAT3, INPP5D, PTGER4, TCEA2, TRIB1, MST1, PTPN2, RMI2, P4HTM, CIITA, NRIP1, ZFP36L1, UBE2…	ENSG00000116288,ENSG00000162594,ENSG00000081985,ENSG00000143452,ENSG00000143226,ENSG00000120337,ENSG00000213047,ENSG00000163362,ENSG00000162894,ENSG00000138031,ENSG00000075426,ENSG00000115970,ENSG00000115602,ENSG00000188452,ENSG00000085978,ENSG00000168918,ENSG00000178467,ENSG00000173531,ENSG00000138688,ENSG00000109471,ENSG00000145623,ENSG00000171522,ENSG00000164308,ENSG00000131507,ENSG00000237693…
regulation of macromolecule metabolic process	Fgut	9.475e-06	JARID2, PRDM1, SBNO2, FOSL2, IL12RB2, CYLD, CREM, JAK2, PDGFB, ASCC2, TYK2, TNFSF8, ZMIZ1, IL2, SH2B3, IFNG, IL12B, IL1RL1, PARK7, NKX2-3, TNFSF18, ADCY7, EGR2, SOX4, NDFIP1, LRRC32, NKD1, CEBPG, IL23R, INAVA, NOD2, STAT3, INPP5D, PTGER4, TCEA2, TRIB1, MST1, PTPN2, RMI2, CIITA, NRIP1, ZFP36L1, UBE2L3, IKZF1, CARD9, LITAF, DENND1B, CEP43, IRGM, RTEL1	ENSG00000116288,ENSG00000162594,ENSG00000081985,ENSG00000120337,ENSG00000213047,ENSG00000163362,ENSG00000075426,ENSG00000115602,ENSG00000168918,ENSG00000173531,ENSG00000109471,ENSG00000171522,ENSG00000131507,ENSG00000237693,ENSG00000113302,ENSG00000008083,ENSG00000124766,ENSG00000057657,ENSG00000213066,ENSG00000185811,ENSG00000173334,ENSG00000096968,ENSG00000106952,ENSG00000187796,ENSG00000095794…
regulation of receptor signaling pathway via STAT	Fgut	1.019e-05	JAK2, TYK2, SH2B3, IFNG, IL12B, IL23R, MST1, PTPN2	ENSG00000162594,ENSG00000173531,ENSG00000113302,ENSG00000096968,ENSG00000111537,ENSG00000111252,ENSG00000175354,ENSG00000105397
CD4-positive, alpha-beta T cell differentiation involved in immune response	Fgut	1.132e-05	IL2, IFNG, IL12B, TNFSF18, IL23R, STAT3, PTGER4	ENSG00000162594,ENSG00000120337,ENSG00000109471,ENSG00000171522,ENSG00000113302,ENSG00000111537,ENSG00000168610
negative regulation of cytokine production	Fgut	1.139e-05	CYLD, IFNG, IL12B, IL1RL1, ADCY7, NDFIP1, LRRC32, IL23R, NOD2, INPP5D, PTGER4	ENSG00000162594,ENSG00000115602,ENSG00000168918,ENSG00000171522,ENSG00000131507,ENSG00000113302,ENSG00000137507,ENSG00000111537,ENSG00000121281,ENSG00000167207,ENSG00000083799
positive regulation of adaptive immune response based on somatic recombination of immune receptors built from immunoglobulin superfamily domains	Fgut	1.181e-05	JAK2, TYK2, IL2, IL12B, IL23R, NOD2, CARD9, DENND1B	ENSG00000162594,ENSG00000213047,ENSG00000109471,ENSG00000113302,ENSG00000096968,ENSG00000187796,ENSG00000167207,ENSG00000105397
alpha-beta T cell activation involved in immune response	Fgut	1.254e-05	IL2, IFNG, IL12B, TNFSF18, IL23R, STAT3, PTGER4	ENSG00000162594,ENSG00000120337,ENSG00000109471,ENSG00000171522,ENSG00000113302,ENSG00000111537,ENSG00000168610
alpha-beta T cell differentiation involved in immune response	Fgut	1.254e-05	IL2, IFNG, IL12B, TNFSF18, IL23R, STAT3, PTGER4	ENSG00000162594,ENSG00000120337,ENSG00000109471,ENSG00000171522,ENSG00000113302,ENSG00000111537,ENSG00000168610
myeloid leukocyte differentiation	Fgut	1.305e-05	SBNO2, IFNG, IL12B, NKX2-3, NDFIP1, IL23R, INPP5D, TRIB1, PTPN2, ZFP36L1	ENSG00000162594,ENSG00000168918,ENSG00000131507,ENSG00000113302,ENSG00000173334,ENSG00000119919,ENSG00000111537,ENSG00000185650,ENSG00000175354,ENSG00000064932
regulation of gene expression	Fgut	1.409e-05	JARID2, PRDM1, SBNO2, FOSL2, IL12RB2, CYLD, CREM, JAK2, PDGFB, ASCC2, TYK2, TNFSF8, ZMIZ1, IL2, IFNG, IL12B, IL1RL1, PARK7, NKX2-3, TNFSF18, ADCY7, EGR2, SOX4, NDFIP1, LRRC32, CEBPG, IL23R, INAVA, NOD2, STAT3, INPP5D, PTGER4, TCEA2, TRIB1, MST1, PTPN2, CIITA, NRIP1, ZFP36L1, UBE2L3, IKZF1, CARD9, LITAF, DENND1B	ENSG00000116288,ENSG00000162594,ENSG00000081985,ENSG00000120337,ENSG00000213047,ENSG00000163362,ENSG00000075426,ENSG00000115602,ENSG00000168918,ENSG00000173531,ENSG00000109471,ENSG00000171522,ENSG00000131507,ENSG00000113302,ENSG00000008083,ENSG00000124766,ENSG00000057657,ENSG00000185811,ENSG00000173334,ENSG00000096968,ENSG00000106952,ENSG00000187796,ENSG00000095794,ENSG00000122877,ENSG00000108175…
leukocyte activation involved in immune response	Fgut	1.636e-05	SBNO2, IL2, IFNG, IL12B, NKX2-3, TNFSF18, NDFIP1, IL23R, SANBR, STAT3, PTGER4	ENSG00000162594,ENSG00000120337,ENSG00000162929,ENSG00000109471,ENSG00000171522,ENSG00000131507,ENSG00000113302,ENSG00000119919,ENSG00000111537,ENSG00000168610,ENSG00000064932
positive regulation of adaptive immune response	Fgut	1.806e-05	JAK2, TYK2, IL2, IL12B, IL23R, NOD2, CARD9, DENND1B	ENSG00000162594,ENSG00000213047,ENSG00000109471,ENSG00000113302,ENSG00000096968,ENSG00000187796,ENSG00000167207,ENSG00000105397
cell activation involved in immune response	Fgut	1.884e-05	SBNO2, IL2, IFNG, IL12B, NKX2-3, TNFSF18, NDFIP1, IL23R, SANBR, STAT3, PTGER4	ENSG00000162594,ENSG00000120337,ENSG00000162929,ENSG00000109471,ENSG00000171522,ENSG00000131507,ENSG00000113302,ENSG00000119919,ENSG00000111537,ENSG00000168610,ENSG00000064932
myeloid cell homeostasis	Fgut	2.138e-05	JAK2, SH2B3, CEBPG, STAT3, INPP5D, PTPN2, P4HTM, ZFP36L1, IKZF1	ENSG00000168918,ENSG00000178467,ENSG00000185811,ENSG00000096968,ENSG00000111252,ENSG00000185650,ENSG00000168610,ENSG00000175354,ENSG00000153879
positive regulation of interferon-gamma production	Fgut	2.247e-05	IL12RB2, JAK2, TYK2, IL2, IL12B, CEBPG, IL23R	ENSG00000162594,ENSG00000081985,ENSG00000109471,ENSG00000113302,ENSG00000096968,ENSG00000105397,ENSG00000153879
response to other organism	Fgut	2.434e-05	PRDM1, SBNO2, IL12RB2, CYLD, ATG16L1, JAK2, TYK2, TNFSF8, CCL7, IFNG, IL12B, CEBPG, IL23R, INAVA, NOD2, PTGER4, TRIB1, PTPN2, CIITA, CARD9, LITAF, IRGM	ENSG00000162594,ENSG00000081985,ENSG00000163362,ENSG00000085978,ENSG00000171522,ENSG00000237693,ENSG00000113302,ENSG00000057657,ENSG00000173334,ENSG00000096968,ENSG00000106952,ENSG00000187796,ENSG00000111537,ENSG00000179583,ENSG00000189067,ENSG00000167207,ENSG00000083799,ENSG00000108688,ENSG00000175354,ENSG00000064932,ENSG00000105397,ENSG00000153879
response to external biotic stimulus	Fgut	2.523e-05	PRDM1, SBNO2, IL12RB2, CYLD, ATG16L1, JAK2, TYK2, TNFSF8, CCL7, IFNG, IL12B, CEBPG, IL23R, INAVA, NOD2, PTGER4, TRIB1, PTPN2, CIITA, CARD9, LITAF, IRGM	ENSG00000162594,ENSG00000081985,ENSG00000163362,ENSG00000085978,ENSG00000171522,ENSG00000237693,ENSG00000113302,ENSG00000057657,ENSG00000173334,ENSG00000096968,ENSG00000106952,ENSG00000187796,ENSG00000111537,ENSG00000179583,ENSG00000189067,ENSG00000167207,ENSG00000083799,ENSG00000108688,ENSG00000175354,ENSG00000064932,ENSG00000105397,ENSG00000153879
T cell differentiation involved in immune response	Fgut	2.7e-05	IL2, IFNG, IL12B, TNFSF18, IL23R, STAT3, PTGER4	ENSG00000162594,ENSG00000120337,ENSG00000109471,ENSG00000171522,ENSG00000113302,ENSG00000111537,ENSG00000168610
regulation of myeloid leukocyte differentiation	Fgut	2.7e-05	IFNG, IL12B, NDFIP1, IL23R, INPP5D, TRIB1, PTPN2, ZFP36L1	ENSG00000162594,ENSG00000168918,ENSG00000131507,ENSG00000113302,ENSG00000173334,ENSG00000111537,ENSG00000185650,ENSG00000175354
regulation of lymphocyte proliferation	Fgut	3.016e-05	JAK2, TYK2, TNFSF8, IL2, IL12B, TNFSF18, NDFIP1, LRRC32, IL23R, INPP5D	ENSG00000162594,ENSG00000120337,ENSG00000168918,ENSG00000109471,ENSG00000131507,ENSG00000113302,ENSG00000096968,ENSG00000106952,ENSG00000137507,ENSG00000105397
regulation of cell adhesion	Fgut	3.065e-05	JAK2, PDGFB, TYK2, MAP3K8, ZMIZ1, IL2, SH2B3, IFNG, IL12B, TNFSF18, SOX4, NDFIP1, LRRC32, IL23R, NOD2, PTPN2	ENSG00000162594,ENSG00000120337,ENSG00000109471,ENSG00000131507,ENSG00000113302,ENSG00000124766,ENSG00000096968,ENSG00000107968,ENSG00000108175,ENSG00000137507,ENSG00000111537,ENSG00000111252,ENSG00000167207,ENSG00000175354,ENSG00000105397,ENSG00000100311
regulation of T cell differentiation	Fgut	3.527e-05	PRDM1, ZMIZ1, IL2, IFNG, IL12B, TNFSF18, SOX4, IL23R, PTPN2	ENSG00000162594,ENSG00000120337,ENSG00000109471,ENSG00000113302,ENSG00000124766,ENSG00000057657,ENSG00000108175,ENSG00000111537,ENSG00000175354
regulation of mononuclear cell proliferation	Fgut	3.533e-05	JAK2, TYK2, TNFSF8, IL2, IL12B, TNFSF18, NDFIP1, LRRC32, IL23R, INPP5D	ENSG00000162594,ENSG00000120337,ENSG00000168918,ENSG00000109471,ENSG00000131507,ENSG00000113302,ENSG00000096968,ENSG00000106952,ENSG00000137507,ENSG00000105397
positive regulation of NK T cell activation	Fgut	3.923e-05	JAK2, TYK2, IL12B, IL23R	ENSG00000162594,ENSG00000113302,ENSG00000096968,ENSG00000105397
response to biotic stimulus	Fgut	3.947e-05	PRDM1, SBNO2, IL12RB2, CYLD, ATG16L1, JAK2, TYK2, TNFSF8, CCL7, IFNG, IL12B, CEBPG, IL23R, INAVA, NOD2, PTGER4, TRIB1, PTPN2, CIITA, CARD9, LITAF, IRGM	ENSG00000162594,ENSG00000081985,ENSG00000163362,ENSG00000085978,ENSG00000171522,ENSG00000237693,ENSG00000113302,ENSG00000057657,ENSG00000173334,ENSG00000096968,ENSG00000106952,ENSG00000187796,ENSG00000111537,ENSG00000179583,ENSG00000189067,ENSG00000167207,ENSG00000083799,ENSG00000108688,ENSG00000175354,ENSG00000064932,ENSG00000105397,ENSG00000153879
positive regulation of hemopoiesis	Fgut	4.075e-05	ZMIZ1, IL2, IFNG, IL12B, SOX4, IL23R, INPP5D, TRIB1, ZFP36L1	ENSG00000162594,ENSG00000168918,ENSG00000109471,ENSG00000113302,ENSG00000124766,ENSG00000173334,ENSG00000108175,ENSG00000111537,ENSG00000185650
regulation of T cell proliferation	Fgut	4.075e-05	JAK2, TYK2, TNFSF8, IL2, IL12B, TNFSF18, NDFIP1, LRRC32, IL23R	ENSG00000162594,ENSG00000120337,ENSG00000109471,ENSG00000131507,ENSG00000113302,ENSG00000096968,ENSG00000106952,ENSG00000137507,ENSG00000105397
positive regulation of leukocyte differentiation	Fgut	4.075e-05	ZMIZ1, IL2, IFNG, IL12B, SOX4, IL23R, INPP5D, TRIB1, ZFP36L1	ENSG00000162594,ENSG00000168918,ENSG00000109471,ENSG00000113302,ENSG00000124766,ENSG00000173334,ENSG00000108175,ENSG00000111537,ENSG00000185650
positive regulation of T cell activation	Fgut	4.127e-05	JAK2, TYK2, MAP3K8, ZMIZ1, IL2, IFNG, IL12B, SOX4, IL23R, NOD2	ENSG00000162594,ENSG00000109471,ENSG00000113302,ENSG00000124766,ENSG00000096968,ENSG00000107968,ENSG00000108175,ENSG00000111537,ENSG00000167207,ENSG00000105397
regulation of metabolic process	Fgut	4.251e-05	JARID2, PRDM1, SBNO2, FOSL2, IL12RB2, CYLD, ATG16L1, CREM, JAK2, PDGFB, ASCC2, TYK2, TNFSF8, ZMIZ1, IL2, SH2B3, IFNG, IL12B, IL1RL1, PARK7, NKX2-3, TNFSF18, ADCY7, EGR2, SOX4, NDFIP1, LRRC32, NKD1, CEBPG, IL23R, INAVA, NOD2, STAT3, INPP5D, PTGER4, TCEA2, TRIB1, MST1, PTPN2, RMI2, CIITA, NRIP1, ZFP36L1, UBE2L3, IKZF1, CARD9, LITAF, DENND1B, CEP43, IRGM, RTEL1	ENSG00000116288,ENSG00000162594,ENSG00000081985,ENSG00000120337,ENSG00000213047,ENSG00000163362,ENSG00000075426,ENSG00000115602,ENSG00000085978,ENSG00000168918,ENSG00000173531,ENSG00000109471,ENSG00000171522,ENSG00000131507,ENSG00000237693,ENSG00000113302,ENSG00000008083,ENSG00000124766,ENSG00000057657,ENSG00000213066,ENSG00000185811,ENSG00000173334,ENSG00000096968,ENSG00000106952,ENSG00000187796…
response to lipid	Fgut	4.342e-05	SBNO2, IL12RB2, JAK2, ZMIZ1, IL12B, PARK7, ADCY3, IL23R, NOD2, STAT3, PTGER4, TRIB1, NRIP1, ZFP36L1, UBE2L3, LITAF, IRGM	ENSG00000116288,ENSG00000162594,ENSG00000081985,ENSG00000138031,ENSG00000171522,ENSG00000237693,ENSG00000113302,ENSG00000173334,ENSG00000096968,ENSG00000108175,ENSG00000185650,ENSG00000189067,ENSG00000167207,ENSG00000168610,ENSG00000064932,ENSG00000180530,ENSG00000185651
cellular response to lipid	Fgut	5.464e-05	SBNO2, JAK2, ZMIZ1, IL12B, PARK7, ADCY3, NOD2, PTGER4, TRIB1, NRIP1, ZFP36L1, UBE2L3, LITAF, IRGM	ENSG00000116288,ENSG00000138031,ENSG00000171522,ENSG00000237693,ENSG00000113302,ENSG00000173334,ENSG00000096968,ENSG00000108175,ENSG00000185650,ENSG00000189067,ENSG00000167207,ENSG00000064932,ENSG00000180530,ENSG00000185651
positive regulation of natural killer cell proliferation	Fgut	6.52e-05	JAK2, TYK2, IL12B, IL23R	ENSG00000162594,ENSG00000113302,ENSG00000096968,ENSG00000105397
multicellular organismal process	Fgut	6.572e-05	JARID2, GALC, PRDM1, SBNO2, IL12RB2, CYLD, CREM, JAK2, PDGFB, TYK2, TNFSF8, ZMIZ1, IL2, SH2B3, IFNG, MDM1, IL12B, IL1RL1, PARK7, NKX2-3, TNFSF18, ADCY7, EGR2, SOX4, NDFIP1, LRRC32, ADCY3, DUSP5, BLTP1, NKD1, HORMAD1, CEBPG, IL23R, SANBR, INAVA, ERAP2, NOD2, STAT3, INPP5D, THBS3, PTGER4, TRIB1, MST1, PTPN2, P4HTM, NRIP1, ZFP36L1, IKZF1, CARD9, LITAF, DENND1B	ENSG00000116288,ENSG00000162594,ENSG00000081985,ENSG00000143452,ENSG00000169231,ENSG00000120337,ENSG00000213047,ENSG00000163362,ENSG00000138031,ENSG00000162929,ENSG00000115602,ENSG00000168918,ENSG00000178467,ENSG00000173531,ENSG00000138688,ENSG00000109471,ENSG00000171522,ENSG00000164308,ENSG00000131507,ENSG00000113302,ENSG00000008083,ENSG00000124766,ENSG00000057657,ENSG00000185811,ENSG00000173334…
cellular response to oxygen-containing compound	Fgut	6.646e-05	SBNO2, JAK2, PDGFB, TYK2, CCL7, IL12B, PARK7, ADCY7, SOX4, ADCY3, NOD2, STAT3, PTGER4, TRIB1, PTPN2, NRIP1, ZFP36L1, LITAF, IRGM	ENSG00000116288,ENSG00000138031,ENSG00000171522,ENSG00000237693,ENSG00000113302,ENSG00000124766,ENSG00000173334,ENSG00000096968,ENSG00000185650,ENSG00000189067,ENSG00000121281,ENSG00000167207,ENSG00000108688,ENSG00000168610,ENSG00000175354,ENSG00000064932,ENSG00000105397,ENSG00000180530,ENSG00000100311
positive regulation of cellular metabolic process	Fgut	7.405e-05	JARID2, SBNO2, FOSL2, ATG16L1, CREM, JAK2, PDGFB, TNFSF8, ZMIZ1, IL2, IFNG, IL12B, PARK7, NKX2-3, TNFSF18, EGR2, SOX4, CEBPG, IL23R, NOD2, STAT3, TCEA2, TRIB1, PTPN2, CIITA, NRIP1, ZFP36L1, UBE2L3, LITAF, IRGM, RTEL1	ENSG00000116288,ENSG00000162594,ENSG00000120337,ENSG00000075426,ENSG00000085978,ENSG00000109471,ENSG00000237693,ENSG00000113302,ENSG00000008083,ENSG00000124766,ENSG00000173334,ENSG00000096968,ENSG00000106952,ENSG00000095794,ENSG00000122877,ENSG00000108175,ENSG00000119919,ENSG00000111537,ENSG00000185650,ENSG00000179583,ENSG00000189067,ENSG00000167207,ENSG00000168610,ENSG00000175354,ENSG00000064932…
cell-cell adhesion	Fgut	7.765e-05	JAK2, ICAM5, TYK2, MAP3K8, ZMIZ1, IL2, SH2B3, IFNG, IL12B, TNFSF18, SOX4, NDFIP1, LRRC32, IL23R, NOD2, PTPN2, ZFP36L1	ENSG00000162594,ENSG00000120337,ENSG00000109471,ENSG00000131507,ENSG00000113302,ENSG00000124766,ENSG00000096968,ENSG00000107968,ENSG00000108175,ENSG00000137507,ENSG00000111537,ENSG00000111252,ENSG00000185650,ENSG00000167207,ENSG00000175354,ENSG00000105397,ENSG00000105376
organonitrogen compound metabolic process	Fgut	8.827e-05	JARID2, GALC, PRDM1, P4HA2, IL12RB2, CYLD, ATG16L1, CREM, JAK2, ATP5F1D, PDGFB, ASCC2, TYK2, MAP3K8, ZMIZ1, IL2, SH2B3, IFNG, IL12B, PARK7, TNFSF18, ADCY7, EGR2, SOX4, NDFIP1, ADCY3, DUSP5, NKD1, AMT, CDKAL1, IL23R, INAVA, ERAP2, NOD2, STAT3, TCEA2, TRIB1, MST1, PTPN2, P4HTM, ZFP36L1, UBE2L3, CARD9, CERKL, SULT1A2, CEP43, IRGM	ENSG00000116288,ENSG00000162594,ENSG00000081985,ENSG00000120337,ENSG00000163362,ENSG00000138031,ENSG00000188452,ENSG00000085978,ENSG00000178467,ENSG00000145020,ENSG00000173531,ENSG00000109471,ENSG00000164308,ENSG00000072682,ENSG00000131507,ENSG00000237693,ENSG00000113302,ENSG00000008083,ENSG00000145996,ENSG00000124766,ENSG00000057657,ENSG00000213066,ENSG00000173334,ENSG00000096968,ENSG00000187796…
regulation of leukocyte proliferation	Fgut	8.939e-05	JAK2, TYK2, TNFSF8, IL2, IL12B, TNFSF18, NDFIP1, LRRC32, IL23R, INPP5D	ENSG00000162594,ENSG00000120337,ENSG00000168918,ENSG00000109471,ENSG00000131507,ENSG00000113302,ENSG00000096968,ENSG00000106952,ENSG00000137507,ENSG00000105397
response to interferon-gamma	Fgut	9.468e-05	JAK2, CCL7, IFNG, IL12B, IL23R, PTPN2, CIITA, IRGM	ENSG00000162594,ENSG00000237693,ENSG00000113302,ENSG00000096968,ENSG00000111537,ENSG00000179583,ENSG00000108688,ENSG00000175354
positive regulation of leukocyte cell-cell adhesion	Fgut	9.588e-05	JAK2, TYK2, MAP3K8, ZMIZ1, IL2, IFNG, IL12B, SOX4, IL23R, NOD2	ENSG00000162594,ENSG00000109471,ENSG00000113302,ENSG00000124766,ENSG00000096968,ENSG00000107968,ENSG00000108175,ENSG00000111537,ENSG00000167207,ENSG00000105397
regulation of NK T cell activation	Fgut	0.0001022	JAK2, TYK2, IL12B, IL23R	ENSG00000162594,ENSG00000113302,ENSG00000096968,ENSG00000105397
positive regulation of leukocyte activation	Fgut	0.0001244	JAK2, TYK2, MAP3K8, ZMIZ1, IL2, IFNG, IL12B, IL1RL1, SOX4, IL23R, NOD2, INPP5D	ENSG00000162594,ENSG00000115602,ENSG00000168918,ENSG00000109471,ENSG00000113302,ENSG00000124766,ENSG00000096968,ENSG00000107968,ENSG00000108175,ENSG00000111537,ENSG00000167207,ENSG00000105397
T-helper 17 cell differentiation	Fgut	0.000145	IL2, IL12B, TNFSF18, IL23R, STAT3	ENSG00000162594,ENSG00000120337,ENSG00000109471,ENSG00000113302,ENSG00000168610
biological process involved in interspecies interaction between organisms	Fgut	0.0001504	PRDM1, SBNO2, IL12RB2, CYLD, ATG16L1, JAK2, TYK2, TNFSF8, CCL7, IFNG, IL12B, CEBPG, IL23R, INAVA, NOD2, PTGER4, TRIB1, PTPN2, CIITA, CARD9, LITAF, IRGM	ENSG00000162594,ENSG00000081985,ENSG00000163362,ENSG00000085978,ENSG00000171522,ENSG00000237693,ENSG00000113302,ENSG00000057657,ENSG00000173334,ENSG00000096968,ENSG00000106952,ENSG00000187796,ENSG00000111537,ENSG00000179583,ENSG00000189067,ENSG00000167207,ENSG00000083799,ENSG00000108688,ENSG00000175354,ENSG00000064932,ENSG00000105397,ENSG00000153879
regulation of natural killer cell proliferation	Fgut	0.0001528	JAK2, TYK2, IL12B, IL23R	ENSG00000162594,ENSG00000113302,ENSG00000096968,ENSG00000105397
positive regulation of myeloid cell differentiation	Fgut	0.0001535	IFNG, IL12B, IL23R, STAT3, INPP5D, TRIB1, ZFP36L1	ENSG00000162594,ENSG00000168918,ENSG00000113302,ENSG00000173334,ENSG00000111537,ENSG00000185650,ENSG00000168610
T cell proliferation	Fgut	0.0001579	JAK2, TYK2, TNFSF8, IL2, IL12B, TNFSF18, NDFIP1, LRRC32, IL23R	ENSG00000162594,ENSG00000120337,ENSG00000109471,ENSG00000131507,ENSG00000113302,ENSG00000096968,ENSG00000106952,ENSG00000137507,ENSG00000105397
positive regulation of cell activation	Fgut	0.0001832	JAK2, TYK2, MAP3K8, ZMIZ1, IL2, IFNG, IL12B, IL1RL1, SOX4, IL23R, NOD2, INPP5D	ENSG00000162594,ENSG00000115602,ENSG00000168918,ENSG00000109471,ENSG00000113302,ENSG00000124766,ENSG00000096968,ENSG00000107968,ENSG00000108175,ENSG00000111537,ENSG00000167207,ENSG00000105397
regulation of immune effector process	Fgut	0.0002011	IL2, IFNG, IL12B, TNFSF18, NDFIP1, IL23R, INAVA, NOD2, CARD9, LITAF, DENND1B	ENSG00000162594,ENSG00000120337,ENSG00000213047,ENSG00000163362,ENSG00000109471,ENSG00000131507,ENSG00000113302,ENSG00000187796,ENSG00000111537,ENSG00000189067,ENSG00000167207
NK T cell activation	Fgut	0.0002201	JAK2, TYK2, IL12B, IL23R	ENSG00000162594,ENSG00000113302,ENSG00000096968,ENSG00000105397
positive regulation of tyrosine phosphorylation of STAT protein	Fgut	0.0002599	JAK2, IL2, IFNG, IL12B, TNFSF18, IL23R	ENSG00000162594,ENSG00000120337,ENSG00000109471,ENSG00000113302,ENSG00000096968,ENSG00000111537
positive regulation of cell adhesion	Fgut	0.0002909	JAK2, PDGFB, TYK2, MAP3K8, ZMIZ1, IL2, IFNG, IL12B, TNFSF18, SOX4, IL23R, NOD2	ENSG00000162594,ENSG00000120337,ENSG00000109471,ENSG00000113302,ENSG00000124766,ENSG00000096968,ENSG00000107968,ENSG00000108175,ENSG00000111537,ENSG00000167207,ENSG00000105397,ENSG00000100311
T-helper 17 cell lineage commitment	Fgut	0.0003074	IL12B, TNFSF18, IL23R, STAT3	ENSG00000162594,ENSG00000120337,ENSG00000113302,ENSG00000168610
lymphocyte proliferation	Fgut	0.0003094	JAK2, TYK2, TNFSF8, IL2, IL12B, TNFSF18, NDFIP1, LRRC32, IL23R, INPP5D	ENSG00000162594,ENSG00000120337,ENSG00000168918,ENSG00000109471,ENSG00000131507,ENSG00000113302,ENSG00000096968,ENSG00000106952,ENSG00000137507,ENSG00000105397
T-helper cell differentiation	Fgut	0.0003122	IL2, IL12B, TNFSF18, IL23R, STAT3, PTGER4	ENSG00000162594,ENSG00000120337,ENSG00000109471,ENSG00000171522,ENSG00000113302,ENSG00000168610
positive regulation of lymphocyte activation	Fgut	0.000358	JAK2, TYK2, MAP3K8, ZMIZ1, IL2, IFNG, IL12B, SOX4, IL23R, NOD2, INPP5D	ENSG00000162594,ENSG00000168918,ENSG00000109471,ENSG00000113302,ENSG00000124766,ENSG00000096968,ENSG00000107968,ENSG00000108175,ENSG00000111537,ENSG00000167207,ENSG00000105397
mononuclear cell proliferation	Fgut	0.0003817	JAK2, TYK2, TNFSF8, IL2, IL12B, TNFSF18, NDFIP1, LRRC32, IL23R, INPP5D	ENSG00000162594,ENSG00000120337,ENSG00000168918,ENSG00000109471,ENSG00000131507,ENSG00000113302,ENSG00000096968,ENSG00000106952,ENSG00000137507,ENSG00000105397
positive regulation of immune response	Fgut	0.0003932	JAK2, TYK2, IL2, IFNG, IL12B, PARK7, IL23R, NOD2, INPP5D, PTPN2, CARD9, DENND1B, IRGM	ENSG00000116288,ENSG00000162594,ENSG00000213047,ENSG00000168918,ENSG00000109471,ENSG00000237693,ENSG00000113302,ENSG00000096968,ENSG00000187796,ENSG00000111537,ENSG00000167207,ENSG00000175354,ENSG00000105397
negative regulation of cellular process	Fgut	0.0004097	JARID2, PRDM1, SBNO2, CYLD, CREM, JAK2, PDGFB, IL2, SH2B3, IFNG, MDM1, IL12B, THADA, PARK7, TNFSF18, SOX4, NDFIP1, LRRC32, DUSP5, NKD1, HORMAD1, FCMR, NOD2, STAT3, INPP5D, PTGER4, TRIB1, MST1, PTPN2, RMI2, CIITA, NRIP1, ZFP36L1, IKZF1, CERKL, LITAF, CEP43, RTEL1	ENSG00000116288,ENSG00000143452,ENSG00000120337,ENSG00000162894,ENSG00000115970,ENSG00000188452,ENSG00000168918,ENSG00000173531,ENSG00000109471,ENSG00000171522,ENSG00000131507,ENSG00000113302,ENSG00000008083,ENSG00000124766,ENSG00000057657,ENSG00000213066,ENSG00000185811,ENSG00000173334,ENSG00000096968,ENSG00000095794,ENSG00000138166,ENSG00000137507,ENSG00000111537,ENSG00000111554,ENSG00000111252…
natural killer cell proliferation	Fgut	0.000418	JAK2, TYK2, IL12B, IL23R	ENSG00000162594,ENSG00000113302,ENSG00000096968,ENSG00000105397
T cell activation involved in immune response	Fgut	0.0004267	IL2, IFNG, IL12B, TNFSF18, IL23R, STAT3, PTGER4	ENSG00000162594,ENSG00000120337,ENSG00000109471,ENSG00000171522,ENSG00000113302,ENSG00000111537,ENSG00000168610
positive regulation of cell-cell adhesion	Fgut	0.0004293	JAK2, TYK2, MAP3K8, ZMIZ1, IL2, IFNG, IL12B, SOX4, IL23R, NOD2	ENSG00000162594,ENSG00000109471,ENSG00000113302,ENSG00000124766,ENSG00000096968,ENSG00000107968,ENSG00000108175,ENSG00000111537,ENSG00000167207,ENSG00000105397
regulation of alpha-beta T cell differentiation	Fgut	0.0004429	PRDM1, IL2, IFNG, IL12B, TNFSF18, IL23R	ENSG00000162594,ENSG00000120337,ENSG00000109471,ENSG00000113302,ENSG00000057657,ENSG00000111537
positive T cell selection	Fgut	0.0004993	IL12B, TNFSF18, IL23R, STAT3, PTPN2	ENSG00000162594,ENSG00000120337,ENSG00000113302,ENSG00000168610,ENSG00000175354
positive regulation of cell population proliferation	Fgut	0.0005307	FOSL2, IL12RB2, JAK2, PDGFB, TYK2, ZMIZ1, IL2, IFNG, IL12B, SOX4, OSMR, IL23R, NOD2, STAT3, MST1, CEP43	ENSG00000162594,ENSG00000081985,ENSG00000075426,ENSG00000173531,ENSG00000109471,ENSG00000145623,ENSG00000113302,ENSG00000124766,ENSG00000213066,ENSG00000096968,ENSG00000108175,ENSG00000111537,ENSG00000167207,ENSG00000168610,ENSG00000105397,ENSG00000100311
cell surface receptor signaling pathway	Fgut	0.0005541	IL12RB2, CYLD, JAK2, PDGFB, TYK2, ZMIZ1, CCL7, IL2, SH2B3, IFNG, IL12B, IL1RL1, PARK7, TNFSF18, SOX4, LRRC32, NKD1, FCGR2A, OSMR, IL23R, NOD2, STAT3, INPP5D, TRIB1, MST1, PTPN2, DENND1B, IRGM	ENSG00000116288,ENSG00000162594,ENSG00000081985,ENSG00000143226,ENSG00000120337,ENSG00000213047,ENSG00000115602,ENSG00000168918,ENSG00000173531,ENSG00000109471,ENSG00000145623,ENSG00000237693,ENSG00000113302,ENSG00000124766,ENSG00000173334,ENSG00000096968,ENSG00000108175,ENSG00000137507,ENSG00000111537,ENSG00000111252,ENSG00000140807,ENSG00000167207,ENSG00000083799,ENSG00000108688,ENSG00000168610…
cellular response to interferon-gamma	Fgut	0.0005694	JAK2, CCL7, IFNG, IL12B, PTPN2, CIITA, IRGM	ENSG00000237693,ENSG00000113302,ENSG00000096968,ENSG00000111537,ENSG00000179583,ENSG00000108688,ENSG00000175354
response to lipopolysaccharide	Fgut	0.0005883	SBNO2, IL12RB2, JAK2, IL12B, IL23R, NOD2, PTGER4, TRIB1, LITAF, IRGM	ENSG00000162594,ENSG00000081985,ENSG00000171522,ENSG00000237693,ENSG00000113302,ENSG00000173334,ENSG00000096968,ENSG00000189067,ENSG00000167207,ENSG00000064932
animal organ development	Fgut	0.000645	JARID2, PRDM1, SBNO2, FOSL2, JAK2, PDGFB, TNFSF8, ZMIZ1, IL2, SH2B3, IFNG, MDM1, IL12B, NKX2-3, TNFSF18, EGR2, SOX4, NDFIP1, NKD1, CEBPG, IL23R, STAT3, INPP5D, THBS3, PTGER4, TRIB1, MST1, PTPN2, P4HTM, NRIP1, ZFP36L1, IKZF1	ENSG00000162594,ENSG00000169231,ENSG00000120337,ENSG00000075426,ENSG00000168918,ENSG00000178467,ENSG00000173531,ENSG00000109471,ENSG00000171522,ENSG00000131507,ENSG00000113302,ENSG00000008083,ENSG00000124766,ENSG00000057657,ENSG00000185811,ENSG00000173334,ENSG00000096968,ENSG00000106952,ENSG00000122877,ENSG00000108175,ENSG00000119919,ENSG00000111537,ENSG00000111554,ENSG00000111252,ENSG00000185650…
negative regulation of immune response	Fgut	0.0006974	IL2, IL12B, IL1RL1, TNFSF18, NDFIP1, NOD2, INPP5D, PTPN2	ENSG00000120337,ENSG00000115602,ENSG00000168918,ENSG00000109471,ENSG00000131507,ENSG00000113302,ENSG00000167207,ENSG00000175354
regulation of CD4-positive, alpha-beta T cell activation	Fgut	0.0007206	IL2, IFNG, IL12B, TNFSF18, NDFIP1, IL23R	ENSG00000162594,ENSG00000120337,ENSG00000109471,ENSG00000131507,ENSG00000113302,ENSG00000111537
positive regulation of transcription by RNA polymerase II	Fgut	0.0007376	SBNO2, FOSL2, CREM, JAK2, TNFSF8, ZMIZ1, IL2, PARK7, NKX2-3, EGR2, SOX4, CEBPG, NOD2, STAT3, TCEA2, CIITA, NRIP1, LITAF	ENSG00000116288,ENSG00000075426,ENSG00000109471,ENSG00000124766,ENSG00000096968,ENSG00000106952,ENSG00000095794,ENSG00000122877,ENSG00000108175,ENSG00000119919,ENSG00000179583,ENSG00000189067,ENSG00000167207,ENSG00000168610,ENSG00000064932,ENSG00000153879,ENSG00000171703,ENSG00000180530
regulation of natural killer cell activation	Fgut	0.0008366	PRDM1, JAK2, TYK2, IL12B, IL23R	ENSG00000162594,ENSG00000113302,ENSG00000057657,ENSG00000096968,ENSG00000105397
negative regulation of immune system process	Fgut	0.000854	IL2, IL12B, IL1RL1, TNFSF18, NDFIP1, LRRC32, NOD2, INPP5D, PTGER4, TRIB1, PTPN2	ENSG00000120337,ENSG00000115602,ENSG00000168918,ENSG00000109471,ENSG00000171522,ENSG00000131507,ENSG00000113302,ENSG00000173334,ENSG00000137507,ENSG00000167207,ENSG00000175354
regulation of protein modification process	Fgut	0.0008672	JARID2, JAK2, PDGFB, ZMIZ1, IL2, SH2B3, IFNG, IL12B, PARK7, TNFSF18, SOX4, NDFIP1, IL23R, INAVA, NOD2, TRIB1, PTPN2, UBE2L3, CEP43, IRGM	ENSG00000116288,ENSG00000162594,ENSG00000120337,ENSG00000163362,ENSG00000109471,ENSG00000131507,ENSG00000237693,ENSG00000113302,ENSG00000008083,ENSG00000124766,ENSG00000213066,ENSG00000173334,ENSG00000096968,ENSG00000108175,ENSG00000111537,ENSG00000111252,ENSG00000167207,ENSG00000175354,ENSG00000185651,ENSG00000100311
nucleobase-containing compound biosynthetic process	Fgut	0.0009251	JARID2, REV3L, PRDM1, SBNO2, FOSL2, CYLD, CREM, JAK2, ATP5F1D, PDGFB, ASCC2, TNFSF8, ZMIZ1, IL2, IFNG, PARK7, NKX2-3, TNFSF18, ADCY7, EGR2, SOX4, ADCY3, CEBPG, NOD2, STAT3, TCEA2, TRIB1, PTPN2, CIITA, NRIP1, UBE2L3, IKZF1, CARD9, LITAF	ENSG00000116288,ENSG00000120337,ENSG00000138031,ENSG00000075426,ENSG00000109471,ENSG00000008083,ENSG00000124766,ENSG00000057657,ENSG00000009413,ENSG00000185811,ENSG00000173334,ENSG00000096968,ENSG00000106952,ENSG00000187796,ENSG00000095794,ENSG00000122877,ENSG00000108175,ENSG00000119919,ENSG00000111537,ENSG00000179583,ENSG00000189067,ENSG00000121281,ENSG00000167207,ENSG00000083799,ENSG00000168610…
positive regulation of peptidyl-tyrosine phosphorylation	Fgut	0.0009265	JAK2, PDGFB, IL2, IFNG, IL12B, TNFSF18, IL23R, NOD2	ENSG00000162594,ENSG00000120337,ENSG00000109471,ENSG00000113302,ENSG00000096968,ENSG00000111537,ENSG00000167207,ENSG00000100311
positive regulation of lymphocyte differentiation	Fgut	0.0009281	ZMIZ1, IL2, IFNG, IL12B, SOX4, IL23R, INPP5D	ENSG00000162594,ENSG00000168918,ENSG00000109471,ENSG00000113302,ENSG00000124766,ENSG00000108175,ENSG00000111537
T-helper cell lineage commitment	Fgut	0.0009292	IL12B, TNFSF18, IL23R, STAT3	ENSG00000162594,ENSG00000120337,ENSG00000113302,ENSG00000168610
leukocyte proliferation	Fgut	0.001013	JAK2, TYK2, TNFSF8, IL2, IL12B, TNFSF18, NDFIP1, LRRC32, IL23R, INPP5D	ENSG00000162594,ENSG00000120337,ENSG00000168918,ENSG00000109471,ENSG00000131507,ENSG00000113302,ENSG00000096968,ENSG00000106952,ENSG00000137507,ENSG00000105397
lymphocyte mediated immunity	Fgut	0.00104	IL2, IL12B, NDFIP1, CEBPG, IL23R, SANBR, NOD2, INPP5D, CARD9, DENND1B	ENSG00000162594,ENSG00000213047,ENSG00000162929,ENSG00000168918,ENSG00000109471,ENSG00000131507,ENSG00000113302,ENSG00000187796,ENSG00000167207,ENSG00000153879
macromolecule modification	Fgut	0.001097	JARID2, PRDM1, P4HA2, IL12RB2, CYLD, ATG16L1, JAK2, PDGFB, ASCC2, TYK2, MAP3K8, ZMIZ1, IL2, SH2B3, IFNG, IL12B, THADA, PARK7, TNFSF18, EGR2, SOX4, NDFIP1, DUSP5, CDKAL1, IL23R, INAVA, NOD2, TRIB1, PTPN2, P4HTM, UBE2L3, CEP43, IRGM	ENSG00000116288,ENSG00000162594,ENSG00000081985,ENSG00000120337,ENSG00000163362,ENSG00000115970,ENSG00000085978,ENSG00000178467,ENSG00000109471,ENSG00000072682,ENSG00000131507,ENSG00000237693,ENSG00000113302,ENSG00000008083,ENSG00000145996,ENSG00000124766,ENSG00000057657,ENSG00000213066,ENSG00000173334,ENSG00000096968,ENSG00000107968,ENSG00000122877,ENSG00000108175,ENSG00000138166,ENSG00000111537…
regulation of nucleobase-containing compound metabolic process	Fgut	0.001168	JARID2, PRDM1, SBNO2, FOSL2, CYLD, CREM, JAK2, PDGFB, ASCC2, TNFSF8, ZMIZ1, IL2, IFNG, PARK7, NKX2-3, TNFSF18, EGR2, SOX4, NDFIP1, CEBPG, NOD2, STAT3, TCEA2, TRIB1, PTPN2, RMI2, CIITA, NRIP1, ZFP36L1, UBE2L3, IKZF1, CARD9, LITAF, RTEL1	ENSG00000116288,ENSG00000120337,ENSG00000075426,ENSG00000109471,ENSG00000131507,ENSG00000008083,ENSG00000124766,ENSG00000057657,ENSG00000185811,ENSG00000173334,ENSG00000096968,ENSG00000106952,ENSG00000187796,ENSG00000095794,ENSG00000122877,ENSG00000108175,ENSG00000119919,ENSG00000111537,ENSG00000185650,ENSG00000179583,ENSG00000175643,ENSG00000189067,ENSG00000167207,ENSG00000083799,ENSG00000168610…
positive regulation of nucleobase-containing compound metabolic process	Fgut	0.001178	SBNO2, FOSL2, CREM, JAK2, PDGFB, TNFSF8, ZMIZ1, IL2, IFNG, PARK7, NKX2-3, EGR2, SOX4, CEBPG, NOD2, STAT3, TCEA2, CIITA, NRIP1, ZFP36L1, UBE2L3, LITAF, RTEL1	ENSG00000116288,ENSG00000075426,ENSG00000109471,ENSG00000124766,ENSG00000096968,ENSG00000106952,ENSG00000095794,ENSG00000122877,ENSG00000108175,ENSG00000119919,ENSG00000111537,ENSG00000185650,ENSG00000179583,ENSG00000189067,ENSG00000167207,ENSG00000168610,ENSG00000064932,ENSG00000153879,ENSG00000258366,ENSG00000171703,ENSG00000180530,ENSG00000185651,ENSG00000100311
regulation of alpha-beta T cell proliferation	Fgut	0.001191	JAK2, TYK2, IL2, IL12B, NDFIP1	ENSG00000109471,ENSG00000131507,ENSG00000113302,ENSG00000096968,ENSG00000105397
MAPK cascade	Fgut	0.00125	CYLD, JAK2, PDGFB, MAP3K8, CCL7, SH2B3, DUSP5, INAVA, NOD2, PTGER4, TRIB1, PTPN2, ZFP36L1, CARD9	ENSG00000163362,ENSG00000171522,ENSG00000173334,ENSG00000096968,ENSG00000187796,ENSG00000107968,ENSG00000138166,ENSG00000111252,ENSG00000185650,ENSG00000167207,ENSG00000083799,ENSG00000108688,ENSG00000175354,ENSG00000100311
heterocycle biosynthetic process	Fgut	0.001428	JARID2, REV3L, PRDM1, SBNO2, FOSL2, CYLD, CREM, JAK2, ATP5F1D, PDGFB, ASCC2, TNFSF8, ZMIZ1, IL2, IFNG, PARK7, NKX2-3, TNFSF18, ADCY7, EGR2, SOX4, ADCY3, CEBPG, NOD2, STAT3, TCEA2, TRIB1, PTPN2, CIITA, NRIP1, UBE2L3, IKZF1, CARD9, LITAF	ENSG00000116288,ENSG00000120337,ENSG00000138031,ENSG00000075426,ENSG00000109471,ENSG00000008083,ENSG00000124766,ENSG00000057657,ENSG00000009413,ENSG00000185811,ENSG00000173334,ENSG00000096968,ENSG00000106952,ENSG00000187796,ENSG00000095794,ENSG00000122877,ENSG00000108175,ENSG00000119919,ENSG00000111537,ENSG00000179583,ENSG00000189067,ENSG00000121281,ENSG00000167207,ENSG00000083799,ENSG00000168610…
defense response to other organism	Fgut	0.001457	PRDM1, CYLD, ATG16L1, JAK2, TYK2, TNFSF8, CCL7, IFNG, IL12B, CEBPG, IL23R, INAVA, NOD2, PTPN2, CIITA, CARD9, IRGM	ENSG00000162594,ENSG00000163362,ENSG00000085978,ENSG00000237693,ENSG00000113302,ENSG00000057657,ENSG00000096968,ENSG00000106952,ENSG00000187796,ENSG00000111537,ENSG00000179583,ENSG00000167207,ENSG00000083799,ENSG00000108688,ENSG00000175354,ENSG00000105397,ENSG00000153879
aromatic compound biosynthetic process	Fgut	0.001523	JARID2, REV3L, PRDM1, SBNO2, FOSL2, CYLD, CREM, JAK2, ATP5F1D, PDGFB, ASCC2, TNFSF8, ZMIZ1, IL2, IFNG, PARK7, NKX2-3, TNFSF18, ADCY7, EGR2, SOX4, ADCY3, CEBPG, NOD2, STAT3, TCEA2, TRIB1, PTPN2, CIITA, NRIP1, UBE2L3, IKZF1, CARD9, LITAF	ENSG00000116288,ENSG00000120337,ENSG00000138031,ENSG00000075426,ENSG00000109471,ENSG00000008083,ENSG00000124766,ENSG00000057657,ENSG00000009413,ENSG00000185811,ENSG00000173334,ENSG00000096968,ENSG00000106952,ENSG00000187796,ENSG00000095794,ENSG00000122877,ENSG00000108175,ENSG00000119919,ENSG00000111537,ENSG00000179583,ENSG00000189067,ENSG00000121281,ENSG00000167207,ENSG00000083799,ENSG00000168610…
alpha-beta T cell proliferation	Fgut	0.001656	JAK2, TYK2, IL2, IL12B, NDFIP1	ENSG00000109471,ENSG00000131507,ENSG00000113302,ENSG00000096968,ENSG00000105397
negative regulation of macromolecule metabolic process	Fgut	0.001762	JARID2, PRDM1, SBNO2, CYLD, CREM, PDGFB, IL2, SH2B3, IFNG, IL12B, IL1RL1, PARK7, ADCY7, SOX4, NDFIP1, LRRC32, IL23R, NOD2, STAT3, INPP5D, PTGER4, TRIB1, PTPN2, RMI2, CIITA, NRIP1, ZFP36L1, IKZF1, CEP43, RTEL1	ENSG00000116288,ENSG00000162594,ENSG00000115602,ENSG00000168918,ENSG00000109471,ENSG00000171522,ENSG00000131507,ENSG00000113302,ENSG00000008083,ENSG00000124766,ENSG00000057657,ENSG00000213066,ENSG00000185811,ENSG00000173334,ENSG00000095794,ENSG00000137507,ENSG00000111537,ENSG00000111252,ENSG00000185650,ENSG00000179583,ENSG00000175643,ENSG00000121281,ENSG00000167207,ENSG00000083799,ENSG00000168610…
positive regulation of NK T cell proliferation	Fgut	0.001785	JAK2, TYK2, IL12B	ENSG00000113302,ENSG00000096968,ENSG00000105397
innate immune response	Fgut	0.001793	PRDM1, CYLD, JAK2, TYK2, CCL7, IFNG, IL12B, CEBPG, IL23R, INAVA, NOD2, PTPN2, CIITA, CARD9, IRGM	ENSG00000162594,ENSG00000163362,ENSG00000237693,ENSG00000113302,ENSG00000057657,ENSG00000096968,ENSG00000187796,ENSG00000111537,ENSG00000179583,ENSG00000167207,ENSG00000083799,ENSG00000108688,ENSG00000175354,ENSG00000105397,ENSG00000153879
CD4-positive, alpha-beta T cell lineage commitment	Fgut	0.001802	IL12B, TNFSF18, IL23R, STAT3	ENSG00000162594,ENSG00000120337,ENSG00000113302,ENSG00000168610
regulation of T-helper 17 cell differentiation	Fgut	0.001802	IL2, IL12B, TNFSF18, IL23R	ENSG00000162594,ENSG00000120337,ENSG00000109471,ENSG00000113302
regulation of biological process	Fgut	0.001889	JARID2, PRDM1, SBNO2, FOSL2, IL12RB2, CYLD, ATG16L1, CREM, JAK2, PDGFB, ASCC2, TYK2, TNFSF8, MAP3K8, ZMIZ1, CCL7, IL2, SH2B3, IFNG, MDM1, IL12B, IL1RL1, THADA, PARK7, NKX2-3, TNFSF18, ADCY7, EGR2, SOX4, NDFIP1, LRRC32, ADCY3, DUSP5, BLTP1, NKD1, FCGR2A, HORMAD1, OSMR, CEBPG, IL23R, FCMR, INAVA, ERAP2, NOD2, STAT3, INPP5D, PTGER4, TCEA2, TRIB1, MST1, PTPN2, RMI2, P4HTM, CIITA, NRIP1, ZFP36L1, UBE2…	ENSG00000116288,ENSG00000162594,ENSG00000081985,ENSG00000143452,ENSG00000143226,ENSG00000120337,ENSG00000213047,ENSG00000163362,ENSG00000162894,ENSG00000138031,ENSG00000075426,ENSG00000115970,ENSG00000115602,ENSG00000188452,ENSG00000085978,ENSG00000168918,ENSG00000178467,ENSG00000173531,ENSG00000138688,ENSG00000109471,ENSG00000145623,ENSG00000171522,ENSG00000164308,ENSG00000131507,ENSG00000237693…
regulation of nitrogen compound metabolic process	Fgut	0.001909	JARID2, PRDM1, SBNO2, FOSL2, CYLD, CREM, JAK2, PDGFB, ASCC2, TNFSF8, ZMIZ1, IL2, SH2B3, IFNG, IL12B, PARK7, NKX2-3, TNFSF18, EGR2, SOX4, NDFIP1, NKD1, CEBPG, IL23R, INAVA, NOD2, STAT3, TCEA2, TRIB1, PTPN2, RMI2, CIITA, NRIP1, ZFP36L1, UBE2L3, IKZF1, CARD9, LITAF, CEP43, IRGM, RTEL1	ENSG00000116288,ENSG00000162594,ENSG00000120337,ENSG00000163362,ENSG00000075426,ENSG00000109471,ENSG00000131507,ENSG00000237693,ENSG00000113302,ENSG00000008083,ENSG00000124766,ENSG00000057657,ENSG00000213066,ENSG00000185811,ENSG00000173334,ENSG00000096968,ENSG00000106952,ENSG00000187796,ENSG00000095794,ENSG00000122877,ENSG00000108175,ENSG00000119919,ENSG00000111537,ENSG00000111252,ENSG00000185650…
biosynthetic process	Fgut	0.001933	JARID2, REV3L, PRDM1, SBNO2, FOSL2, CYLD, ATG16L1, CREM, JAK2, ATP5F1D, PDGFB, ASCC2, TNFSF8, ZMIZ1, IL2, IFNG, PARK7, NKX2-3, TNFSF18, ADCY7, EGR2, SOX4, ADCY3, CDKAL1, CEBPG, INAVA, NOD2, STAT3, INPP5D, TCEA2, TRIB1, PTPN2, CIITA, NRIP1, ZFP36L1, UBE2L3, IKZF1, CARD9, CERKL, LITAF, SULT1A2, IRGM	ENSG00000116288,ENSG00000120337,ENSG00000163362,ENSG00000138031,ENSG00000075426,ENSG00000188452,ENSG00000085978,ENSG00000168918,ENSG00000109471,ENSG00000237693,ENSG00000008083,ENSG00000145996,ENSG00000124766,ENSG00000057657,ENSG00000009413,ENSG00000185811,ENSG00000173334,ENSG00000096968,ENSG00000106952,ENSG00000187796,ENSG00000095794,ENSG00000122877,ENSG00000108175,ENSG00000119919,ENSG00000111537…
negative regulation of inflammatory response	Fgut	0.002129	CYLD, IL2, IL12B, NDFIP1, NOD2, PTGER4, PTPN2	ENSG00000109471,ENSG00000171522,ENSG00000131507,ENSG00000113302,ENSG00000167207,ENSG00000083799,ENSG00000175354
T cell selection	Fgut	0.002252	IL12B, TNFSF18, IL23R, STAT3, PTPN2	ENSG00000162594,ENSG00000120337,ENSG00000113302,ENSG00000168610,ENSG00000175354
negative regulation of cell activation	Fgut	0.002265	PDGFB, IL2, SH2B3, TNFSF18, NDFIP1, LRRC32, INPP5D, PTPN2	ENSG00000120337,ENSG00000168918,ENSG00000109471,ENSG00000131507,ENSG00000137507,ENSG00000111252,ENSG00000175354,ENSG00000100311
cellular nitrogen compound biosynthetic process	Fgut	0.002408	JARID2, REV3L, PRDM1, SBNO2, FOSL2, CYLD, CREM, JAK2, ATP5F1D, PDGFB, ASCC2, TNFSF8, ZMIZ1, IL2, IFNG, PARK7, NKX2-3, TNFSF18, ADCY7, EGR2, SOX4, ADCY3, CDKAL1, CEBPG, NOD2, STAT3, TCEA2, TRIB1, PTPN2, CIITA, NRIP1, ZFP36L1, UBE2L3, IKZF1, CARD9, LITAF, SULT1A2	ENSG00000116288,ENSG00000120337,ENSG00000138031,ENSG00000075426,ENSG00000109471,ENSG00000008083,ENSG00000145996,ENSG00000124766,ENSG00000057657,ENSG00000009413,ENSG00000185811,ENSG00000173334,ENSG00000096968,ENSG00000106952,ENSG00000187796,ENSG00000095794,ENSG00000122877,ENSG00000108175,ENSG00000119919,ENSG00000111537,ENSG00000185650,ENSG00000179583,ENSG00000189067,ENSG00000197165,ENSG00000121281…
signal transduction	Fgut	0.002487	IL12RB2, CYLD, CREM, JAK2, PDGFB, TYK2, TNFSF8, MAP3K8, ZMIZ1, CCL7, IL2, SH2B3, IFNG, IL12B, IL1RL1, PARK7, TNFSF18, ADCY7, SOX4, NDFIP1, LRRC32, ADCY3, DUSP5, NKD1, FCGR2A, HORMAD1, OSMR, IL23R, INAVA, ERAP2, NOD2, STAT3, INPP5D, PTGER4, TRIB1, MST1, PTPN2, ZFP36L1, CARD9, LITAF, DENND1B, IRGM	ENSG00000116288,ENSG00000162594,ENSG00000081985,ENSG00000143452,ENSG00000143226,ENSG00000120337,ENSG00000213047,ENSG00000163362,ENSG00000138031,ENSG00000115602,ENSG00000168918,ENSG00000173531,ENSG00000109471,ENSG00000145623,ENSG00000171522,ENSG00000164308,ENSG00000131507,ENSG00000237693,ENSG00000113302,ENSG00000124766,ENSG00000173334,ENSG00000096968,ENSG00000106952,ENSG00000187796,ENSG00000107968…
production of molecular mediator of immune response	Fgut	0.002513	IL2, NDFIP1, SANBR, INAVA, NOD2, CARD9, LITAF, DENND1B	ENSG00000213047,ENSG00000163362,ENSG00000162929,ENSG00000109471,ENSG00000131507,ENSG00000187796,ENSG00000189067,ENSG00000167207
positive regulation of protein metabolic process	Fgut	0.002605	JARID2, JAK2, PDGFB, IL2, IFNG, IL12B, PARK7, TNFSF18, SOX4, NDFIP1, NKD1, IL23R, INAVA, NOD2, STAT3, TRIB1, UBE2L3, CARD9, IRGM	ENSG00000116288,ENSG00000162594,ENSG00000120337,ENSG00000163362,ENSG00000109471,ENSG00000131507,ENSG00000237693,ENSG00000113302,ENSG00000008083,ENSG00000124766,ENSG00000173334,ENSG00000096968,ENSG00000187796,ENSG00000111537,ENSG00000140807,ENSG00000167207,ENSG00000168610,ENSG00000185651,ENSG00000100311
alpha-beta T cell lineage commitment	Fgut	0.002652	IL12B, TNFSF18, IL23R, STAT3	ENSG00000162594,ENSG00000120337,ENSG00000113302,ENSG00000168610
cellular biosynthetic process	Fgut	0.002775	JARID2, REV3L, PRDM1, SBNO2, FOSL2, CYLD, ATG16L1, CREM, JAK2, ATP5F1D, PDGFB, ASCC2, TNFSF8, ZMIZ1, IL2, IFNG, PARK7, NKX2-3, TNFSF18, ADCY7, EGR2, SOX4, ADCY3, CDKAL1, CEBPG, NOD2, STAT3, INPP5D, TCEA2, TRIB1, PTPN2, CIITA, NRIP1, ZFP36L1, UBE2L3, IKZF1, CARD9, CERKL, LITAF, SULT1A2, IRGM	ENSG00000116288,ENSG00000120337,ENSG00000138031,ENSG00000075426,ENSG00000188452,ENSG00000085978,ENSG00000168918,ENSG00000109471,ENSG00000237693,ENSG00000008083,ENSG00000145996,ENSG00000124766,ENSG00000057657,ENSG00000009413,ENSG00000185811,ENSG00000173334,ENSG00000096968,ENSG00000106952,ENSG00000187796,ENSG00000095794,ENSG00000122877,ENSG00000108175,ENSG00000119919,ENSG00000111537,ENSG00000185650…
negative regulation of response to external stimulus	Fgut	0.002786	CYLD, PDGFB, IL2, SH2B3, IL12B, NDFIP1, NOD2, PTGER4, TRIB1, PTPN2	ENSG00000109471,ENSG00000171522,ENSG00000131507,ENSG00000113302,ENSG00000173334,ENSG00000111252,ENSG00000167207,ENSG00000083799,ENSG00000175354,ENSG00000100311
regulation of CD4-positive, alpha-beta T cell differentiation	Fgut	0.003006	IL2, IFNG, IL12B, TNFSF18, IL23R	ENSG00000162594,ENSG00000120337,ENSG00000109471,ENSG00000113302,ENSG00000111537
natural killer cell activation	Fgut	0.003011	PRDM1, JAK2, TYK2, IL2, IL12B, IL23R	ENSG00000162594,ENSG00000109471,ENSG00000113302,ENSG00000057657,ENSG00000096968,ENSG00000105397
cell adhesion	Fgut	0.003081	JAK2, PDGFB, ICAM5, TYK2, MAP3K8, ZMIZ1, IL2, SH2B3, IFNG, IL12B, TNFSF18, SOX4, NDFIP1, LRRC32, IL23R, NOD2, THBS3, PTPN2, ZFP36L1	ENSG00000162594,ENSG00000169231,ENSG00000120337,ENSG00000109471,ENSG00000131507,ENSG00000113302,ENSG00000124766,ENSG00000096968,ENSG00000107968,ENSG00000108175,ENSG00000137507,ENSG00000111537,ENSG00000111252,ENSG00000185650,ENSG00000167207,ENSG00000175354,ENSG00000105397,ENSG00000105376,ENSG00000100311
regulation of NK T cell proliferation	Fgut	0.003116	JAK2, TYK2, IL12B	ENSG00000113302,ENSG00000096968,ENSG00000105397
regulation of T-helper 17 cell lineage commitment	Fgut	0.003116	IL12B, TNFSF18, IL23R	ENSG00000162594,ENSG00000120337,ENSG00000113302
positive regulation of signal transduction	Fgut	0.003142	CYLD, JAK2, PDGFB, TYK2, ZMIZ1, CCL7, IL12B, PARK7, SOX4, NDFIP1, NKD1, IL23R, INAVA, NOD2, STAT3, PTPN2, CARD9, LITAF, IRGM	ENSG00000116288,ENSG00000162594,ENSG00000163362,ENSG00000131507,ENSG00000237693,ENSG00000113302,ENSG00000124766,ENSG00000096968,ENSG00000187796,ENSG00000108175,ENSG00000189067,ENSG00000140807,ENSG00000167207,ENSG00000083799,ENSG00000108688,ENSG00000168610,ENSG00000175354,ENSG00000105397,ENSG00000100311
negative regulation of cell population proliferation	Fgut	0.00315	JARID2, JAK2, IL2, SH2B3, IFNG, IL12B, SOX4, NDFIP1, LRRC32, STAT3, INPP5D, TRIB1, PTPN2	ENSG00000168918,ENSG00000109471,ENSG00000131507,ENSG00000113302,ENSG00000008083,ENSG00000124766,ENSG00000173334,ENSG00000096968,ENSG00000137507,ENSG00000111537,ENSG00000111252,ENSG00000168610,ENSG00000175354
CD4-positive or CD8-positive, alpha-beta T cell lineage commitment	Fgut	0.003174	IL12B, TNFSF18, IL23R, STAT3	ENSG00000162594,ENSG00000120337,ENSG00000113302,ENSG00000168610
negative regulation of adaptive immune response based on somatic recombination of immune receptors built from immunoglobulin superfamily domains	Fgut	0.003297	IL2, IL1RL1, TNFSF18, NDFIP1, NOD2	ENSG00000120337,ENSG00000115602,ENSG00000109471,ENSG00000131507,ENSG00000167207
positive regulation of RNA metabolic process	Fgut	0.003321	SBNO2, FOSL2, CREM, JAK2, PDGFB, TNFSF8, ZMIZ1, IL2, PARK7, NKX2-3, EGR2, SOX4, CEBPG, NOD2, STAT3, TCEA2, CIITA, NRIP1, ZFP36L1, UBE2L3, LITAF	ENSG00000116288,ENSG00000075426,ENSG00000109471,ENSG00000124766,ENSG00000096968,ENSG00000106952,ENSG00000095794,ENSG00000122877,ENSG00000108175,ENSG00000119919,ENSG00000185650,ENSG00000179583,ENSG00000189067,ENSG00000167207,ENSG00000168610,ENSG00000064932,ENSG00000153879,ENSG00000171703,ENSG00000180530,ENSG00000185651,ENSG00000100311
homeostatic process	Fgut	0.003351	JAK2, CCL7, IL2, SH2B3, IFNG, THADA, PARK7, NKX2-3, SOX4, NDFIP1, CEBPG, INAVA, NOD2, STAT3, INPP5D, PTPN2, P4HTM, ZFP36L1, IKZF1, CARD9	ENSG00000116288,ENSG00000163362,ENSG00000115970,ENSG00000168918,ENSG00000178467,ENSG00000109471,ENSG00000131507,ENSG00000124766,ENSG00000185811,ENSG00000096968,ENSG00000187796,ENSG00000119919,ENSG00000111537,ENSG00000111252,ENSG00000185650,ENSG00000167207,ENSG00000108688,ENSG00000168610,ENSG00000175354,ENSG00000153879
organic cyclic compound biosynthetic process	Fgut	0.003514	JARID2, REV3L, PRDM1, SBNO2, FOSL2, CYLD, CREM, JAK2, ATP5F1D, PDGFB, ASCC2, TNFSF8, ZMIZ1, IL2, IFNG, PARK7, NKX2-3, TNFSF18, ADCY7, EGR2, SOX4, ADCY3, CEBPG, NOD2, STAT3, TCEA2, TRIB1, PTPN2, CIITA, NRIP1, UBE2L3, IKZF1, CARD9, LITAF	ENSG00000116288,ENSG00000120337,ENSG00000138031,ENSG00000075426,ENSG00000109471,ENSG00000008083,ENSG00000124766,ENSG00000057657,ENSG00000009413,ENSG00000185811,ENSG00000173334,ENSG00000096968,ENSG00000106952,ENSG00000187796,ENSG00000095794,ENSG00000122877,ENSG00000108175,ENSG00000119919,ENSG00000111537,ENSG00000179583,ENSG00000189067,ENSG00000121281,ENSG00000167207,ENSG00000083799,ENSG00000168610…
positive regulation of tumor necrosis factor production	Fgut	0.003594	JAK2, IFNG, IL12B, NOD2, STAT3, CARD9	ENSG00000113302,ENSG00000096968,ENSG00000187796,ENSG00000111537,ENSG00000167207,ENSG00000168610
regulation of DNA-templated transcription	Fgut	0.00368	JARID2, PRDM1, SBNO2, FOSL2, CYLD, CREM, JAK2, PDGFB, ASCC2, TNFSF8, ZMIZ1, IL2, IFNG, PARK7, NKX2-3, TNFSF18, EGR2, SOX4, CEBPG, NOD2, STAT3, TCEA2, TRIB1, PTPN2, CIITA, NRIP1, UBE2L3, IKZF1, CARD9, LITAF	ENSG00000116288,ENSG00000120337,ENSG00000075426,ENSG00000109471,ENSG00000008083,ENSG00000124766,ENSG00000057657,ENSG00000185811,ENSG00000173334,ENSG00000096968,ENSG00000106952,ENSG00000187796,ENSG00000095794,ENSG00000122877,ENSG00000108175,ENSG00000119919,ENSG00000111537,ENSG00000179583,ENSG00000189067,ENSG00000167207,ENSG00000083799,ENSG00000168610,ENSG00000175354,ENSG00000064932,ENSG00000153879…
regulation of nucleic acid-templated transcription	Fgut	0.003703	JARID2, PRDM1, SBNO2, FOSL2, CYLD, CREM, JAK2, PDGFB, ASCC2, TNFSF8, ZMIZ1, IL2, IFNG, PARK7, NKX2-3, TNFSF18, EGR2, SOX4, CEBPG, NOD2, STAT3, TCEA2, TRIB1, PTPN2, CIITA, NRIP1, UBE2L3, IKZF1, CARD9, LITAF	ENSG00000116288,ENSG00000120337,ENSG00000075426,ENSG00000109471,ENSG00000008083,ENSG00000124766,ENSG00000057657,ENSG00000185811,ENSG00000173334,ENSG00000096968,ENSG00000106952,ENSG00000187796,ENSG00000095794,ENSG00000122877,ENSG00000108175,ENSG00000119919,ENSG00000111537,ENSG00000179583,ENSG00000189067,ENSG00000167207,ENSG00000083799,ENSG00000168610,ENSG00000175354,ENSG00000064932,ENSG00000153879…
nucleotide-binding oligomerization domain containing signaling pathway	Fgut	0.003768	CYLD, INAVA, NOD2, IRGM	ENSG00000163362,ENSG00000237693,ENSG00000167207,ENSG00000083799
regulation of multicellular organismal development	Fgut	0.003866	JARID2, PRDM1, ZMIZ1, IL2, IFNG, IL12B, TNFSF18, EGR2, SOX4, NDFIP1, BLTP1, IL23R, STAT3, INPP5D, TRIB1, PTPN2, P4HTM, ZFP36L1	ENSG00000162594,ENSG00000120337,ENSG00000168918,ENSG00000178467,ENSG00000138688,ENSG00000109471,ENSG00000131507,ENSG00000113302,ENSG00000008083,ENSG00000124766,ENSG00000057657,ENSG00000173334,ENSG00000122877,ENSG00000108175,ENSG00000111537,ENSG00000185650,ENSG00000168610,ENSG00000175354
regulation of RNA biosynthetic process	Fgut	0.003913	JARID2, PRDM1, SBNO2, FOSL2, CYLD, CREM, JAK2, PDGFB, ASCC2, TNFSF8, ZMIZ1, IL2, IFNG, PARK7, NKX2-3, TNFSF18, EGR2, SOX4, CEBPG, NOD2, STAT3, TCEA2, TRIB1, PTPN2, CIITA, NRIP1, UBE2L3, IKZF1, CARD9, LITAF	ENSG00000116288,ENSG00000120337,ENSG00000075426,ENSG00000109471,ENSG00000008083,ENSG00000124766,ENSG00000057657,ENSG00000185811,ENSG00000173334,ENSG00000096968,ENSG00000106952,ENSG00000187796,ENSG00000095794,ENSG00000122877,ENSG00000108175,ENSG00000119919,ENSG00000111537,ENSG00000179583,ENSG00000189067,ENSG00000167207,ENSG00000083799,ENSG00000168610,ENSG00000175354,ENSG00000064932,ENSG00000153879…
organic substance biosynthetic process	Fgut	0.003926	JARID2, REV3L, PRDM1, SBNO2, FOSL2, CYLD, ATG16L1, CREM, JAK2, ATP5F1D, PDGFB, ASCC2, TNFSF8, ZMIZ1, IL2, IFNG, PARK7, NKX2-3, TNFSF18, ADCY7, EGR2, SOX4, ADCY3, CDKAL1, CEBPG, NOD2, STAT3, INPP5D, TCEA2, TRIB1, PTPN2, CIITA, NRIP1, ZFP36L1, UBE2L3, IKZF1, CARD9, CERKL, LITAF, SULT1A2, IRGM	ENSG00000116288,ENSG00000120337,ENSG00000138031,ENSG00000075426,ENSG00000188452,ENSG00000085978,ENSG00000168918,ENSG00000109471,ENSG00000237693,ENSG00000008083,ENSG00000145996,ENSG00000124766,ENSG00000057657,ENSG00000009413,ENSG00000185811,ENSG00000173334,ENSG00000096968,ENSG00000106952,ENSG00000187796,ENSG00000095794,ENSG00000122877,ENSG00000108175,ENSG00000119919,ENSG00000111537,ENSG00000185650…
positive regulation of DNA-templated transcription	Fgut	0.003985	SBNO2, FOSL2, CREM, JAK2, PDGFB, TNFSF8, ZMIZ1, IL2, PARK7, NKX2-3, EGR2, SOX4, CEBPG, NOD2, STAT3, TCEA2, CIITA, NRIP1, UBE2L3, LITAF	ENSG00000116288,ENSG00000075426,ENSG00000109471,ENSG00000124766,ENSG00000096968,ENSG00000106952,ENSG00000095794,ENSG00000122877,ENSG00000108175,ENSG00000119919,ENSG00000179583,ENSG00000189067,ENSG00000167207,ENSG00000168610,ENSG00000064932,ENSG00000153879,ENSG00000171703,ENSG00000180530,ENSG00000185651,ENSG00000100311
positive regulation of nucleic acid-templated transcription	Fgut	0.003985	SBNO2, FOSL2, CREM, JAK2, PDGFB, TNFSF8, ZMIZ1, IL2, PARK7, NKX2-3, EGR2, SOX4, CEBPG, NOD2, STAT3, TCEA2, CIITA, NRIP1, UBE2L3, LITAF	ENSG00000116288,ENSG00000075426,ENSG00000109471,ENSG00000124766,ENSG00000096968,ENSG00000106952,ENSG00000095794,ENSG00000122877,ENSG00000108175,ENSG00000119919,ENSG00000179583,ENSG00000189067,ENSG00000167207,ENSG00000168610,ENSG00000064932,ENSG00000153879,ENSG00000171703,ENSG00000180530,ENSG00000185651,ENSG00000100311
positive regulation of cellular biosynthetic process	Fgut	0.004167	SBNO2, FOSL2, CREM, JAK2, PDGFB, TNFSF8, ZMIZ1, IL2, IFNG, PARK7, NKX2-3, EGR2, SOX4, CEBPG, NOD2, STAT3, TCEA2, PTPN2, CIITA, NRIP1, UBE2L3, LITAF	ENSG00000116288,ENSG00000075426,ENSG00000109471,ENSG00000124766,ENSG00000096968,ENSG00000106952,ENSG00000095794,ENSG00000122877,ENSG00000108175,ENSG00000119919,ENSG00000111537,ENSG00000179583,ENSG00000189067,ENSG00000167207,ENSG00000168610,ENSG00000175354,ENSG00000064932,ENSG00000153879,ENSG00000171703,ENSG00000180530,ENSG00000185651,ENSG00000100311
positive regulation of RNA biosynthetic process	Fgut	0.004207	SBNO2, FOSL2, CREM, JAK2, PDGFB, TNFSF8, ZMIZ1, IL2, PARK7, NKX2-3, EGR2, SOX4, CEBPG, NOD2, STAT3, TCEA2, CIITA, NRIP1, UBE2L3, LITAF	ENSG00000116288,ENSG00000075426,ENSG00000109471,ENSG00000124766,ENSG00000096968,ENSG00000106952,ENSG00000095794,ENSG00000122877,ENSG00000108175,ENSG00000119919,ENSG00000179583,ENSG00000189067,ENSG00000167207,ENSG00000168610,ENSG00000064932,ENSG00000153879,ENSG00000171703,ENSG00000180530,ENSG00000185651,ENSG00000100311
regulation of primary metabolic process	Fgut	0.004216	JARID2, PRDM1, SBNO2, FOSL2, CYLD, CREM, JAK2, PDGFB, ASCC2, TNFSF8, ZMIZ1, IL2, SH2B3, IFNG, IL12B, PARK7, NKX2-3, TNFSF18, EGR2, SOX4, NDFIP1, NKD1, CEBPG, IL23R, INAVA, NOD2, STAT3, TCEA2, TRIB1, PTPN2, RMI2, CIITA, NRIP1, ZFP36L1, UBE2L3, IKZF1, CARD9, LITAF, CEP43, IRGM, RTEL1	ENSG00000116288,ENSG00000162594,ENSG00000120337,ENSG00000163362,ENSG00000075426,ENSG00000109471,ENSG00000131507,ENSG00000237693,ENSG00000113302,ENSG00000008083,ENSG00000124766,ENSG00000057657,ENSG00000213066,ENSG00000185811,ENSG00000173334,ENSG00000096968,ENSG00000106952,ENSG00000187796,ENSG00000095794,ENSG00000122877,ENSG00000108175,ENSG00000119919,ENSG00000111537,ENSG00000111252,ENSG00000185650…
positive regulation of myeloid leukocyte differentiation	Fgut	0.004306	IFNG, IL12B, IL23R, TRIB1, ZFP36L1	ENSG00000162594,ENSG00000113302,ENSG00000173334,ENSG00000111537,ENSG00000185650
positive regulation of natural killer cell activation	Fgut	0.00444	JAK2, TYK2, IL12B, IL23R	ENSG00000162594,ENSG00000113302,ENSG00000096968,ENSG00000105397
nucleotide-binding domain, leucine rich repeat containing receptor signaling pathway	Fgut	0.00444	CYLD, INAVA, NOD2, IRGM	ENSG00000163362,ENSG00000237693,ENSG00000167207,ENSG00000083799
regulation of cellular metabolic process	Fgut	0.004467	JARID2, PRDM1, SBNO2, FOSL2, CYLD, ATG16L1, CREM, JAK2, PDGFB, ASCC2, TNFSF8, ZMIZ1, IL2, SH2B3, IFNG, IL12B, PARK7, NKX2-3, TNFSF18, EGR2, SOX4, NDFIP1, CEBPG, IL23R, NOD2, STAT3, TCEA2, TRIB1, PTPN2, RMI2, CIITA, NRIP1, ZFP36L1, UBE2L3, IKZF1, CARD9, LITAF, CEP43, IRGM, RTEL1	ENSG00000116288,ENSG00000162594,ENSG00000120337,ENSG00000075426,ENSG00000085978,ENSG00000109471,ENSG00000131507,ENSG00000237693,ENSG00000113302,ENSG00000008083,ENSG00000124766,ENSG00000057657,ENSG00000213066,ENSG00000185811,ENSG00000173334,ENSG00000096968,ENSG00000106952,ENSG00000187796,ENSG00000095794,ENSG00000122877,ENSG00000108175,ENSG00000119919,ENSG00000111537,ENSG00000111252,ENSG00000185650…
positive regulation of tumor necrosis factor superfamily cytokine production	Fgut	0.004512	JAK2, IFNG, IL12B, NOD2, STAT3, CARD9	ENSG00000113302,ENSG00000096968,ENSG00000187796,ENSG00000111537,ENSG00000167207,ENSG00000168610
interleukin-10 production	Fgut	0.004691	IL12B, IL23R, INAVA, NOD2, STAT3	ENSG00000162594,ENSG00000163362,ENSG00000113302,ENSG00000167207,ENSG00000168610
regulation of interleukin-10 production	Fgut	0.004691	IL12B, IL23R, INAVA, NOD2, STAT3	ENSG00000162594,ENSG00000163362,ENSG00000113302,ENSG00000167207,ENSG00000168610
negative regulation of adaptive immune response	Fgut	0.005103	IL2, IL1RL1, TNFSF18, NDFIP1, NOD2	ENSG00000120337,ENSG00000115602,ENSG00000109471,ENSG00000131507,ENSG00000167207
interferon-gamma-mediated signaling pathway	Fgut	0.005198	JAK2, IFNG, PTPN2, IRGM	ENSG00000237693,ENSG00000096968,ENSG00000111537,ENSG00000175354
negative regulation of biological process	Fgut	0.005313	JARID2, PRDM1, SBNO2, CYLD, CREM, JAK2, PDGFB, IL2, SH2B3, IFNG, MDM1, IL12B, IL1RL1, THADA, PARK7, TNFSF18, ADCY7, SOX4, NDFIP1, LRRC32, DUSP5, NKD1, HORMAD1, IL23R, FCMR, NOD2, STAT3, INPP5D, PTGER4, TRIB1, MST1, PTPN2, RMI2, CIITA, NRIP1, ZFP36L1, IKZF1, CERKL, LITAF, CEP43, RTEL1	ENSG00000116288,ENSG00000162594,ENSG00000143452,ENSG00000120337,ENSG00000162894,ENSG00000115970,ENSG00000115602,ENSG00000188452,ENSG00000168918,ENSG00000173531,ENSG00000109471,ENSG00000171522,ENSG00000131507,ENSG00000113302,ENSG00000008083,ENSG00000124766,ENSG00000057657,ENSG00000213066,ENSG00000185811,ENSG00000173334,ENSG00000096968,ENSG00000095794,ENSG00000138166,ENSG00000137507,ENSG00000111537…
protein metabolic process	Fgut	0.005482	JARID2, PRDM1, P4HA2, IL12RB2, CYLD, ATG16L1, JAK2, PDGFB, ASCC2, TYK2, MAP3K8, ZMIZ1, IL2, SH2B3, IFNG, IL12B, PARK7, TNFSF18, EGR2, SOX4, NDFIP1, DUSP5, NKD1, CDKAL1, IL23R, INAVA, ERAP2, NOD2, STAT3, TCEA2, TRIB1, MST1, PTPN2, P4HTM, ZFP36L1, UBE2L3, CARD9, CEP43, IRGM	ENSG00000116288,ENSG00000162594,ENSG00000081985,ENSG00000120337,ENSG00000163362,ENSG00000085978,ENSG00000178467,ENSG00000173531,ENSG00000109471,ENSG00000164308,ENSG00000072682,ENSG00000131507,ENSG00000237693,ENSG00000113302,ENSG00000008083,ENSG00000145996,ENSG00000124766,ENSG00000057657,ENSG00000213066,ENSG00000173334,ENSG00000096968,ENSG00000187796,ENSG00000107968,ENSG00000122877,ENSG00000108175…
positive regulation of interleukin-1 beta production	Fgut	0.005543	JAK2, IFNG, INAVA, NOD2, STAT3	ENSG00000163362,ENSG00000096968,ENSG00000111537,ENSG00000167207,ENSG00000168610
positive regulation of biosynthetic process	Fgut	0.005571	SBNO2, FOSL2, CREM, JAK2, PDGFB, TNFSF8, ZMIZ1, IL2, IFNG, PARK7, NKX2-3, EGR2, SOX4, CEBPG, NOD2, STAT3, TCEA2, PTPN2, CIITA, NRIP1, UBE2L3, LITAF	ENSG00000116288,ENSG00000075426,ENSG00000109471,ENSG00000124766,ENSG00000096968,ENSG00000106952,ENSG00000095794,ENSG00000122877,ENSG00000108175,ENSG00000119919,ENSG00000111537,ENSG00000179583,ENSG00000189067,ENSG00000167207,ENSG00000168610,ENSG00000175354,ENSG00000064932,ENSG00000153879,ENSG00000171703,ENSG00000180530,ENSG00000185651,ENSG00000100311
regulation of cell differentiation	Fgut	0.005778	PRDM1, JAK2, PDGFB, ZMIZ1, IL2, IFNG, IL12B, TNFSF18, EGR2, SOX4, NDFIP1, BLTP1, IL23R, STAT3, INPP5D, TRIB1, PTPN2, P4HTM, ZFP36L1	ENSG00000162594,ENSG00000120337,ENSG00000168918,ENSG00000178467,ENSG00000138688,ENSG00000109471,ENSG00000131507,ENSG00000113302,ENSG00000124766,ENSG00000057657,ENSG00000173334,ENSG00000096968,ENSG00000122877,ENSG00000108175,ENSG00000111537,ENSG00000185650,ENSG00000168610,ENSG00000175354,ENSG00000100311
positive regulation of protein modification process	Fgut	0.006005	JARID2, JAK2, PDGFB, IL2, IFNG, IL12B, PARK7, TNFSF18, SOX4, NDFIP1, IL23R, INAVA, NOD2, UBE2L3, IRGM	ENSG00000116288,ENSG00000162594,ENSG00000120337,ENSG00000163362,ENSG00000109471,ENSG00000131507,ENSG00000237693,ENSG00000113302,ENSG00000008083,ENSG00000124766,ENSG00000096968,ENSG00000111537,ENSG00000167207,ENSG00000185651,ENSG00000100311
multicellular organism development	Fgut	0.006424	JARID2, GALC, PRDM1, SBNO2, JAK2, PDGFB, TNFSF8, ZMIZ1, IL2, SH2B3, IFNG, MDM1, IL12B, NKX2-3, TNFSF18, EGR2, SOX4, NDFIP1, DUSP5, BLTP1, NKD1, HORMAD1, CEBPG, IL23R, SANBR, STAT3, INPP5D, THBS3, PTGER4, TRIB1, MST1, PTPN2, P4HTM, NRIP1, ZFP36L1, IKZF1	ENSG00000162594,ENSG00000143452,ENSG00000169231,ENSG00000120337,ENSG00000162929,ENSG00000168918,ENSG00000178467,ENSG00000173531,ENSG00000138688,ENSG00000109471,ENSG00000171522,ENSG00000131507,ENSG00000113302,ENSG00000008083,ENSG00000124766,ENSG00000057657,ENSG00000185811,ENSG00000173334,ENSG00000096968,ENSG00000106952,ENSG00000122877,ENSG00000108175,ENSG00000119919,ENSG00000138166,ENSG00000111537…
response to bacterium	Fgut	0.006552	SBNO2, IL12RB2, JAK2, TNFSF8, IL12B, IL23R, INAVA, NOD2, PTGER4, TRIB1, CARD9, LITAF, IRGM	ENSG00000162594,ENSG00000081985,ENSG00000163362,ENSG00000171522,ENSG00000237693,ENSG00000113302,ENSG00000173334,ENSG00000096968,ENSG00000106952,ENSG00000187796,ENSG00000189067,ENSG00000167207,ENSG00000064932
regulation of RNA metabolic process	Fgut	0.0067	JARID2, PRDM1, SBNO2, FOSL2, CYLD, CREM, JAK2, PDGFB, ASCC2, TNFSF8, ZMIZ1, IL2, IFNG, PARK7, NKX2-3, TNFSF18, EGR2, SOX4, CEBPG, NOD2, STAT3, TCEA2, TRIB1, PTPN2, CIITA, NRIP1, ZFP36L1, UBE2L3, IKZF1, CARD9, LITAF	ENSG00000116288,ENSG00000120337,ENSG00000075426,ENSG00000109471,ENSG00000008083,ENSG00000124766,ENSG00000057657,ENSG00000185811,ENSG00000173334,ENSG00000096968,ENSG00000106952,ENSG00000187796,ENSG00000095794,ENSG00000122877,ENSG00000108175,ENSG00000119919,ENSG00000111537,ENSG00000185650,ENSG00000179583,ENSG00000189067,ENSG00000167207,ENSG00000083799,ENSG00000168610,ENSG00000175354,ENSG00000064932…
positive regulation of macromolecule biosynthetic process	Fgut	0.00671	SBNO2, FOSL2, CREM, JAK2, PDGFB, TNFSF8, ZMIZ1, IL2, IFNG, PARK7, NKX2-3, EGR2, SOX4, CEBPG, NOD2, STAT3, TCEA2, CIITA, NRIP1, UBE2L3, LITAF	ENSG00000116288,ENSG00000075426,ENSG00000109471,ENSG00000124766,ENSG00000096968,ENSG00000106952,ENSG00000095794,ENSG00000122877,ENSG00000108175,ENSG00000119919,ENSG00000111537,ENSG00000179583,ENSG00000189067,ENSG00000167207,ENSG00000168610,ENSG00000064932,ENSG00000153879,ENSG00000171703,ENSG00000180530,ENSG00000185651,ENSG00000100311
negative regulation of metabolic process	Fgut	0.006753	JARID2, PRDM1, SBNO2, CYLD, CREM, PDGFB, IL2, SH2B3, IFNG, IL12B, IL1RL1, PARK7, ADCY7, SOX4, NDFIP1, LRRC32, IL23R, NOD2, STAT3, INPP5D, PTGER4, TRIB1, PTPN2, RMI2, CIITA, NRIP1, ZFP36L1, IKZF1, CEP43, RTEL1	ENSG00000116288,ENSG00000162594,ENSG00000115602,ENSG00000168918,ENSG00000109471,ENSG00000171522,ENSG00000131507,ENSG00000113302,ENSG00000008083,ENSG00000124766,ENSG00000057657,ENSG00000213066,ENSG00000185811,ENSG00000173334,ENSG00000095794,ENSG00000137507,ENSG00000111537,ENSG00000111252,ENSG00000185650,ENSG00000179583,ENSG00000175643,ENSG00000121281,ENSG00000167207,ENSG00000083799,ENSG00000168610…
negative regulation of response to stimulus	Fgut	0.006755	CYLD, PDGFB, IL2, SH2B3, IL12B, IL1RL1, PARK7, TNFSF18, NDFIP1, DUSP5, NKD1, NOD2, INPP5D, PTGER4, TRIB1, PTPN2, RMI2, LITAF, RTEL1	ENSG00000116288,ENSG00000120337,ENSG00000115602,ENSG00000168918,ENSG00000109471,ENSG00000171522,ENSG00000131507,ENSG00000113302,ENSG00000173334,ENSG00000138166,ENSG00000111252,ENSG00000175643,ENSG00000189067,ENSG00000140807,ENSG00000167207,ENSG00000083799,ENSG00000175354,ENSG00000258366,ENSG00000100311
intracellular signal transduction	Fgut	0.007053	CYLD, JAK2, PDGFB, TYK2, MAP3K8, CCL7, SH2B3, IL12B, PARK7, ADCY7, SOX4, NDFIP1, ADCY3, DUSP5, HORMAD1, INAVA, NOD2, INPP5D, PTGER4, TRIB1, PTPN2, ZFP36L1, CARD9, LITAF, IRGM	ENSG00000116288,ENSG00000143452,ENSG00000163362,ENSG00000138031,ENSG00000168918,ENSG00000171522,ENSG00000131507,ENSG00000237693,ENSG00000113302,ENSG00000124766,ENSG00000173334,ENSG00000096968,ENSG00000187796,ENSG00000107968,ENSG00000138166,ENSG00000111252,ENSG00000185650,ENSG00000189067,ENSG00000121281,ENSG00000167207,ENSG00000083799,ENSG00000108688,ENSG00000175354,ENSG00000105397,ENSG00000100311
phosphate-containing compound metabolic process	Fgut	0.007348	IL12RB2, JAK2, ATP5F1D, PDGFB, TYK2, MAP3K8, IL2, SH2B3, IFNG, IL12B, PARK7, TNFSF18, ADCY7, ADCY3, DUSP5, IL23R, NOD2, STAT3, INPP5D, TRIB1, PTPN2, CIITA, CERKL, SULT1A2, CEP43, IRGM	ENSG00000116288,ENSG00000162594,ENSG00000081985,ENSG00000120337,ENSG00000138031,ENSG00000188452,ENSG00000168918,ENSG00000109471,ENSG00000237693,ENSG00000113302,ENSG00000213066,ENSG00000173334,ENSG00000096968,ENSG00000107968,ENSG00000138166,ENSG00000111537,ENSG00000111252,ENSG00000179583,ENSG00000197165,ENSG00000121281,ENSG00000167207,ENSG00000168610,ENSG00000175354,ENSG00000099624,ENSG00000105397…
NK T cell proliferation	Fgut	0.007439	JAK2, TYK2, IL12B	ENSG00000113302,ENSG00000096968,ENSG00000105397
DNA-templated transcription	Fgut	0.007592	JARID2, PRDM1, SBNO2, FOSL2, CYLD, CREM, JAK2, PDGFB, ASCC2, TNFSF8, ZMIZ1, IL2, IFNG, PARK7, NKX2-3, TNFSF18, EGR2, SOX4, CEBPG, NOD2, STAT3, TCEA2, TRIB1, PTPN2, CIITA, NRIP1, UBE2L3, IKZF1, CARD9, LITAF	ENSG00000116288,ENSG00000120337,ENSG00000075426,ENSG00000109471,ENSG00000008083,ENSG00000124766,ENSG00000057657,ENSG00000185811,ENSG00000173334,ENSG00000096968,ENSG00000106952,ENSG00000187796,ENSG00000095794,ENSG00000122877,ENSG00000108175,ENSG00000119919,ENSG00000111537,ENSG00000179583,ENSG00000189067,ENSG00000167207,ENSG00000083799,ENSG00000168610,ENSG00000175354,ENSG00000064932,ENSG00000153879…
nucleic acid-templated transcription	Fgut	0.007636	JARID2, PRDM1, SBNO2, FOSL2, CYLD, CREM, JAK2, PDGFB, ASCC2, TNFSF8, ZMIZ1, IL2, IFNG, PARK7, NKX2-3, TNFSF18, EGR2, SOX4, CEBPG, NOD2, STAT3, TCEA2, TRIB1, PTPN2, CIITA, NRIP1, UBE2L3, IKZF1, CARD9, LITAF	ENSG00000116288,ENSG00000120337,ENSG00000075426,ENSG00000109471,ENSG00000008083,ENSG00000124766,ENSG00000057657,ENSG00000185811,ENSG00000173334,ENSG00000096968,ENSG00000106952,ENSG00000187796,ENSG00000095794,ENSG00000122877,ENSG00000108175,ENSG00000119919,ENSG00000111537,ENSG00000179583,ENSG00000189067,ENSG00000167207,ENSG00000083799,ENSG00000168610,ENSG00000175354,ENSG00000064932,ENSG00000153879…
T cell lineage commitment	Fgut	0.00805	IL12B, TNFSF18, IL23R, STAT3	ENSG00000162594,ENSG00000120337,ENSG00000113302,ENSG00000168610
positive regulation of immune effector process	Fgut	0.008058	IL2, IFNG, IL12B, IL23R, INAVA, NOD2, CARD9, DENND1B	ENSG00000162594,ENSG00000213047,ENSG00000163362,ENSG00000109471,ENSG00000113302,ENSG00000187796,ENSG00000111537,ENSG00000167207
positive regulation of T cell differentiation	Fgut	0.008059	ZMIZ1, IL2, IFNG, IL12B, SOX4, IL23R	ENSG00000162594,ENSG00000109471,ENSG00000113302,ENSG00000124766,ENSG00000108175,ENSG00000111537
regulation of kinase activity	Fgut	0.008221	JAK2, PDGFB, IL2, SH2B3, IFNG, IL12B, PARK7, IL23R, NOD2, TRIB1, PTPN2, CEP43, IRGM	ENSG00000116288,ENSG00000162594,ENSG00000109471,ENSG00000237693,ENSG00000113302,ENSG00000213066,ENSG00000173334,ENSG00000096968,ENSG00000111537,ENSG00000111252,ENSG00000167207,ENSG00000175354,ENSG00000100311
signaling	Fgut	0.008265	IL12RB2, CYLD, CREM, JAK2, PDGFB, TYK2, TNFSF8, MAP3K8, ZMIZ1, CCL7, IL2, SH2B3, IFNG, IL12B, IL1RL1, PARK7, TNFSF18, ADCY7, EGR2, SOX4, NDFIP1, LRRC32, ADCY3, DUSP5, NKD1, FCGR2A, HORMAD1, OSMR, IL23R, INAVA, ERAP2, NOD2, STAT3, INPP5D, PTGER4, TRIB1, MST1, PTPN2, ZFP36L1, CARD9, LITAF, DENND1B, IRGM	ENSG00000116288,ENSG00000162594,ENSG00000081985,ENSG00000143452,ENSG00000143226,ENSG00000120337,ENSG00000213047,ENSG00000163362,ENSG00000138031,ENSG00000115602,ENSG00000168918,ENSG00000173531,ENSG00000109471,ENSG00000145623,ENSG00000171522,ENSG00000164308,ENSG00000131507,ENSG00000237693,ENSG00000113302,ENSG00000124766,ENSG00000173334,ENSG00000096968,ENSG00000106952,ENSG00000187796,ENSG00000107968…
regulation of transferase activity	Fgut	0.008324	JAK2, PDGFB, IL2, SH2B3, IFNG, IL12B, PARK7, IL23R, NOD2, TRIB1, PTPN2, UBE2L3, CEP43, IRGM	ENSG00000116288,ENSG00000162594,ENSG00000109471,ENSG00000237693,ENSG00000113302,ENSG00000213066,ENSG00000173334,ENSG00000096968,ENSG00000111537,ENSG00000111252,ENSG00000167207,ENSG00000175354,ENSG00000185651,ENSG00000100311
RNA biosynthetic process	Fgut	0.008527	JARID2, PRDM1, SBNO2, FOSL2, CYLD, CREM, JAK2, PDGFB, ASCC2, TNFSF8, ZMIZ1, IL2, IFNG, PARK7, NKX2-3, TNFSF18, EGR2, SOX4, CEBPG, NOD2, STAT3, TCEA2, TRIB1, PTPN2, CIITA, NRIP1, UBE2L3, IKZF1, CARD9, LITAF	ENSG00000116288,ENSG00000120337,ENSG00000075426,ENSG00000109471,ENSG00000008083,ENSG00000124766,ENSG00000057657,ENSG00000185811,ENSG00000173334,ENSG00000096968,ENSG00000106952,ENSG00000187796,ENSG00000095794,ENSG00000122877,ENSG00000108175,ENSG00000119919,ENSG00000111537,ENSG00000179583,ENSG00000189067,ENSG00000167207,ENSG00000083799,ENSG00000168610,ENSG00000175354,ENSG00000064932,ENSG00000153879…
phosphorus metabolic process	Fgut	0.008608	IL12RB2, JAK2, ATP5F1D, PDGFB, TYK2, MAP3K8, IL2, SH2B3, IFNG, IL12B, PARK7, TNFSF18, ADCY7, ADCY3, DUSP5, IL23R, NOD2, STAT3, INPP5D, TRIB1, PTPN2, CIITA, CERKL, SULT1A2, CEP43, IRGM	ENSG00000116288,ENSG00000162594,ENSG00000081985,ENSG00000120337,ENSG00000138031,ENSG00000188452,ENSG00000168918,ENSG00000109471,ENSG00000237693,ENSG00000113302,ENSG00000213066,ENSG00000173334,ENSG00000096968,ENSG00000107968,ENSG00000138166,ENSG00000111537,ENSG00000111252,ENSG00000179583,ENSG00000197165,ENSG00000121281,ENSG00000167207,ENSG00000168610,ENSG00000175354,ENSG00000099624,ENSG00000105397…
regulation of protein kinase activity	Fgut	0.008912	JAK2, PDGFB, SH2B3, IFNG, IL12B, PARK7, IL23R, NOD2, TRIB1, PTPN2, CEP43, IRGM	ENSG00000116288,ENSG00000162594,ENSG00000237693,ENSG00000113302,ENSG00000213066,ENSG00000173334,ENSG00000096968,ENSG00000111537,ENSG00000111252,ENSG00000167207,ENSG00000175354,ENSG00000100311
B cell activation	Fgut	0.009233	IL2, NKX2-3, NDFIP1, CEBPG, SANBR, NOD2, INPP5D, PTPN2, ZFP36L1	ENSG00000162929,ENSG00000168918,ENSG00000109471,ENSG00000131507,ENSG00000119919,ENSG00000185650,ENSG00000167207,ENSG00000175354,ENSG00000153879
leukocyte mediated immunity	Fgut	0.009621	IL2, IL12B, NDFIP1, CEBPG, IL23R, SANBR, NOD2, INPP5D, CARD9, DENND1B	ENSG00000162594,ENSG00000213047,ENSG00000162929,ENSG00000168918,ENSG00000109471,ENSG00000131507,ENSG00000113302,ENSG00000187796,ENSG00000167207,ENSG00000153879
regulation of production of molecular mediator of immune response	Fgut	0.01018	IL2, NDFIP1, INAVA, NOD2, CARD9, LITAF, DENND1B	ENSG00000213047,ENSG00000163362,ENSG00000109471,ENSG00000131507,ENSG00000187796,ENSG00000189067,ENSG00000167207
protein modification process	Fgut	0.01036	JARID2, PRDM1, P4HA2, IL12RB2, CYLD, ATG16L1, JAK2, PDGFB, TYK2, MAP3K8, ZMIZ1, IL2, SH2B3, IFNG, IL12B, PARK7, TNFSF18, EGR2, SOX4, NDFIP1, DUSP5, IL23R, INAVA, NOD2, TRIB1, PTPN2, P4HTM, UBE2L3, CEP43, IRGM	ENSG00000116288,ENSG00000162594,ENSG00000081985,ENSG00000120337,ENSG00000163362,ENSG00000085978,ENSG00000178467,ENSG00000109471,ENSG00000072682,ENSG00000131507,ENSG00000237693,ENSG00000113302,ENSG00000008083,ENSG00000124766,ENSG00000057657,ENSG00000213066,ENSG00000173334,ENSG00000096968,ENSG00000107968,ENSG00000122877,ENSG00000108175,ENSG00000138166,ENSG00000111537,ENSG00000111252,ENSG00000167207…
growth hormone receptor signaling pathway via JAK-STAT	Fgut	0.0106	JAK2, TYK2, STAT3	ENSG00000096968,ENSG00000168610,ENSG00000105397
cell communication	Fgut	0.01071	IL12RB2, CYLD, CREM, JAK2, PDGFB, TYK2, TNFSF8, MAP3K8, ZMIZ1, CCL7, IL2, SH2B3, IFNG, IL12B, IL1RL1, PARK7, TNFSF18, ADCY7, EGR2, SOX4, NDFIP1, LRRC32, ADCY3, DUSP5, NKD1, FCGR2A, HORMAD1, OSMR, IL23R, INAVA, ERAP2, NOD2, STAT3, INPP5D, PTGER4, TRIB1, MST1, PTPN2, ZFP36L1, CARD9, LITAF, DENND1B, IRGM	ENSG00000116288,ENSG00000162594,ENSG00000081985,ENSG00000143452,ENSG00000143226,ENSG00000120337,ENSG00000213047,ENSG00000163362,ENSG00000138031,ENSG00000115602,ENSG00000168918,ENSG00000173531,ENSG00000109471,ENSG00000145623,ENSG00000171522,ENSG00000164308,ENSG00000131507,ENSG00000237693,ENSG00000113302,ENSG00000124766,ENSG00000173334,ENSG00000096968,ENSG00000106952,ENSG00000187796,ENSG00000107968…
intracellular receptor signaling pathway	Fgut	0.01099	CYLD, JAK2, ZMIZ1, PARK7, INAVA, NOD2, STAT3, IRGM	ENSG00000116288,ENSG00000163362,ENSG00000237693,ENSG00000096968,ENSG00000108175,ENSG00000167207,ENSG00000083799,ENSG00000168610
positive regulation of alpha-beta T cell activation	Fgut	0.01179	JAK2, TYK2, IFNG, IL12B, IL23R	ENSG00000162594,ENSG00000113302,ENSG00000096968,ENSG00000111537,ENSG00000105397
negative regulation of cell-cell adhesion	Fgut	0.01254	JAK2, IL2, SH2B3, TNFSF18, NDFIP1, LRRC32, PTPN2	ENSG00000120337,ENSG00000109471,ENSG00000131507,ENSG00000096968,ENSG00000137507,ENSG00000111252,ENSG00000175354
positive regulation of interleukin-1 production	Fgut	0.01264	JAK2, IFNG, INAVA, NOD2, STAT3	ENSG00000163362,ENSG00000096968,ENSG00000111537,ENSG00000167207,ENSG00000168610
cellular response to interleukin-6	Fgut	0.01347	SBNO2, JAK2, STAT3, PTPN2	ENSG00000096968,ENSG00000168610,ENSG00000175354,ENSG00000064932
phosphorylation	Fgut	0.01546	IL12RB2, JAK2, PDGFB, TYK2, MAP3K8, IL2, SH2B3, IFNG, IL12B, PARK7, TNFSF18, IL23R, NOD2, STAT3, TRIB1, PTPN2, CIITA, CERKL, CEP43, IRGM	ENSG00000116288,ENSG00000162594,ENSG00000081985,ENSG00000120337,ENSG00000188452,ENSG00000109471,ENSG00000237693,ENSG00000113302,ENSG00000213066,ENSG00000173334,ENSG00000096968,ENSG00000107968,ENSG00000111537,ENSG00000111252,ENSG00000179583,ENSG00000167207,ENSG00000168610,ENSG00000175354,ENSG00000105397,ENSG00000100311
regulation of protein metabolic process	Fgut	0.01621	JARID2, JAK2, PDGFB, ZMIZ1, IL2, SH2B3, IFNG, IL12B, PARK7, TNFSF18, SOX4, NDFIP1, NKD1, IL23R, INAVA, NOD2, STAT3, TRIB1, PTPN2, ZFP36L1, UBE2L3, CARD9, CEP43, IRGM	ENSG00000116288,ENSG00000162594,ENSG00000120337,ENSG00000163362,ENSG00000109471,ENSG00000131507,ENSG00000237693,ENSG00000113302,ENSG00000008083,ENSG00000124766,ENSG00000213066,ENSG00000173334,ENSG00000096968,ENSG00000187796,ENSG00000108175,ENSG00000111537,ENSG00000111252,ENSG00000185650,ENSG00000140807,ENSG00000167207,ENSG00000168610,ENSG00000175354,ENSG00000185651,ENSG00000100311
macromolecule biosynthetic process	Fgut	0.01719	JARID2, REV3L, PRDM1, SBNO2, FOSL2, CYLD, ATG16L1, CREM, JAK2, PDGFB, ASCC2, TNFSF8, ZMIZ1, IL2, IFNG, PARK7, NKX2-3, TNFSF18, EGR2, SOX4, CDKAL1, CEBPG, NOD2, STAT3, TCEA2, TRIB1, PTPN2, CIITA, NRIP1, ZFP36L1, UBE2L3, IKZF1, CARD9, LITAF, IRGM	ENSG00000116288,ENSG00000120337,ENSG00000075426,ENSG00000085978,ENSG00000109471,ENSG00000237693,ENSG00000008083,ENSG00000145996,ENSG00000124766,ENSG00000057657,ENSG00000009413,ENSG00000185811,ENSG00000173334,ENSG00000096968,ENSG00000106952,ENSG00000187796,ENSG00000095794,ENSG00000122877,ENSG00000108175,ENSG00000119919,ENSG00000111537,ENSG00000185650,ENSG00000179583,ENSG00000189067,ENSG00000167207…
developmental process	Fgut	0.01764	JARID2, GALC, PRDM1, SBNO2, FOSL2, CREM, JAK2, PDGFB, TYK2, TNFSF8, ZMIZ1, CCL7, IL2, SH2B3, IFNG, MDM1, IL12B, NKX2-3, TNFSF18, EGR2, SOX4, NDFIP1, LRRC32, DUSP5, BLTP1, NKD1, HORMAD1, CEBPG, IL23R, SANBR, STAT3, INPP5D, THBS3, PTGER4, TRIB1, MST1, PTPN2, P4HTM, CIITA, NRIP1, ZFP36L1, IKZF1	ENSG00000162594,ENSG00000143452,ENSG00000169231,ENSG00000120337,ENSG00000075426,ENSG00000162929,ENSG00000168918,ENSG00000178467,ENSG00000173531,ENSG00000138688,ENSG00000109471,ENSG00000171522,ENSG00000131507,ENSG00000113302,ENSG00000008083,ENSG00000124766,ENSG00000057657,ENSG00000185811,ENSG00000173334,ENSG00000096968,ENSG00000106952,ENSG00000095794,ENSG00000122877,ENSG00000108175,ENSG00000119919…
regulation of macromolecule biosynthetic process	Fgut	0.01772	JARID2, PRDM1, SBNO2, FOSL2, CYLD, CREM, JAK2, PDGFB, ASCC2, TNFSF8, ZMIZ1, IL2, IFNG, PARK7, NKX2-3, TNFSF18, EGR2, SOX4, CEBPG, NOD2, STAT3, TCEA2, TRIB1, PTPN2, CIITA, NRIP1, ZFP36L1, UBE2L3, IKZF1, CARD9, LITAF	ENSG00000116288,ENSG00000120337,ENSG00000075426,ENSG00000109471,ENSG00000008083,ENSG00000124766,ENSG00000057657,ENSG00000185811,ENSG00000173334,ENSG00000096968,ENSG00000106952,ENSG00000187796,ENSG00000095794,ENSG00000122877,ENSG00000108175,ENSG00000119919,ENSG00000111537,ENSG00000185650,ENSG00000179583,ENSG00000189067,ENSG00000167207,ENSG00000083799,ENSG00000168610,ENSG00000175354,ENSG00000064932…
positive regulation of cell communication	Fgut	0.01826	CYLD, JAK2, PDGFB, TYK2, ZMIZ1, CCL7, IL12B, PARK7, SOX4, NDFIP1, NKD1, IL23R, INAVA, NOD2, STAT3, PTPN2, CARD9, LITAF, IRGM	ENSG00000116288,ENSG00000162594,ENSG00000163362,ENSG00000131507,ENSG00000237693,ENSG00000113302,ENSG00000124766,ENSG00000096968,ENSG00000187796,ENSG00000108175,ENSG00000189067,ENSG00000140807,ENSG00000167207,ENSG00000083799,ENSG00000108688,ENSG00000168610,ENSG00000175354,ENSG00000105397,ENSG00000100311
positive regulation of signaling	Fgut	0.01887	CYLD, JAK2, PDGFB, TYK2, ZMIZ1, CCL7, IL12B, PARK7, SOX4, NDFIP1, NKD1, IL23R, INAVA, NOD2, STAT3, PTPN2, CARD9, LITAF, IRGM	ENSG00000116288,ENSG00000162594,ENSG00000163362,ENSG00000131507,ENSG00000237693,ENSG00000113302,ENSG00000124766,ENSG00000096968,ENSG00000187796,ENSG00000108175,ENSG00000189067,ENSG00000140807,ENSG00000167207,ENSG00000083799,ENSG00000108688,ENSG00000168610,ENSG00000175354,ENSG00000105397,ENSG00000100311
response to interleukin-6	Fgut	0.01903	SBNO2, JAK2, STAT3, PTPN2	ENSG00000096968,ENSG00000168610,ENSG00000175354,ENSG00000064932
cellular response to lipopolysaccharide	Fgut	0.02249	SBNO2, JAK2, IL12B, NOD2, TRIB1, LITAF, IRGM	ENSG00000237693,ENSG00000113302,ENSG00000173334,ENSG00000096968,ENSG00000189067,ENSG00000167207,ENSG00000064932
negative regulation of neutrophil differentiation	Fgut	0.0253	INPP5D, TRIB1	ENSG00000168918,ENSG00000173334
positive regulation of interleukin-10 production	Fgut	0.02611	IL12B, INAVA, NOD2, STAT3	ENSG00000163362,ENSG00000113302,ENSG00000167207,ENSG00000168610
cell differentiation	Fgut	0.02888	JARID2, PRDM1, SBNO2, FOSL2, CREM, JAK2, PDGFB, TYK2, TNFSF8, ZMIZ1, IL2, SH2B3, IFNG, IL12B, NKX2-3, TNFSF18, EGR2, SOX4, NDFIP1, BLTP1, NKD1, HORMAD1, CEBPG, IL23R, STAT3, INPP5D, PTGER4, TRIB1, PTPN2, P4HTM, ZFP36L1, IKZF1	ENSG00000162594,ENSG00000143452,ENSG00000120337,ENSG00000075426,ENSG00000168918,ENSG00000178467,ENSG00000138688,ENSG00000109471,ENSG00000171522,ENSG00000131507,ENSG00000113302,ENSG00000008083,ENSG00000124766,ENSG00000057657,ENSG00000185811,ENSG00000173334,ENSG00000096968,ENSG00000106952,ENSG00000095794,ENSG00000122877,ENSG00000108175,ENSG00000119919,ENSG00000111537,ENSG00000111252,ENSG00000185650…
cellular response to molecule of bacterial origin	Fgut	0.02952	SBNO2, JAK2, IL12B, NOD2, TRIB1, LITAF, IRGM	ENSG00000237693,ENSG00000113302,ENSG00000173334,ENSG00000096968,ENSG00000189067,ENSG00000167207,ENSG00000064932
biological regulation	Fgut	0.02982	JARID2, PRDM1, SBNO2, FOSL2, IL12RB2, CYLD, ATG16L1, CREM, JAK2, PDGFB, ASCC2, TYK2, TNFSF8, MAP3K8, ZMIZ1, CCL7, IL2, SH2B3, IFNG, MDM1, IL12B, IL1RL1, THADA, PARK7, NKX2-3, TNFSF18, ADCY7, EGR2, SOX4, NDFIP1, LRRC32, ADCY3, DUSP5, BLTP1, NKD1, FCGR2A, HORMAD1, OSMR, CEBPG, IL23R, FCMR, INAVA, ERAP2, NOD2, STAT3, INPP5D, PTGER4, TCEA2, TRIB1, MST1, PTPN2, RMI2, P4HTM, CIITA, NRIP1, ZFP36L1, UBE2…	ENSG00000116288,ENSG00000162594,ENSG00000081985,ENSG00000143452,ENSG00000143226,ENSG00000120337,ENSG00000213047,ENSG00000163362,ENSG00000162894,ENSG00000138031,ENSG00000075426,ENSG00000115970,ENSG00000115602,ENSG00000188452,ENSG00000085978,ENSG00000168918,ENSG00000178467,ENSG00000173531,ENSG00000138688,ENSG00000109471,ENSG00000145623,ENSG00000171522,ENSG00000164308,ENSG00000131507,ENSG00000237693…
anatomical structure development	Fgut	0.03046	JARID2, GALC, PRDM1, SBNO2, FOSL2, JAK2, PDGFB, TNFSF8, ZMIZ1, CCL7, IL2, SH2B3, IFNG, MDM1, IL12B, NKX2-3, TNFSF18, EGR2, SOX4, NDFIP1, LRRC32, DUSP5, BLTP1, NKD1, HORMAD1, CEBPG, IL23R, SANBR, STAT3, INPP5D, THBS3, PTGER4, TRIB1, MST1, PTPN2, P4HTM, NRIP1, ZFP36L1, IKZF1	ENSG00000162594,ENSG00000143452,ENSG00000169231,ENSG00000120337,ENSG00000075426,ENSG00000162929,ENSG00000168918,ENSG00000178467,ENSG00000173531,ENSG00000138688,ENSG00000109471,ENSG00000171522,ENSG00000131507,ENSG00000113302,ENSG00000008083,ENSG00000124766,ENSG00000057657,ENSG00000185811,ENSG00000173334,ENSG00000096968,ENSG00000106952,ENSG00000122877,ENSG00000108175,ENSG00000119919,ENSG00000138166…
regulation of T-helper cell differentiation	Fgut	0.0318	IL2, IL12B, TNFSF18, IL23R	ENSG00000162594,ENSG00000120337,ENSG00000109471,ENSG00000113302
positive regulation of interleukin-12 production	Fgut	0.0318	IFNG, IL12B, IL23R, NOD2	ENSG00000162594,ENSG00000113302,ENSG00000111537,ENSG00000167207
response to peptidoglycan	Fgut	0.03181	INAVA, NOD2, CARD9	ENSG00000163362,ENSG00000187796,ENSG00000167207
positive regulation of MHC class II biosynthetic process	Fgut	0.03181	JAK2, IFNG, CIITA	ENSG00000096968,ENSG00000111537,ENSG00000179583
cellular developmental process	Fgut	0.03256	JARID2, PRDM1, SBNO2, FOSL2, CREM, JAK2, PDGFB, TYK2, TNFSF8, ZMIZ1, IL2, SH2B3, IFNG, IL12B, NKX2-3, TNFSF18, EGR2, SOX4, NDFIP1, BLTP1, NKD1, HORMAD1, CEBPG, IL23R, STAT3, INPP5D, PTGER4, TRIB1, PTPN2, P4HTM, ZFP36L1, IKZF1	ENSG00000162594,ENSG00000143452,ENSG00000120337,ENSG00000075426,ENSG00000168918,ENSG00000178467,ENSG00000138688,ENSG00000109471,ENSG00000171522,ENSG00000131507,ENSG00000113302,ENSG00000008083,ENSG00000124766,ENSG00000057657,ENSG00000185811,ENSG00000173334,ENSG00000096968,ENSG00000106952,ENSG00000095794,ENSG00000122877,ENSG00000108175,ENSG00000119919,ENSG00000111537,ENSG00000111252,ENSG00000185650…
regulation of developmental process	Fgut	0.03469	JARID2, PRDM1, JAK2, PDGFB, ZMIZ1, CCL7, IL2, IFNG, IL12B, TNFSF18, EGR2, SOX4, NDFIP1, BLTP1, NKD1, IL23R, STAT3, INPP5D, TRIB1, MST1, PTPN2, P4HTM, ZFP36L1	ENSG00000162594,ENSG00000120337,ENSG00000168918,ENSG00000178467,ENSG00000173531,ENSG00000138688,ENSG00000109471,ENSG00000131507,ENSG00000113302,ENSG00000008083,ENSG00000124766,ENSG00000057657,ENSG00000173334,ENSG00000096968,ENSG00000122877,ENSG00000108175,ENSG00000111537,ENSG00000185650,ENSG00000140807,ENSG00000108688,ENSG00000168610,ENSG00000175354,ENSG00000100311
interleukin-6 production	Fgut	0.03656	IFNG, INAVA, NOD2, STAT3, INPP5D, CARD9	ENSG00000163362,ENSG00000168918,ENSG00000187796,ENSG00000111537,ENSG00000167207,ENSG00000168610
regulation of interleukin-6 production	Fgut	0.03656	IFNG, INAVA, NOD2, STAT3, INPP5D, CARD9	ENSG00000163362,ENSG00000168918,ENSG00000187796,ENSG00000111537,ENSG00000167207,ENSG00000168610
regulation of activated T cell proliferation	Fgut	0.03836	IL2, IL12B, LRRC32, IL23R	ENSG00000162594,ENSG00000109471,ENSG00000113302,ENSG00000137507
B cell differentiation	Fgut	0.03939	IL2, NKX2-3, CEBPG, INPP5D, PTPN2, ZFP36L1	ENSG00000168918,ENSG00000109471,ENSG00000119919,ENSG00000185650,ENSG00000175354,ENSG00000153879
activation of Janus kinase activity	Fgut	0.03966	JAK2, IL12B, IL23R	ENSG00000162594,ENSG00000113302,ENSG00000096968
positive regulation of granulocyte macrophage colony-stimulating factor production	Fgut	0.03966	IL12B, IL23R, CARD9	ENSG00000162594,ENSG00000113302,ENSG00000187796
negative regulation of phosphate metabolic process	Fgut	0.04005	PDGFB, IL2, SH2B3, IFNG, PARK7, STAT3, TRIB1, PTPN2, CEP43	ENSG00000116288,ENSG00000109471,ENSG00000213066,ENSG00000173334,ENSG00000111537,ENSG00000111252,ENSG00000168610,ENSG00000175354,ENSG00000100311
negative regulation of defense response	Fgut	0.04048	CYLD, IL2, IL12B, NDFIP1, NOD2, PTGER4, PTPN2	ENSG00000109471,ENSG00000171522,ENSG00000131507,ENSG00000113302,ENSG00000167207,ENSG00000083799,ENSG00000175354
negative regulation of phosphorus metabolic process	Fgut	0.04081	PDGFB, IL2, SH2B3, IFNG, PARK7, STAT3, TRIB1, PTPN2, CEP43	ENSG00000116288,ENSG00000109471,ENSG00000213066,ENSG00000173334,ENSG00000111537,ENSG00000111252,ENSG00000168610,ENSG00000175354,ENSG00000100311
regulation of cellular biosynthetic process	Fgut	0.04111	JARID2, PRDM1, SBNO2, FOSL2, CYLD, CREM, JAK2, PDGFB, ASCC2, TNFSF8, ZMIZ1, IL2, IFNG, PARK7, NKX2-3, TNFSF18, EGR2, SOX4, CEBPG, NOD2, STAT3, TCEA2, TRIB1, PTPN2, CIITA, NRIP1, ZFP36L1, UBE2L3, IKZF1, CARD9, LITAF	ENSG00000116288,ENSG00000120337,ENSG00000075426,ENSG00000109471,ENSG00000008083,ENSG00000124766,ENSG00000057657,ENSG00000185811,ENSG00000173334,ENSG00000096968,ENSG00000106952,ENSG00000187796,ENSG00000095794,ENSG00000122877,ENSG00000108175,ENSG00000119919,ENSG00000111537,ENSG00000185650,ENSG00000179583,ENSG00000189067,ENSG00000167207,ENSG00000083799,ENSG00000168610,ENSG00000175354,ENSG00000064932…
regulation of erythrocyte differentiation	Fgut	0.04199	STAT3, INPP5D, P4HTM, ZFP36L1	ENSG00000168918,ENSG00000178467,ENSG00000185650,ENSG00000168610
nitrogen compound metabolic process	Fgut	0.04255	JARID2, REV3L, GALC, PRDM1, SBNO2, P4HA2, FOSL2, IL12RB2, CYLD, ATG16L1, CREM, JAK2, ATP5F1D, PDGFB, ASCC2, TYK2, TNFSF8, MAP3K8, ZMIZ1, IL2, SH2B3, IFNG, IL12B, THADA, PARK7, NKX2-3, TNFSF18, ADCY7, EGR2, SOX4, NDFIP1, ADCY3, DUSP5, NKD1, HORMAD1, AMT, CDKAL1, CEBPG, IL23R, SANBR, INAVA, ERAP2, NOD2, STAT3, TCEA2, TRIB1, MST1, PTPN2, RMI2, P4HTM, CIITA, NRIP1, ZFP36L1, UBE2L3, IKZF1, CARD9, CERK…	ENSG00000116288,ENSG00000162594,ENSG00000081985,ENSG00000143452,ENSG00000120337,ENSG00000163362,ENSG00000138031,ENSG00000075426,ENSG00000115970,ENSG00000162929,ENSG00000188452,ENSG00000085978,ENSG00000178467,ENSG00000145020,ENSG00000173531,ENSG00000109471,ENSG00000164308,ENSG00000072682,ENSG00000131507,ENSG00000237693,ENSG00000113302,ENSG00000008083,ENSG00000145996,ENSG00000124766,ENSG00000057657…
ERK1 and ERK2 cascade	Fgut	0.04484	PDGFB, CCL7, DUSP5, NOD2, PTGER4, PTPN2, ZFP36L1, CARD9	ENSG00000171522,ENSG00000187796,ENSG00000138166,ENSG00000185650,ENSG00000167207,ENSG00000108688,ENSG00000175354,ENSG00000100311
positive regulation of receptor signaling pathway via JAK-STAT	Fgut	0.04586	JAK2, TYK2, IL12B, IL23R	ENSG00000162594,ENSG00000113302,ENSG00000096968,ENSG00000105397
regulation of interleukin-1 beta production	Fgut	0.04657	JAK2, IFNG, INAVA, NOD2, STAT3	ENSG00000163362,ENSG00000096968,ENSG00000111537,ENSG00000167207,ENSG00000168610
interleukin-1 beta production	Fgut	0.04657	JAK2, IFNG, INAVA, NOD2, STAT3	ENSG00000163362,ENSG00000096968,ENSG00000111537,ENSG00000167207,ENSG00000168610
nucleotide-binding oligomerization domain containing 2 signaling pathway	Fgut	0.04868	INAVA, NOD2, IRGM	ENSG00000163362,ENSG00000237693,ENSG00000167207
organic substance metabolic process	Fgut	0.04876	JARID2, REV3L, GALC, PRDM1, SBNO2, P4HA2, FOSL2, IL12RB2, CYLD, ATG16L1, CREM, JAK2, ATP5F1D, PDGFB, ASCC2, TYK2, TNFSF8, MAP3K8, ZMIZ1, IL2, SH2B3, IFNG, IL12B, IL1RL1, THADA, PARK7, NKX2-3, TNFSF18, ADCY7, EGR2, SOX4, NDFIP1, LRRC32, ADCY3, DUSP5, NKD1, HORMAD1, AMT, CDKAL1, CEBPG, IL23R, SANBR, INAVA, ERAP2, NOD2, STAT3, INPP5D, PTGER4, TCEA2, TRIB1, MST1, PTPN2, RMI2, P4HTM, CIITA, NRIP1, ZFP…	ENSG00000116288,ENSG00000162594,ENSG00000081985,ENSG00000143452,ENSG00000120337,ENSG00000213047,ENSG00000163362,ENSG00000138031,ENSG00000075426,ENSG00000115970,ENSG00000162929,ENSG00000115602,ENSG00000188452,ENSG00000085978,ENSG00000168918,ENSG00000178467,ENSG00000145020,ENSG00000173531,ENSG00000109471,ENSG00000171522,ENSG00000164308,ENSG00000072682,ENSG00000131507,ENSG00000237693,ENSG00000113302…
interleukin-23 receptor complex	Fgut	0.0001182	JAK2, TYK2, IL23R	ENSG00000162594,ENSG00000096968,ENSG00000105397
interleukin-12 receptor complex	Fgut	0.02052	JAK2, TYK2	ENSG00000096968,ENSG00000105397
cytokine receptor binding	Fgut	5.214e-06	JAK2, TYK2, TNFSF8, CCL7, IL2, SH2B3, IFNG, IL12B, TNFSF18, OSMR, IL23R	ENSG00000162594,ENSG00000120337,ENSG00000109471,ENSG00000145623,ENSG00000113302,ENSG00000096968,ENSG00000106952,ENSG00000111537,ENSG00000111252,ENSG00000108688,ENSG00000105397
interleukin-12 receptor binding	Fgut	0.0006203	JAK2, IL12B, IL23R	ENSG00000162594,ENSG00000113302,ENSG00000096968
cytokine binding	Fgut	0.0007585	IL12RB2, IL12B, IL1RL1, PARK7, LRRC32, OSMR, IL23R	ENSG00000116288,ENSG00000162594,ENSG00000081985,ENSG00000115602,ENSG00000145623,ENSG00000113302,ENSG00000137507
signaling receptor binding	Fgut	0.01156	JAK2, PDGFB, ICAM5, TYK2, TNFSF8, CCL7, IL2, SH2B3, IFNG, IL12B, PARK7, TNFSF18, OSMR, IL23R, STAT3, MST1, PTPN2, NRIP1	ENSG00000116288,ENSG00000162594,ENSG00000120337,ENSG00000173531,ENSG00000109471,ENSG00000145623,ENSG00000113302,ENSG00000096968,ENSG00000106952,ENSG00000111537,ENSG00000111252,ENSG00000108688,ENSG00000168610,ENSG00000175354,ENSG00000105397,ENSG00000105376,ENSG00000180530,ENSG00000100311
CARD domain binding	Fgut	0.01689	NOD2, CARD9, IRGM	ENSG00000237693,ENSG00000187796,ENSG00000167207
cytokine receptor activity	Fgut	0.02414	IL12RB2, IL12B, IL1RL1, OSMR, IL23R	ENSG00000162594,ENSG00000081985,ENSG00000115602,ENSG00000145623,ENSG00000113302
kinase binding	Fgut	0.02562	IL12RB2, CYLD, JAK2, SH2B3, PARK7, NOD2, STAT3, TRIB1, MST1, PTPN2, CEP43, IRGM	ENSG00000116288,ENSG00000081985,ENSG00000173531,ENSG00000237693,ENSG00000213066,ENSG00000173334,ENSG00000096968,ENSG00000111252,ENSG00000167207,ENSG00000083799,ENSG00000168610,ENSG00000175354
protein kinase binding	Fgut	0.04402	IL12RB2, CYLD, JAK2, SH2B3, NOD2, STAT3, TRIB1, MST1, PTPN2, CEP43, IRGM	ENSG00000081985,ENSG00000173531,ENSG00000237693,ENSG00000213066,ENSG00000173334,ENSG00000096968,ENSG00000111252,ENSG00000167207,ENSG00000083799,ENSG00000168610,ENSG00000175354
lymphocyte activation	Faid	6.119e-07	SKAP2, RUNX3, ICAM1, IL2RB, GATA3, CLNK, TNFAIP3, IL2RA, IRF4, CTLA4, IGF2, IL7R, IL12A, RASGRP1, PTPN2, CD28, ZFP36L1, IKZF1	ENSG00000020633,ENSG00000178562,ENSG00000163599,ENSG00000168811,ENSG00000109684,ENSG00000168685,ENSG00000137265,ENSG00000118503,ENSG00000005020,ENSG00000185811,ENSG00000134460,ENSG00000107485,ENSG00000167244,ENSG00000185650,ENSG00000172575,ENSG00000175354,ENSG00000090339,ENSG00000100385
leukocyte activation	Faid	1.397e-06	SKAP2, RUNX3, ICAM1, IL2RB, GATA3, CLNK, TNFAIP3, IL2RA, IRF4, CD226, CTLA4, IGF2, IL7R, IL12A, RASGRP1, PTPN2, CD28, ZFP36L1, IKZF1	ENSG00000020633,ENSG00000178562,ENSG00000163599,ENSG00000168811,ENSG00000109684,ENSG00000168685,ENSG00000137265,ENSG00000118503,ENSG00000005020,ENSG00000185811,ENSG00000134460,ENSG00000107485,ENSG00000167244,ENSG00000185650,ENSG00000172575,ENSG00000175354,ENSG00000150637,ENSG00000090339,ENSG00000100385
cell activation	Faid	1.913e-06	SKAP2, RUNX3, ICAM1, IL2RB, GATA3, CLNK, SH2B3, TNFAIP3, IL2RA, IRF4, CD226, CTLA4, IGF2, IL7R, IL12A, RASGRP1, PTPN2, CD28, ZFP36L1, IKZF1	ENSG00000020633,ENSG00000178562,ENSG00000163599,ENSG00000168811,ENSG00000109684,ENSG00000168685,ENSG00000137265,ENSG00000118503,ENSG00000005020,ENSG00000185811,ENSG00000134460,ENSG00000107485,ENSG00000167244,ENSG00000111252,ENSG00000185650,ENSG00000172575,ENSG00000175354,ENSG00000150637,ENSG00000090339,ENSG00000100385
immune system process	Faid	1.947e-06	SKAP2, RUNX3, ICAM1, IL2RB, CTSH, PRKD2, GATA3, CLNK, SH2B3, RAB5B, BACH2, TNFAIP3, IRF5, CD101, IL2RA, ETS1, IRF4, TNIP1, CD226, FLI1, UBASH3A, CTLA4, IGF2, IL7R, IL12A, RASGRP1, PPP1R14B, PTPN2, CD28, ZFP36L1, IKZF1	ENSG00000020633,ENSG00000134256,ENSG00000178562,ENSG00000163599,ENSG00000168811,ENSG00000109684,ENSG00000168685,ENSG00000145901,ENSG00000137265,ENSG00000112182,ENSG00000118503,ENSG00000005020,ENSG00000185811,ENSG00000128604,ENSG00000134460,ENSG00000107485,ENSG00000167244,ENSG00000173457,ENSG00000134954,ENSG00000151702,ENSG00000111540,ENSG00000111252,ENSG00000185650,ENSG00000172575,ENSG00000103811…
leukocyte cell-cell adhesion	Faid	2.049e-06	RUNX3, ICAM1, GATA3, IL2RA, ETS1, TNIP1, CTLA4, IGF2, IL7R, IL12A, RASGRP1, PTPN2, CD28	ENSG00000020633,ENSG00000178562,ENSG00000163599,ENSG00000168811,ENSG00000168685,ENSG00000145901,ENSG00000134460,ENSG00000107485,ENSG00000167244,ENSG00000134954,ENSG00000172575,ENSG00000175354,ENSG00000090339
regulation of cell activation	Faid	3.91e-06	RUNX3, GATA3, CLNK, SH2B3, TNFAIP3, IL2RA, IRF4, CD226, CTLA4, IGF2, IL7R, IL12A, RASGRP1, PTPN2, CD28, ZFP36L1	ENSG00000020633,ENSG00000178562,ENSG00000163599,ENSG00000168811,ENSG00000109684,ENSG00000168685,ENSG00000137265,ENSG00000118503,ENSG00000134460,ENSG00000107485,ENSG00000167244,ENSG00000111252,ENSG00000185650,ENSG00000172575,ENSG00000175354,ENSG00000150637
regulation of lymphocyte differentiation	Faid	5.148e-06	RUNX3, GATA3, IL2RA, IRF4, CTLA4, IL7R, RASGRP1, PTPN2, CD28, ZFP36L1	ENSG00000020633,ENSG00000178562,ENSG00000163599,ENSG00000168685,ENSG00000137265,ENSG00000134460,ENSG00000107485,ENSG00000185650,ENSG00000172575,ENSG00000175354
regulation of immune system process	Faid	5.739e-06	RUNX3, ICAM1, CTSH, PRKD2, GATA3, CLNK, TNFAIP3, CD101, IL2RA, ETS1, IRF4, TNIP1, CD226, UBASH3A, CTLA4, IGF2, IL7R, IL12A, RASGRP1, PTPN2, CD28, ZFP36L1	ENSG00000020633,ENSG00000134256,ENSG00000178562,ENSG00000163599,ENSG00000168811,ENSG00000109684,ENSG00000168685,ENSG00000145901,ENSG00000137265,ENSG00000118503,ENSG00000134460,ENSG00000107485,ENSG00000167244,ENSG00000134954,ENSG00000185650,ENSG00000172575,ENSG00000103811,ENSG00000175354,ENSG00000150637,ENSG00000090339,ENSG00000105287,ENSG00000160185
regulation of leukocyte activation	Faid	1.087e-05	RUNX3, GATA3, CLNK, TNFAIP3, IL2RA, IRF4, CD226, CTLA4, IGF2, IL7R, IL12A, RASGRP1, PTPN2, CD28, ZFP36L1	ENSG00000020633,ENSG00000178562,ENSG00000163599,ENSG00000168811,ENSG00000109684,ENSG00000168685,ENSG00000137265,ENSG00000118503,ENSG00000134460,ENSG00000107485,ENSG00000167244,ENSG00000185650,ENSG00000172575,ENSG00000175354,ENSG00000150637
regulation of lymphocyte activation	Faid	1.338e-05	RUNX3, GATA3, CLNK, TNFAIP3, IL2RA, IRF4, CTLA4, IGF2, IL7R, IL12A, RASGRP1, PTPN2, CD28, ZFP36L1	ENSG00000020633,ENSG00000178562,ENSG00000163599,ENSG00000168811,ENSG00000109684,ENSG00000168685,ENSG00000137265,ENSG00000118503,ENSG00000134460,ENSG00000107485,ENSG00000167244,ENSG00000185650,ENSG00000172575,ENSG00000175354
regulation of leukocyte differentiation	Faid	2.003e-05	RUNX3, GATA3, CD101, IL2RA, IRF4, CTLA4, IL7R, RASGRP1, PTPN2, CD28, ZFP36L1	ENSG00000020633,ENSG00000134256,ENSG00000178562,ENSG00000163599,ENSG00000168685,ENSG00000137265,ENSG00000134460,ENSG00000107485,ENSG00000185650,ENSG00000172575,ENSG00000175354
regulation of T cell differentiation	Faid	2.104e-05	RUNX3, GATA3, IL2RA, IRF4, CTLA4, IL7R, RASGRP1, PTPN2, CD28	ENSG00000020633,ENSG00000178562,ENSG00000163599,ENSG00000168685,ENSG00000137265,ENSG00000134460,ENSG00000107485,ENSG00000172575,ENSG00000175354
regulation of hemopoiesis	Faid	2.82e-05	RUNX3, GATA3, CD101, IL2RA, ETS1, IRF4, CTLA4, IL7R, RASGRP1, PTPN2, CD28, ZFP36L1	ENSG00000020633,ENSG00000134256,ENSG00000178562,ENSG00000163599,ENSG00000168685,ENSG00000137265,ENSG00000134460,ENSG00000107485,ENSG00000134954,ENSG00000185650,ENSG00000172575,ENSG00000175354
positive regulation of immune system process	Faid	3.61e-05	RUNX3, ICAM1, PRKD2, GATA3, CLNK, CD101, IL2RA, CD226, UBASH3A, CTLA4, IGF2, IL7R, IL12A, RASGRP1, PTPN2, CD28, ZFP36L1	ENSG00000020633,ENSG00000134256,ENSG00000178562,ENSG00000163599,ENSG00000168811,ENSG00000109684,ENSG00000168685,ENSG00000134460,ENSG00000107485,ENSG00000167244,ENSG00000185650,ENSG00000172575,ENSG00000175354,ENSG00000150637,ENSG00000090339,ENSG00000105287,ENSG00000160185
T cell activation	Faid	6.608e-05	RUNX3, ICAM1, GATA3, IL2RA, IRF4, CTLA4, IGF2, IL7R, IL12A, RASGRP1, PTPN2, CD28, ZFP36L1	ENSG00000020633,ENSG00000178562,ENSG00000163599,ENSG00000168811,ENSG00000168685,ENSG00000137265,ENSG00000134460,ENSG00000107485,ENSG00000167244,ENSG00000185650,ENSG00000172575,ENSG00000175354,ENSG00000090339
regulation of multicellular organismal process	Faid	8.807e-05	RUNX3, CTSH, PRKD2, GATA3, CLNK, SH2B3, TNFAIP3, IRF5, CD101, IL2RA, ETS1, AHI1, IRF4, BLTP1, TLE3, CD226, UBASH3A, CTLA4, IGF2, IL7R, IL12A, RASGRP1, PTPN2, CD28, TH, ASCL2, RNLS, ZFP36L1	ENSG00000020633,ENSG00000134256,ENSG00000178562,ENSG00000163599,ENSG00000168811,ENSG00000109684,ENSG00000138688,ENSG00000168685,ENSG00000137265,ENSG00000135541,ENSG00000118503,ENSG00000128604,ENSG00000134460,ENSG00000107485,ENSG00000184719,ENSG00000167244,ENSG00000180176,ENSG00000183734,ENSG00000134954,ENSG00000111252,ENSG00000185650,ENSG00000172575,ENSG00000140332,ENSG00000103811,ENSG00000175354…
regulation of leukocyte cell-cell adhesion	Faid	8.81e-05	RUNX3, GATA3, IL2RA, ETS1, CTLA4, IGF2, IL7R, IL12A, RASGRP1, PTPN2, CD28	ENSG00000020633,ENSG00000178562,ENSG00000163599,ENSG00000168811,ENSG00000168685,ENSG00000134460,ENSG00000107485,ENSG00000167244,ENSG00000134954,ENSG00000172575,ENSG00000175354
regulation of T cell activation	Faid	0.0001098	RUNX3, GATA3, IL2RA, IRF4, CTLA4, IGF2, IL7R, IL12A, RASGRP1, PTPN2, CD28	ENSG00000020633,ENSG00000178562,ENSG00000163599,ENSG00000168811,ENSG00000168685,ENSG00000137265,ENSG00000134460,ENSG00000107485,ENSG00000167244,ENSG00000172575,ENSG00000175354
T cell differentiation	Faid	0.0001386	RUNX3, GATA3, IL2RA, IRF4, CTLA4, IL7R, RASGRP1, PTPN2, CD28, ZFP36L1	ENSG00000020633,ENSG00000178562,ENSG00000163599,ENSG00000168685,ENSG00000137265,ENSG00000134460,ENSG00000107485,ENSG00000185650,ENSG00000172575,ENSG00000175354
regulation of cell-cell adhesion	Faid	0.0001453	RUNX3, GATA3, SH2B3, IL2RA, ETS1, CTLA4, IGF2, IL7R, IL12A, RASGRP1, PTPN2, CD28	ENSG00000020633,ENSG00000178562,ENSG00000163599,ENSG00000168811,ENSG00000168685,ENSG00000134460,ENSG00000107485,ENSG00000167244,ENSG00000134954,ENSG00000111252,ENSG00000172575,ENSG00000175354
cell-cell adhesion	Faid	0.0002082	RUNX3, ICAM1, ICAM5, GATA3, SH2B3, IL2RA, ETS1, TNIP1, CTLA4, IGF2, IL7R, IL12A, RASGRP1, PTPN2, CD28, ZFP36L1	ENSG00000020633,ENSG00000178562,ENSG00000163599,ENSG00000168811,ENSG00000168685,ENSG00000145901,ENSG00000134460,ENSG00000107485,ENSG00000167244,ENSG00000134954,ENSG00000111252,ENSG00000185650,ENSG00000172575,ENSG00000175354,ENSG00000090339,ENSG00000105376
lymphocyte differentiation	Faid	0.0003816	RUNX3, GATA3, IL2RA, IRF4, CTLA4, IL7R, RASGRP1, PTPN2, CD28, ZFP36L1, IKZF1	ENSG00000020633,ENSG00000178562,ENSG00000163599,ENSG00000168685,ENSG00000137265,ENSG00000185811,ENSG00000134460,ENSG00000107485,ENSG00000185650,ENSG00000172575,ENSG00000175354
immune system development	Faid	0.0006003	RUNX3, GATA3, SH2B3, TNFAIP3, CD101, IL2RA, ETS1, IRF4, FLI1, CTLA4, IL7R, RASGRP1, PTPN2, CD28, ZFP36L1, IKZF1	ENSG00000020633,ENSG00000134256,ENSG00000178562,ENSG00000163599,ENSG00000168685,ENSG00000137265,ENSG00000118503,ENSG00000185811,ENSG00000134460,ENSG00000107485,ENSG00000134954,ENSG00000151702,ENSG00000111252,ENSG00000185650,ENSG00000172575,ENSG00000175354
regulation of immune response	Faid	0.0006598	CTSH, PRKD2, GATA3, CLNK, TNFAIP3, IRF4, TNIP1, CD226, UBASH3A, CTLA4, IL7R, IL12A, RASGRP1, PTPN2, CD28	ENSG00000178562,ENSG00000163599,ENSG00000168811,ENSG00000109684,ENSG00000168685,ENSG00000145901,ENSG00000137265,ENSG00000118503,ENSG00000107485,ENSG00000172575,ENSG00000103811,ENSG00000175354,ENSG00000150637,ENSG00000105287,ENSG00000160185
regulation of cell adhesion	Faid	0.0006661	RUNX3, PRKD2, GATA3, SH2B3, IL2RA, ETS1, CTLA4, IGF2, IL7R, IL12A, RASGRP1, PTPN2, FUT2, CD28	ENSG00000020633,ENSG00000178562,ENSG00000163599,ENSG00000168811,ENSG00000168685,ENSG00000134460,ENSG00000107485,ENSG00000167244,ENSG00000134954,ENSG00000111252,ENSG00000172575,ENSG00000175354,ENSG00000105287,ENSG00000176920
T cell receptor signaling pathway	Faid	0.0006857	PRKD2, GATA3, CD226, UBASH3A, CTLA4, PTPN2, CD28	ENSG00000178562,ENSG00000163599,ENSG00000107485,ENSG00000175354,ENSG00000150637,ENSG00000105287,ENSG00000160185
positive regulation of leukocyte cell-cell adhesion	Faid	0.0006886	RUNX3, GATA3, IL2RA, ETS1, IGF2, IL7R, IL12A, RASGRP1, CD28	ENSG00000020633,ENSG00000178562,ENSG00000168811,ENSG00000168685,ENSG00000134460,ENSG00000107485,ENSG00000167244,ENSG00000134954,ENSG00000172575
adaptive immune response based on somatic recombination of immune receptors built from immunoglobulin superfamily domains	Faid	0.0007599	ICAM1, CTSH, GATA3, BACH2, TNFAIP3, IRF4, CD226, IL7R, IL12A, CD28	ENSG00000178562,ENSG00000168811,ENSG00000168685,ENSG00000137265,ENSG00000112182,ENSG00000118503,ENSG00000107485,ENSG00000103811,ENSG00000150637,ENSG00000090339
hemopoiesis	Faid	0.0009219	RUNX3, GATA3, SH2B3, CD101, IL2RA, ETS1, IRF4, FLI1, CTLA4, IL7R, RASGRP1, PTPN2, CD28, ZFP36L1, IKZF1	ENSG00000020633,ENSG00000134256,ENSG00000178562,ENSG00000163599,ENSG00000168685,ENSG00000137265,ENSG00000185811,ENSG00000134460,ENSG00000107485,ENSG00000134954,ENSG00000151702,ENSG00000111252,ENSG00000185650,ENSG00000172575,ENSG00000175354
T cell differentiation in thymus	Faid	0.001045	GATA3, IL7R, RASGRP1, PTPN2, CD28, ZFP36L1	ENSG00000178562,ENSG00000168685,ENSG00000107485,ENSG00000185650,ENSG00000172575,ENSG00000175354
mononuclear cell differentiation	Faid	0.001136	RUNX3, GATA3, IL2RA, IRF4, CTLA4, IL7R, RASGRP1, PTPN2, CD28, ZFP36L1, IKZF1	ENSG00000020633,ENSG00000178562,ENSG00000163599,ENSG00000168685,ENSG00000137265,ENSG00000185811,ENSG00000134460,ENSG00000107485,ENSG00000185650,ENSG00000172575,ENSG00000175354
cell adhesion	Faid	0.001228	RUNX3, ICAM1, PRKD2, ICAM5, GATA3, SH2B3, IL2RA, ETS1, TNIP1, CD226, CTLA4, IGF2, IL7R, IL12A, RASGRP1, PTPN2, FUT2, CD28, ZFP36L1	ENSG00000020633,ENSG00000178562,ENSG00000163599,ENSG00000168811,ENSG00000168685,ENSG00000145901,ENSG00000134460,ENSG00000107485,ENSG00000167244,ENSG00000134954,ENSG00000111252,ENSG00000185650,ENSG00000172575,ENSG00000175354,ENSG00000150637,ENSG00000090339,ENSG00000105376,ENSG00000105287,ENSG00000176920
interleukin-2-mediated signaling pathway	Faid	0.001462	IL2RB, IL2RA, PTPN2	ENSG00000134460,ENSG00000175354,ENSG00000100385
cellular response to interleukin-2	Faid	0.001462	IL2RB, IL2RA, PTPN2	ENSG00000134460,ENSG00000175354,ENSG00000100385
homeostasis of number of cells	Faid	0.001531	GATA3, SH2B3, TNFAIP3, IL2RA, ETS1, IL7R, PTPN2, ZFP36L1, IKZF1	ENSG00000168685,ENSG00000118503,ENSG00000185811,ENSG00000134460,ENSG00000107485,ENSG00000134954,ENSG00000111252,ENSG00000185650,ENSG00000175354
hematopoietic or lymphoid organ development	Faid	0.001594	RUNX3, GATA3, SH2B3, CD101, IL2RA, ETS1, IRF4, FLI1, CTLA4, IL7R, RASGRP1, PTPN2, CD28, ZFP36L1, IKZF1	ENSG00000020633,ENSG00000134256,ENSG00000178562,ENSG00000163599,ENSG00000168685,ENSG00000137265,ENSG00000185811,ENSG00000134460,ENSG00000107485,ENSG00000134954,ENSG00000151702,ENSG00000111252,ENSG00000185650,ENSG00000172575,ENSG00000175354
leukocyte differentiation	Faid	0.001611	RUNX3, GATA3, CD101, IL2RA, IRF4, CTLA4, IL7R, RASGRP1, PTPN2, CD28, ZFP36L1, IKZF1	ENSG00000020633,ENSG00000134256,ENSG00000178562,ENSG00000163599,ENSG00000168685,ENSG00000137265,ENSG00000185811,ENSG00000134460,ENSG00000107485,ENSG00000185650,ENSG00000172575,ENSG00000175354
regulation of multicellular organismal development	Faid	0.001612	RUNX3, CTSH, PRKD2, GATA3, TNFAIP3, CD101, IL2RA, ETS1, AHI1, IRF4, BLTP1, CTLA4, IL7R, RASGRP1, PTPN2, CD28, ASCL2, ZFP36L1	ENSG00000020633,ENSG00000134256,ENSG00000178562,ENSG00000163599,ENSG00000138688,ENSG00000168685,ENSG00000137265,ENSG00000135541,ENSG00000118503,ENSG00000134460,ENSG00000107485,ENSG00000183734,ENSG00000134954,ENSG00000185650,ENSG00000172575,ENSG00000103811,ENSG00000175354,ENSG00000105287
immune response-regulating signaling pathway	Faid	0.001744	CTSH, PRKD2, GATA3, TNFAIP3, IRF4, TNIP1, CD226, UBASH3A, CTLA4, PTPN2, CD28	ENSG00000178562,ENSG00000163599,ENSG00000145901,ENSG00000137265,ENSG00000118503,ENSG00000107485,ENSG00000103811,ENSG00000175354,ENSG00000150637,ENSG00000105287,ENSG00000160185
immune response	Faid	0.002264	ICAM1, CTSH, PRKD2, GATA3, CLNK, BACH2, TNFAIP3, IRF5, IL2RA, ETS1, IRF4, TNIP1, CD226, UBASH3A, CTLA4, IL7R, IL12A, RASGRP1, PPP1R14B, PTPN2, CD28	ENSG00000178562,ENSG00000163599,ENSG00000168811,ENSG00000109684,ENSG00000168685,ENSG00000145901,ENSG00000137265,ENSG00000112182,ENSG00000118503,ENSG00000128604,ENSG00000134460,ENSG00000107485,ENSG00000173457,ENSG00000134954,ENSG00000172575,ENSG00000103811,ENSG00000175354,ENSG00000150637,ENSG00000090339,ENSG00000105287,ENSG00000160185
positive regulation of cell-cell adhesion	Faid	0.002631	RUNX3, GATA3, IL2RA, ETS1, IGF2, IL7R, IL12A, RASGRP1, CD28	ENSG00000020633,ENSG00000178562,ENSG00000168811,ENSG00000168685,ENSG00000134460,ENSG00000107485,ENSG00000167244,ENSG00000134954,ENSG00000172575
regulation of leukocyte mediated immunity	Faid	0.002639	ICAM1, GATA3, CLNK, CD226, IL7R, IL12A, RASGRP1, CD28	ENSG00000178562,ENSG00000168811,ENSG00000109684,ENSG00000168685,ENSG00000107485,ENSG00000172575,ENSG00000150637,ENSG00000090339
regulation of lymphocyte mediated immunity	Faid	0.003916	GATA3, CLNK, CD226, IL7R, IL12A, RASGRP1, CD28	ENSG00000178562,ENSG00000168811,ENSG00000109684,ENSG00000168685,ENSG00000107485,ENSG00000172575,ENSG00000150637
positive regulation of T cell activation	Faid	0.003957	RUNX3, GATA3, IL2RA, IGF2, IL7R, IL12A, RASGRP1, CD28	ENSG00000020633,ENSG00000178562,ENSG00000168811,ENSG00000168685,ENSG00000134460,ENSG00000107485,ENSG00000167244,ENSG00000172575
response to interleukin-2	Faid	0.004074	IL2RB, IL2RA, PTPN2	ENSG00000134460,ENSG00000175354,ENSG00000100385
cell population proliferation	Faid	0.004211	SKAP2, RUNX3, CTSH, PRKD2, GATA3, SH2B3, TNFAIP3, IL2RA, ETS1, STAT4, CTLA4, IGF2, IL7R, IL12A, RASGRP1, PTPN2, FUT2, CD28, ASCL2, ZFP36L1, UBE2L3	ENSG00000020633,ENSG00000138378,ENSG00000178562,ENSG00000163599,ENSG00000168811,ENSG00000168685,ENSG00000118503,ENSG00000005020,ENSG00000134460,ENSG00000107485,ENSG00000167244,ENSG00000183734,ENSG00000134954,ENSG00000111252,ENSG00000185650,ENSG00000172575,ENSG00000103811,ENSG00000175354,ENSG00000105287,ENSG00000176920,ENSG00000185651
response to cytokine	Faid	0.004245	ICAM1, SYNGR1, IL2RB, GATA3, SH2B3, TNFAIP3, IRF5, IL2RA, STAT4, AFF3, ARID5B, IL7R, PTPN2, ZFP36L1	ENSG00000144218,ENSG00000138378,ENSG00000168685,ENSG00000118503,ENSG00000128604,ENSG00000134460,ENSG00000107485,ENSG00000150347,ENSG00000111252,ENSG00000185650,ENSG00000175354,ENSG00000090339,ENSG00000100385,ENSG00000100321
regulation of interleukin-2 production	Faid	0.004811	PRKD2, GATA3, TNFAIP3, IRF4, CD28	ENSG00000178562,ENSG00000137265,ENSG00000118503,ENSG00000107485,ENSG00000105287
interleukin-2 production	Faid	0.004811	PRKD2, GATA3, TNFAIP3, IRF4, CD28	ENSG00000178562,ENSG00000137265,ENSG00000118503,ENSG00000107485,ENSG00000105287
regulation of alpha-beta T cell activation	Faid	0.00487	RUNX3, GATA3, IL2RA, IRF4, IL12A, CD28	ENSG00000020633,ENSG00000178562,ENSG00000168811,ENSG00000137265,ENSG00000134460,ENSG00000107485
positive regulation of lymphocyte mediated immunity	Faid	0.005394	GATA3, CLNK, CD226, IL12A, RASGRP1, CD28	ENSG00000178562,ENSG00000168811,ENSG00000109684,ENSG00000107485,ENSG00000172575,ENSG00000150637
regulation of cell population proliferation	Faid	0.005582	SKAP2, RUNX3, CTSH, PRKD2, GATA3, SH2B3, TNFAIP3, IL2RA, ETS1, STAT4, CTLA4, IGF2, IL7R, IL12A, PTPN2, FUT2, CD28, ASCL2, ZFP36L1	ENSG00000020633,ENSG00000138378,ENSG00000178562,ENSG00000163599,ENSG00000168811,ENSG00000168685,ENSG00000118503,ENSG00000005020,ENSG00000134460,ENSG00000107485,ENSG00000167244,ENSG00000183734,ENSG00000134954,ENSG00000111252,ENSG00000185650,ENSG00000103811,ENSG00000175354,ENSG00000105287,ENSG00000176920
lymphocyte mediated immunity	Faid	0.005803	ICAM1, CTSH, GATA3, CLNK, CD226, IL7R, IL12A, RASGRP1, CD28	ENSG00000178562,ENSG00000168811,ENSG00000109684,ENSG00000168685,ENSG00000107485,ENSG00000172575,ENSG00000103811,ENSG00000150637,ENSG00000090339
positive regulation of leukocyte differentiation	Faid	0.005924	RUNX3, GATA3, CD101, IL2RA, IL7R, RASGRP1, ZFP36L1	ENSG00000020633,ENSG00000134256,ENSG00000168685,ENSG00000134460,ENSG00000107485,ENSG00000185650,ENSG00000172575
positive regulation of hemopoiesis	Faid	0.005924	RUNX3, GATA3, CD101, IL2RA, IL7R, RASGRP1, ZFP36L1	ENSG00000020633,ENSG00000134256,ENSG00000168685,ENSG00000134460,ENSG00000107485,ENSG00000185650,ENSG00000172575
cellular response to cytokine stimulus	Faid	0.007476	ICAM1, SYNGR1, IL2RB, GATA3, SH2B3, TNFAIP3, IRF5, IL2RA, STAT4, ARID5B, IL7R, PTPN2, ZFP36L1	ENSG00000138378,ENSG00000168685,ENSG00000118503,ENSG00000128604,ENSG00000134460,ENSG00000107485,ENSG00000150347,ENSG00000111252,ENSG00000185650,ENSG00000175354,ENSG00000090339,ENSG00000100385,ENSG00000100321
positive regulation of natural killer cell mediated immunity	Faid	0.00817	CLNK, CD226, IL12A, RASGRP1	ENSG00000168811,ENSG00000109684,ENSG00000172575,ENSG00000150637
erythrocyte differentiation	Faid	0.009162	GATA3, SH2B3, ETS1, PTPN2, ZFP36L1, IKZF1	ENSG00000185811,ENSG00000107485,ENSG00000134954,ENSG00000111252,ENSG00000185650,ENSG00000175354
leukocyte mediated cytotoxicity	Faid	0.009591	ICAM1, CTSH, CD226, IL7R, IL12A, RASGRP1	ENSG00000168811,ENSG00000168685,ENSG00000172575,ENSG00000103811,ENSG00000150637,ENSG00000090339
regulation of immune effector process	Faid	0.009968	ICAM1, GATA3, CLNK, IRF4, CD226, IL7R, IL12A, RASGRP1, CD28	ENSG00000178562,ENSG00000168811,ENSG00000109684,ENSG00000168685,ENSG00000137265,ENSG00000107485,ENSG00000172575,ENSG00000150637,ENSG00000090339
positive regulation of cell adhesion	Faid	0.01024	RUNX3, PRKD2, GATA3, IL2RA, ETS1, IGF2, IL7R, IL12A, RASGRP1, CD28	ENSG00000020633,ENSG00000178562,ENSG00000168811,ENSG00000168685,ENSG00000134460,ENSG00000107485,ENSG00000167244,ENSG00000134954,ENSG00000172575,ENSG00000105287
adaptive immune response	Faid	0.01169	ICAM1, CTSH, PRKD2, GATA3, BACH2, TNFAIP3, IRF4, CD226, CTLA4, IL7R, IL12A, CD28	ENSG00000178562,ENSG00000163599,ENSG00000168811,ENSG00000168685,ENSG00000137265,ENSG00000112182,ENSG00000118503,ENSG00000107485,ENSG00000103811,ENSG00000150637,ENSG00000090339,ENSG00000105287
regulation of CD4-positive, alpha-beta T cell activation	Faid	0.01303	RUNX3, GATA3, IL2RA, IRF4, CD28	ENSG00000020633,ENSG00000178562,ENSG00000137265,ENSG00000134460,ENSG00000107485
response to stimulus	Faid	0.01342	SKAP2, RUNX3, CLEC16A, MAGI3, ICAM1, SYNGR1, ASCC2, IL2RB, CEP192, CTSH, PRKD2, GATA3, CLNK, SH2B3, BACH2, TNFAIP3, DCLRE1B, IRF5, SYT6, CD101, IL2RA, ETS1, AHI1, IRF4, STAT4, TLE3, AFF3, PAM, TNIP1, ARID5B, CD226, UBASH3A, CTLA4, TAGAP, IGF2, IL7R, IL12A, RASGRP1, PPP1R14B, PTPN2, RMI2, CD28, TUFM, TH, ASCL2, RNLS, ZFP36L1, UBE2L3, TMEM116, INPP5B	ENSG00000020633,ENSG00000204084,ENSG00000081026,ENSG00000118655,ENSG00000134207,ENSG00000134256,ENSG00000144218,ENSG00000138378,ENSG00000178562,ENSG00000163599,ENSG00000168811,ENSG00000109684,ENSG00000168685,ENSG00000145730,ENSG00000145901,ENSG00000137265,ENSG00000112182,ENSG00000135541,ENSG00000118503,ENSG00000164691,ENSG00000005020,ENSG00000128604,ENSG00000134460,ENSG00000107485,ENSG00000150347…
erythrocyte homeostasis	Faid	0.01364	GATA3, SH2B3, ETS1, PTPN2, ZFP36L1, IKZF1	ENSG00000185811,ENSG00000107485,ENSG00000134954,ENSG00000111252,ENSG00000185650,ENSG00000175354
positive regulation of leukocyte mediated immunity	Faid	0.01423	GATA3, CLNK, CD226, IL12A, RASGRP1, CD28	ENSG00000178562,ENSG00000168811,ENSG00000109684,ENSG00000107485,ENSG00000172575,ENSG00000150637
regulation of defense response	Faid	0.01634	GATA3, CLNK, TNFAIP3, IL2RA, ETS1, TNIP1, CD226, IL12A, RASGRP1, PTPN2, CD28	ENSG00000178562,ENSG00000168811,ENSG00000109684,ENSG00000145901,ENSG00000118503,ENSG00000134460,ENSG00000107485,ENSG00000134954,ENSG00000172575,ENSG00000175354,ENSG00000150637
negative regulation of cell activation	Faid	0.01769	RUNX3, CLNK, SH2B3, TNFAIP3, IL2RA, CTLA4, PTPN2	ENSG00000020633,ENSG00000163599,ENSG00000109684,ENSG00000118503,ENSG00000134460,ENSG00000111252,ENSG00000175354
regulation of leukocyte mediated cytotoxicity	Faid	0.01775	ICAM1, CD226, IL7R, IL12A, RASGRP1	ENSG00000168811,ENSG00000168685,ENSG00000172575,ENSG00000150637,ENSG00000090339
myeloid cell differentiation	Faid	0.02011	GATA3, SH2B3, CD101, ETS1, IRF4, FLI1, PTPN2, ZFP36L1, IKZF1	ENSG00000134256,ENSG00000137265,ENSG00000185811,ENSG00000107485,ENSG00000134954,ENSG00000151702,ENSG00000111252,ENSG00000185650,ENSG00000175354
spongiotrophoblast layer development	Faid	0.02055	IGF2, ASCL2, ZFP36L1	ENSG00000167244,ENSG00000183734,ENSG00000185650
positive regulation of multicellular organismal process	Faid	0.02117	RUNX3, CTSH, PRKD2, GATA3, CLNK, IRF5, CD101, IL2RA, ETS1, IRF4, CD226, IGF2, IL7R, IL12A, RASGRP1, CD28, ZFP36L1	ENSG00000020633,ENSG00000134256,ENSG00000178562,ENSG00000168811,ENSG00000109684,ENSG00000168685,ENSG00000137265,ENSG00000128604,ENSG00000134460,ENSG00000107485,ENSG00000167244,ENSG00000134954,ENSG00000185650,ENSG00000172575,ENSG00000103811,ENSG00000150637,ENSG00000105287
response to organic substance	Faid	0.0304	RUNX3, ICAM1, SYNGR1, IL2RB, CTSH, PRKD2, GATA3, SH2B3, TNFAIP3, IRF5, IL2RA, STAT4, AFF3, PAM, TNIP1, ARID5B, IGF2, IL7R, IL12A, PTPN2, TUFM, TH, RNLS, ZFP36L1, UBE2L3	ENSG00000020633,ENSG00000144218,ENSG00000138378,ENSG00000168811,ENSG00000168685,ENSG00000145730,ENSG00000145901,ENSG00000118503,ENSG00000128604,ENSG00000134460,ENSG00000107485,ENSG00000150347,ENSG00000184719,ENSG00000167244,ENSG00000180176,ENSG00000111252,ENSG00000185650,ENSG00000103811,ENSG00000178952,ENSG00000175354,ENSG00000090339,ENSG00000105287,ENSG00000185651,ENSG00000100385,ENSG00000100321
regulation of gene expression	Faid	0.03125	RUNX3, ASCC2, CTSH, PRKD2, GLIS3, GATA3, CLNK, BACH2, TNFAIP3, RPAP2, IRF5, ETS1, AHI1, IRF4, STAT4, TLE3, AFF3, PAM, TNIP1, ARID5B, CD226, FLI1, ASZ1, UBASH3A, IGF2, IL7R, IL12A, RASGRP1, PTPN2, CD28, ASCL2, ZFP36L1, UBE2L3, POU3F1, IKZF1, INPP5B	ENSG00000020633,ENSG00000204084,ENSG00000185668,ENSG00000122484,ENSG00000144218,ENSG00000138378,ENSG00000178562,ENSG00000168811,ENSG00000109684,ENSG00000168685,ENSG00000145730,ENSG00000145901,ENSG00000137265,ENSG00000112182,ENSG00000135541,ENSG00000118503,ENSG00000185811,ENSG00000154438,ENSG00000128604,ENSG00000107249,ENSG00000107485,ENSG00000150347,ENSG00000167244,ENSG00000183734,ENSG00000134954…
regulation of T cell receptor signaling pathway	Faid	0.03272	PRKD2, CD226, UBASH3A, PTPN2	ENSG00000175354,ENSG00000150637,ENSG00000105287,ENSG00000160185
regulation of response to external stimulus	Faid	0.03671	PRKD2, GATA3, CLNK, SH2B3, TNFAIP3, IL2RA, ETS1, TNIP1, CD226, IL12A, RASGRP1, PTPN2, CD28	ENSG00000178562,ENSG00000168811,ENSG00000109684,ENSG00000145901,ENSG00000118503,ENSG00000134460,ENSG00000107485,ENSG00000134954,ENSG00000111252,ENSG00000172575,ENSG00000175354,ENSG00000150637,ENSG00000105287
positive regulation of leukocyte activation	Faid	0.03872	RUNX3, GATA3, IL2RA, CD226, IGF2, IL7R, IL12A, RASGRP1, CD28	ENSG00000020633,ENSG00000178562,ENSG00000168811,ENSG00000168685,ENSG00000134460,ENSG00000107485,ENSG00000167244,ENSG00000172575,ENSG00000150637
negative regulation of lymphocyte activation	Faid	0.03993	RUNX3, CLNK, TNFAIP3, IL2RA, CTLA4, PTPN2	ENSG00000020633,ENSG00000163599,ENSG00000109684,ENSG00000118503,ENSG00000134460,ENSG00000175354
antigen receptor-mediated signaling pathway	Faid	0.04009	PRKD2, GATA3, CD226, UBASH3A, CTLA4, PTPN2, CD28	ENSG00000178562,ENSG00000163599,ENSG00000107485,ENSG00000175354,ENSG00000150637,ENSG00000105287,ENSG00000160185
regulation of cell killing	Faid	0.04027	ICAM1, CD226, IL7R, IL12A, RASGRP1	ENSG00000168811,ENSG00000168685,ENSG00000172575,ENSG00000150637,ENSG00000090339
leukocyte mediated immunity	Faid	0.04231	ICAM1, CTSH, GATA3, CLNK, CD226, IL7R, IL12A, RASGRP1, CD28	ENSG00000178562,ENSG00000168811,ENSG00000109684,ENSG00000168685,ENSG00000107485,ENSG00000172575,ENSG00000103811,ENSG00000150637,ENSG00000090339
natural killer cell activation	Faid	0.04232	IL2RB, GATA3, CLNK, IL12A, RASGRP1	ENSG00000168811,ENSG00000109684,ENSG00000107485,ENSG00000172575,ENSG00000100385
regulation of natural killer cell mediated immunity	Faid	0.0424	CLNK, CD226, IL12A, RASGRP1	ENSG00000168811,ENSG00000109684,ENSG00000172575,ENSG00000150637
leukocyte proliferation	Faid	0.0486	TNFAIP3, IL2RA, CTLA4, IGF2, IL7R, IL12A, RASGRP1, CD28	ENSG00000178562,ENSG00000163599,ENSG00000168811,ENSG00000168685,ENSG00000118503,ENSG00000134460,ENSG00000167244,ENSG00000172575
B cell activation	Faid	0.0486	SKAP2, TNFAIP3, CTLA4, IL7R, RASGRP1, PTPN2, CD28, ZFP36L1	ENSG00000178562,ENSG00000163599,ENSG00000168685,ENSG00000118503,ENSG00000005020,ENSG00000185650,ENSG00000172575,ENSG00000175354
myeloid cell homeostasis	Faid	0.04896	GATA3, SH2B3, ETS1, PTPN2, ZFP36L1, IKZF1	ENSG00000185811,ENSG00000107485,ENSG00000134954,ENSG00000111252,ENSG00000185650,ENSG00000175354
interleukin-2 receptor complex	Faid	0.003721	IL2RB, IL2RA	ENSG00000134460,ENSG00000100385
cytosol	Faid	0.01555	SKAP2, RUNX3, CLEC16A, IL2RB, CEP192, CTSH, PRKD2, SH2B3, BACH2, GCA, TNFAIP3, RPAP2, IRF5, SYT6, AP4B1, AHI1, IRF4, STAT4, AFF3, TNIP1, FLI1, UBASH3A, TAGAP, IL7R, PFKFB3, RASGRP1, PTPN2, RMI2, CD28, TH, ZFP36L1, UBE2L3, IKZF1, INPP5B, KRTAP5-6, PBOV1	ENSG00000020633,ENSG00000204084,ENSG00000122484,ENSG00000134262,ENSG00000134207,ENSG00000144218,ENSG00000115271,ENSG00000138378,ENSG00000178562,ENSG00000168685,ENSG00000145901,ENSG00000137265,ENSG00000112182,ENSG00000135541,ENSG00000118503,ENSG00000254440,ENSG00000164691,ENSG00000005020,ENSG00000185811,ENSG00000128604,ENSG00000170525,ENSG00000205864,ENSG00000180176,ENSG00000151702,ENSG00000111252…
interleukin-2 receptor activity	Faid	0.02504	IL2RB, IL2RA	ENSG00000134460,ENSG00000100385
interleukin-2 binding	Faid	0.02504	IL2RB, IL2RA	ENSG00000134460,ENSG00000100385
leukocyte activation	Falrg	1.41e-09	RUNX3, PRKCQ, SMARCE1, IL4R, ITGB8, IL1RL1, IL18RAP, ID2, TNFSF4, IL2RA, LRRC32, CAMK4, MERTK, IL6R, SLAMF6, STAT6, SMAD3, IL7R, IL13, THEMIS, TLR1, ZFP36L1, CARD11	ENSG00000020633,ENSG00000160712,ENSG00000162739,ENSG00000117586,ENSG00000115738,ENSG00000115602,ENSG00000115607,ENSG00000153208,ENSG00000174125,ENSG00000168685,ENSG00000152495,ENSG00000169194,ENSG00000172673,ENSG00000198286,ENSG00000105855,ENSG00000134460,ENSG00000065675,ENSG00000137507,ENSG00000166888,ENSG00000185650,ENSG00000166949,ENSG00000077238,ENSG00000073584
regulation of immune system process	Falrg	2.568e-09	RUNX3, PRKCQ, SMARCE1, IL4R, IL1R1, IL1RL1, IL18RAP, ID2, TNFSF4, IL2RA, ETS1, LRRC32, ECM1, CAMK4, MERTK, SPPL3, IL6R, SLAMF6, CD200R1, STAT6, SMAD3, IL7R, IL13, THEMIS, TLR1, ZFP36L1, CARD11	ENSG00000020633,ENSG00000143369,ENSG00000160712,ENSG00000162739,ENSG00000117586,ENSG00000115738,ENSG00000115594,ENSG00000115602,ENSG00000115607,ENSG00000153208,ENSG00000163606,ENSG00000174125,ENSG00000168685,ENSG00000152495,ENSG00000169194,ENSG00000172673,ENSG00000198286,ENSG00000134460,ENSG00000065675,ENSG00000137507,ENSG00000134954,ENSG00000166888,ENSG00000157837,ENSG00000185650,ENSG00000166949…
cell activation	Falrg	2.198e-08	RUNX3, PRKCQ, SMARCE1, IL4R, ITGB8, IL1RL1, IL18RAP, ID2, TNFSF4, IL2RA, LRRC32, CAMK4, MERTK, IL6R, SLAMF6, STAT6, SMAD3, IL7R, IL13, THEMIS, TLR1, ZFP36L1, CARD11	ENSG00000020633,ENSG00000160712,ENSG00000162739,ENSG00000117586,ENSG00000115738,ENSG00000115602,ENSG00000115607,ENSG00000153208,ENSG00000174125,ENSG00000168685,ENSG00000152495,ENSG00000169194,ENSG00000172673,ENSG00000198286,ENSG00000105855,ENSG00000134460,ENSG00000065675,ENSG00000137507,ENSG00000166888,ENSG00000185650,ENSG00000166949,ENSG00000077238,ENSG00000073584
mononuclear cell differentiation	Falrg	2.777e-08	RUNX3, SMARCE1, IL4R, ITGB8, ID2, TNFSF4, IL2RA, CAMK4, MERTK, IL6R, SLAMF6, STAT6, IL7R, THEMIS, ZFP36L1, CARD11	ENSG00000020633,ENSG00000160712,ENSG00000162739,ENSG00000117586,ENSG00000115738,ENSG00000153208,ENSG00000168685,ENSG00000152495,ENSG00000172673,ENSG00000198286,ENSG00000105855,ENSG00000134460,ENSG00000166888,ENSG00000185650,ENSG00000077238,ENSG00000073584
lymphocyte differentiation	Falrg	6.89e-08	RUNX3, SMARCE1, IL4R, ID2, TNFSF4, IL2RA, CAMK4, MERTK, IL6R, SLAMF6, STAT6, IL7R, THEMIS, ZFP36L1, CARD11	ENSG00000020633,ENSG00000160712,ENSG00000162739,ENSG00000117586,ENSG00000115738,ENSG00000153208,ENSG00000168685,ENSG00000152495,ENSG00000172673,ENSG00000198286,ENSG00000134460,ENSG00000166888,ENSG00000185650,ENSG00000077238,ENSG00000073584
T cell differentiation	Falrg	1.281e-07	RUNX3, SMARCE1, IL4R, TNFSF4, IL2RA, CAMK4, IL6R, SLAMF6, STAT6, IL7R, THEMIS, ZFP36L1, CARD11	ENSG00000020633,ENSG00000160712,ENSG00000162739,ENSG00000117586,ENSG00000168685,ENSG00000152495,ENSG00000172673,ENSG00000198286,ENSG00000134460,ENSG00000166888,ENSG00000185650,ENSG00000077238,ENSG00000073584
immune system process	Falrg	1.392e-07	RUNX3, PRKCQ, SMARCE1, IL4R, CSF2RB, ITGB8, BACH2, IL1R1, IL1RL1, IL18RAP, ID2, FASLG, TNFSF4, IL2RA, ETS1, LRRC32, ECM1, CAMK4, BCL2L11, MERTK, SPPL3, IL6R, SLAMF6, PGLYRP4, CD200R1, STAT6, SMAD3, IL7R, IL13, THEMIS, TLR1, CCR4, ZFP36L1, CARD11	ENSG00000020633,ENSG00000143369,ENSG00000163218,ENSG00000160712,ENSG00000162739,ENSG00000117560,ENSG00000117586,ENSG00000115738,ENSG00000115594,ENSG00000115602,ENSG00000115607,ENSG00000153208,ENSG00000153094,ENSG00000183813,ENSG00000163606,ENSG00000174125,ENSG00000168685,ENSG00000152495,ENSG00000169194,ENSG00000112182,ENSG00000172673,ENSG00000198286,ENSG00000105855,ENSG00000134460,ENSG00000065675…
T cell activation	Falrg	2.059e-07	RUNX3, PRKCQ, SMARCE1, IL4R, TNFSF4, IL2RA, LRRC32, CAMK4, IL6R, SLAMF6, STAT6, SMAD3, IL7R, THEMIS, ZFP36L1, CARD11	ENSG00000020633,ENSG00000160712,ENSG00000162739,ENSG00000117586,ENSG00000168685,ENSG00000152495,ENSG00000172673,ENSG00000198286,ENSG00000134460,ENSG00000065675,ENSG00000137507,ENSG00000166888,ENSG00000185650,ENSG00000166949,ENSG00000077238,ENSG00000073584
lymphocyte activation	Falrg	2.68e-07	RUNX3, PRKCQ, SMARCE1, IL4R, ID2, TNFSF4, IL2RA, LRRC32, CAMK4, MERTK, IL6R, SLAMF6, STAT6, SMAD3, IL7R, IL13, THEMIS, ZFP36L1, CARD11	ENSG00000020633,ENSG00000160712,ENSG00000162739,ENSG00000117586,ENSG00000115738,ENSG00000153208,ENSG00000168685,ENSG00000152495,ENSG00000169194,ENSG00000172673,ENSG00000198286,ENSG00000134460,ENSG00000065675,ENSG00000137507,ENSG00000166888,ENSG00000185650,ENSG00000166949,ENSG00000077238,ENSG00000073584
regulation of multicellular organismal process	Falrg	2.962e-07	RUNX3, PRKCQ, SMARCE1, IL4R, ITGB8, IL1R1, IL1RL1, ID2, FASLG, TNFSF4, STAT5A, IL2RA, ETS1, AHI1, PLXNC1, LRRC32, BLTP1, ECM1, CAMK4, BCL2L11, MERTK, IL6R, SLAMF6, CD200R1, STAT6, SMAD3, IL7R, IL13, CFL1, TLR1, ZFP36L1, SLC22A5, CARD11	ENSG00000020633,ENSG00000143369,ENSG00000160712,ENSG00000162739,ENSG00000117560,ENSG00000117586,ENSG00000115738,ENSG00000115594,ENSG00000115602,ENSG00000153208,ENSG00000153094,ENSG00000163606,ENSG00000174125,ENSG00000138688,ENSG00000168685,ENSG00000152495,ENSG00000197375,ENSG00000169194,ENSG00000135541,ENSG00000198286,ENSG00000105855,ENSG00000134460,ENSG00000065675,ENSG00000172757,ENSG00000137507…
CD4-positive, alpha-beta T cell activation	Falrg	7.63e-07	RUNX3, PRKCQ, IL4R, TNFSF4, IL2RA, IL6R, SLAMF6, STAT6, CARD11	ENSG00000020633,ENSG00000160712,ENSG00000162739,ENSG00000117586,ENSG00000198286,ENSG00000134460,ENSG00000065675,ENSG00000166888,ENSG00000077238
immune response	Falrg	8.213e-07	PRKCQ, IL4R, CSF2RB, ITGB8, BACH2, IL1R1, IL1RL1, IL18RAP, FASLG, TNFSF4, IL2RA, ETS1, ECM1, CAMK4, SPPL3, IL6R, SLAMF6, PGLYRP4, CD200R1, STAT6, SMAD3, IL7R, IL13, THEMIS, TLR1, CCR4, CARD11	ENSG00000143369,ENSG00000163218,ENSG00000160712,ENSG00000162739,ENSG00000117560,ENSG00000117586,ENSG00000115594,ENSG00000115602,ENSG00000115607,ENSG00000183813,ENSG00000163606,ENSG00000174125,ENSG00000168685,ENSG00000152495,ENSG00000169194,ENSG00000112182,ENSG00000172673,ENSG00000198286,ENSG00000105855,ENSG00000134460,ENSG00000065675,ENSG00000134954,ENSG00000166888,ENSG00000157837,ENSG00000166949…
leukocyte differentiation	Falrg	8.97e-07	RUNX3, SMARCE1, IL4R, ITGB8, ID2, TNFSF4, IL2RA, CAMK4, MERTK, IL6R, SLAMF6, STAT6, IL7R, THEMIS, ZFP36L1, CARD11	ENSG00000020633,ENSG00000160712,ENSG00000162739,ENSG00000117586,ENSG00000115738,ENSG00000153208,ENSG00000168685,ENSG00000152495,ENSG00000172673,ENSG00000198286,ENSG00000105855,ENSG00000134460,ENSG00000166888,ENSG00000185650,ENSG00000077238,ENSG00000073584
positive regulation of multicellular organismal process	Falrg	9.627e-07	RUNX3, PRKCQ, SMARCE1, IL4R, ITGB8, IL1R1, IL1RL1, ID2, TNFSF4, IL2RA, ETS1, PLXNC1, ECM1, IL6R, SLAMF6, STAT6, SMAD3, IL7R, IL13, CFL1, TLR1, ZFP36L1, SLC22A5, CARD11	ENSG00000020633,ENSG00000143369,ENSG00000160712,ENSG00000162739,ENSG00000117586,ENSG00000115738,ENSG00000115594,ENSG00000115602,ENSG00000174125,ENSG00000168685,ENSG00000197375,ENSG00000169194,ENSG00000198286,ENSG00000105855,ENSG00000134460,ENSG00000065675,ENSG00000172757,ENSG00000134954,ENSG00000166888,ENSG00000136040,ENSG00000185650,ENSG00000166949,ENSG00000077238,ENSG00000073584
immune system development	Falrg	1.174e-06	RUNX3, SMARCE1, IL4R, ITGB8, ID2, TNFSF4, IL2RA, ETS1, CAMK4, BCL2L11, MERTK, IL6R, SLAMF6, STAT6, SMAD3, IL7R, THEMIS, CCR4, ZFP36L1, CARD11	ENSG00000020633,ENSG00000160712,ENSG00000162739,ENSG00000117586,ENSG00000115738,ENSG00000153208,ENSG00000153094,ENSG00000183813,ENSG00000168685,ENSG00000152495,ENSG00000172673,ENSG00000198286,ENSG00000105855,ENSG00000134460,ENSG00000134954,ENSG00000166888,ENSG00000185650,ENSG00000166949,ENSG00000077238,ENSG00000073584
positive regulation of immune system process	Falrg	2.542e-06	RUNX3, PRKCQ, SMARCE1, IL4R, IL1R1, IL1RL1, IL18RAP, ID2, TNFSF4, IL2RA, SPPL3, IL6R, SLAMF6, STAT6, IL7R, IL13, THEMIS, ZFP36L1, CARD11	ENSG00000020633,ENSG00000160712,ENSG00000162739,ENSG00000117586,ENSG00000115738,ENSG00000115594,ENSG00000115602,ENSG00000115607,ENSG00000168685,ENSG00000169194,ENSG00000172673,ENSG00000198286,ENSG00000134460,ENSG00000065675,ENSG00000166888,ENSG00000157837,ENSG00000185650,ENSG00000077238,ENSG00000073584
regulation of leukocyte activation	Falrg	3.748e-06	RUNX3, PRKCQ, SMARCE1, IL4R, IL1RL1, ID2, TNFSF4, IL2RA, LRRC32, CAMK4, MERTK, STAT6, IL7R, IL13, ZFP36L1, CARD11	ENSG00000020633,ENSG00000117586,ENSG00000115738,ENSG00000115602,ENSG00000153208,ENSG00000168685,ENSG00000152495,ENSG00000169194,ENSG00000198286,ENSG00000134460,ENSG00000065675,ENSG00000137507,ENSG00000166888,ENSG00000185650,ENSG00000077238,ENSG00000073584
regulation of lymphocyte activation	Falrg	4.024e-06	RUNX3, PRKCQ, SMARCE1, IL4R, ID2, TNFSF4, IL2RA, LRRC32, CAMK4, MERTK, STAT6, IL7R, IL13, ZFP36L1, CARD11	ENSG00000020633,ENSG00000117586,ENSG00000115738,ENSG00000153208,ENSG00000168685,ENSG00000152495,ENSG00000169194,ENSG00000198286,ENSG00000134460,ENSG00000065675,ENSG00000137507,ENSG00000166888,ENSG00000185650,ENSG00000077238,ENSG00000073584
regulation of lymphocyte differentiation	Falrg	1.078e-05	RUNX3, SMARCE1, IL4R, ID2, TNFSF4, IL2RA, CAMK4, IL7R, ZFP36L1, CARD11	ENSG00000020633,ENSG00000117586,ENSG00000115738,ENSG00000168685,ENSG00000152495,ENSG00000198286,ENSG00000134460,ENSG00000185650,ENSG00000077238,ENSG00000073584
regulation of cell activation	Falrg	1.177e-05	RUNX3, PRKCQ, SMARCE1, IL4R, IL1RL1, ID2, TNFSF4, IL2RA, LRRC32, CAMK4, MERTK, STAT6, IL7R, IL13, ZFP36L1, CARD11	ENSG00000020633,ENSG00000117586,ENSG00000115738,ENSG00000115602,ENSG00000153208,ENSG00000168685,ENSG00000152495,ENSG00000169194,ENSG00000198286,ENSG00000134460,ENSG00000065675,ENSG00000137507,ENSG00000166888,ENSG00000185650,ENSG00000077238,ENSG00000073584
hematopoietic or lymphoid organ development	Falrg	2.052e-05	RUNX3, SMARCE1, IL4R, ITGB8, ID2, TNFSF4, IL2RA, ETS1, CAMK4, BCL2L11, MERTK, IL6R, SLAMF6, STAT6, IL7R, THEMIS, ZFP36L1, CARD11	ENSG00000020633,ENSG00000160712,ENSG00000162739,ENSG00000117586,ENSG00000115738,ENSG00000153208,ENSG00000153094,ENSG00000168685,ENSG00000152495,ENSG00000172673,ENSG00000198286,ENSG00000105855,ENSG00000134460,ENSG00000134954,ENSG00000166888,ENSG00000185650,ENSG00000077238,ENSG00000073584
alpha-beta T cell activation	Falrg	2.628e-05	RUNX3, PRKCQ, IL4R, TNFSF4, IL2RA, IL6R, SLAMF6, STAT6, CARD11	ENSG00000020633,ENSG00000160712,ENSG00000162739,ENSG00000117586,ENSG00000198286,ENSG00000134460,ENSG00000065675,ENSG00000166888,ENSG00000077238
inflammatory response	Falrg	4.716e-05	PRKCQ, IL4R, IL1R1, IL1RL1, IL18RAP, TNFSF4, IL2RA, ETS1, ECM1, CAMK4, IL6R, CD200R1, SMAD3, IL13, TLR1, CCR4	ENSG00000143369,ENSG00000160712,ENSG00000117586,ENSG00000115594,ENSG00000115602,ENSG00000115607,ENSG00000183813,ENSG00000163606,ENSG00000174125,ENSG00000152495,ENSG00000169194,ENSG00000134460,ENSG00000065675,ENSG00000134954,ENSG00000166949,ENSG00000077238
regulation of immune response	Falrg	4.718e-05	PRKCQ, IL4R, IL1R1, IL1RL1, IL18RAP, TNFSF4, ECM1, SPPL3, SLAMF6, CD200R1, STAT6, SMAD3, IL7R, IL13, THEMIS, TLR1, CARD11	ENSG00000143369,ENSG00000162739,ENSG00000117586,ENSG00000115594,ENSG00000115602,ENSG00000115607,ENSG00000163606,ENSG00000174125,ENSG00000168685,ENSG00000169194,ENSG00000172673,ENSG00000198286,ENSG00000065675,ENSG00000166888,ENSG00000157837,ENSG00000166949,ENSG00000077238
hemopoiesis	Falrg	6.927e-05	RUNX3, SMARCE1, IL4R, ITGB8, ID2, TNFSF4, IL2RA, ETS1, CAMK4, MERTK, IL6R, SLAMF6, STAT6, IL7R, THEMIS, ZFP36L1, CARD11	ENSG00000020633,ENSG00000160712,ENSG00000162739,ENSG00000117586,ENSG00000115738,ENSG00000153208,ENSG00000168685,ENSG00000152495,ENSG00000172673,ENSG00000198286,ENSG00000105855,ENSG00000134460,ENSG00000134954,ENSG00000166888,ENSG00000185650,ENSG00000077238,ENSG00000073584
cellular response to cytokine stimulus	Falrg	8.064e-05	IL4R, CSF2RB, IL1R1, IL1RL1, IL18RAP, FASLG, STAT5A, IL2RA, ECM1, CRNN, IL6R, STAT6, IL7R, IL13, CCR4, ZFP36L1	ENSG00000143369,ENSG00000143536,ENSG00000160712,ENSG00000117560,ENSG00000115594,ENSG00000115602,ENSG00000115607,ENSG00000183813,ENSG00000168685,ENSG00000169194,ENSG00000134460,ENSG00000166888,ENSG00000185650,ENSG00000077238,ENSG00000126561,ENSG00000100368
regulation of cytokine production	Falrg	0.0001289	PRKCQ, IL4R, ITGB8, IL1R1, IL1RL1, TNFSF4, LRRC32, MERTK, IL6R, SLAMF6, CD200R1, SMAD3, IL13, TLR1, CARD11	ENSG00000160712,ENSG00000162739,ENSG00000117586,ENSG00000115594,ENSG00000115602,ENSG00000153208,ENSG00000163606,ENSG00000174125,ENSG00000169194,ENSG00000198286,ENSG00000105855,ENSG00000065675,ENSG00000137507,ENSG00000166949,ENSG00000077238
cytokine production	Falrg	0.0001433	PRKCQ, IL4R, ITGB8, IL1R1, IL1RL1, TNFSF4, LRRC32, MERTK, IL6R, SLAMF6, CD200R1, SMAD3, IL13, TLR1, CARD11	ENSG00000160712,ENSG00000162739,ENSG00000117586,ENSG00000115594,ENSG00000115602,ENSG00000153208,ENSG00000163606,ENSG00000174125,ENSG00000169194,ENSG00000198286,ENSG00000105855,ENSG00000065675,ENSG00000137507,ENSG00000166949,ENSG00000077238
adaptive immune response based on somatic recombination of immune receptors built from immunoglobulin superfamily domains	Falrg	0.0001583	PRKCQ, IL4R, CSF2RB, BACH2, IL1R1, IL1RL1, TNFSF4, IL6R, SLAMF6, STAT6, IL7R	ENSG00000160712,ENSG00000162739,ENSG00000117586,ENSG00000115594,ENSG00000115602,ENSG00000168685,ENSG00000112182,ENSG00000065675,ENSG00000166888,ENSG00000077238,ENSG00000100368
positive regulation of biological process	Falrg	0.0001838	RUNX3, CLEC16A, PRKCQ, SMARCE1, IL4R, CSF2RB, ITGB8, IL1R1, IL1RL1, IL18RAP, ID2, FASLG, TNFSF4, PTPA, STAT5A, IL2RA, ETS1, PRR5L, AHI1, PLXNC1, LRRC32, NUSAP1, RERE, ECM1, CRNN, CAMK4, BCL2L11, MERTK, SPPL3, IL6R, SLAMF6, STAT6, SMAD3, IL7R, IL13, LMAN2, EFEMP2, THEMIS, CFL1, TLR1, CCR4, ZFP36L1, SLC22A5, CARD11, SCAF8, RTEL1	ENSG00000142599,ENSG00000020633,ENSG00000143369,ENSG00000143536,ENSG00000160712,ENSG00000162739,ENSG00000117560,ENSG00000117586,ENSG00000115738,ENSG00000115594,ENSG00000115602,ENSG00000115607,ENSG00000153208,ENSG00000153094,ENSG00000183813,ENSG00000174125,ENSG00000168685,ENSG00000152495,ENSG00000197375,ENSG00000169194,ENSG00000169223,ENSG00000172673,ENSG00000135541,ENSG00000213079,ENSG00000198286…
response to stress	Falrg	0.0001992	CLEC16A, PRKCQ, SMARCE1, IL4R, ERMP1, IL1R1, IL1RL1, IL18RAP, ID2, FASLG, TNFSF4, STAT5A, IL2RA, UBAC2, ETS1, PRR5L, ECM1, CRNN, CAMK4, BCL2L11, MERTK, EMSY, IL6R, SLAMF6, PGLYRP4, CD200R1, STAT6, SMAD3, IL7R, IL13, TLR1, ADO, CCR4, ZFP36L1, RTEL1	ENSG00000143369,ENSG00000143536,ENSG00000163218,ENSG00000160712,ENSG00000162739,ENSG00000117560,ENSG00000117586,ENSG00000115738,ENSG00000115594,ENSG00000115602,ENSG00000115607,ENSG00000153208,ENSG00000153094,ENSG00000183813,ENSG00000163606,ENSG00000174125,ENSG00000168685,ENSG00000152495,ENSG00000169194,ENSG00000099219,ENSG00000134460,ENSG00000065675,ENSG00000181915,ENSG00000135362,ENSG00000158636…
regulation of multicellular organismal development	Falrg	0.0002168	RUNX3, SMARCE1, IL4R, ITGB8, ID2, FASLG, TNFSF4, IL2RA, ETS1, AHI1, PLXNC1, BLTP1, ECM1, CAMK4, SMAD3, IL7R, IL13, CFL1, ZFP36L1, CARD11	ENSG00000020633,ENSG00000143369,ENSG00000117560,ENSG00000117586,ENSG00000115738,ENSG00000138688,ENSG00000168685,ENSG00000152495,ENSG00000169194,ENSG00000135541,ENSG00000198286,ENSG00000105855,ENSG00000134460,ENSG00000172757,ENSG00000134954,ENSG00000136040,ENSG00000185650,ENSG00000166949,ENSG00000077238,ENSG00000073584
regulation of developmental process	Falrg	0.0002583	RUNX3, SMARCE1, IL4R, ITGB8, DDX6, ID2, FASLG, TNFSF4, STAT5A, IL2RA, ETS1, AHI1, PLXNC1, BLTP1, ECM1, CAMK4, BCL2L11, IL6R, STAT6, SMAD3, IL7R, IL13, EFEMP2, CFL1, BBS12, ZFP36L1, CARD11	ENSG00000020633,ENSG00000143369,ENSG00000160712,ENSG00000117560,ENSG00000117586,ENSG00000115738,ENSG00000153094,ENSG00000138688,ENSG00000181004,ENSG00000168685,ENSG00000152495,ENSG00000169194,ENSG00000135541,ENSG00000198286,ENSG00000105855,ENSG00000134460,ENSG00000172638,ENSG00000172757,ENSG00000110367,ENSG00000134954,ENSG00000166888,ENSG00000136040,ENSG00000185650,ENSG00000166949,ENSG00000077238…
response to cytokine	Falrg	0.000332	IL4R, CSF2RB, IL1R1, IL1RL1, IL18RAP, FASLG, STAT5A, IL2RA, ECM1, CRNN, IL6R, STAT6, IL7R, IL13, CCR4, ZFP36L1	ENSG00000143369,ENSG00000143536,ENSG00000160712,ENSG00000117560,ENSG00000115594,ENSG00000115602,ENSG00000115607,ENSG00000183813,ENSG00000168685,ENSG00000169194,ENSG00000134460,ENSG00000166888,ENSG00000185650,ENSG00000077238,ENSG00000126561,ENSG00000100368
cytokine-mediated signaling pathway	Falrg	0.0003664	IL4R, CSF2RB, IL1R1, IL1RL1, IL18RAP, STAT5A, IL2RA, ECM1, IL6R, STAT6, IL7R, CCR4	ENSG00000143369,ENSG00000160712,ENSG00000115594,ENSG00000115602,ENSG00000115607,ENSG00000183813,ENSG00000168685,ENSG00000134460,ENSG00000166888,ENSG00000077238,ENSG00000126561,ENSG00000100368
defense response	Falrg	0.0004002	PRKCQ, IL4R, IL1R1, IL1RL1, IL18RAP, FASLG, TNFSF4, STAT5A, IL2RA, ETS1, ECM1, CAMK4, IL6R, SLAMF6, PGLYRP4, CD200R1, STAT6, SMAD3, IL7R, IL13, TLR1, CCR4	ENSG00000143369,ENSG00000163218,ENSG00000160712,ENSG00000162739,ENSG00000117560,ENSG00000117586,ENSG00000115594,ENSG00000115602,ENSG00000115607,ENSG00000183813,ENSG00000163606,ENSG00000174125,ENSG00000168685,ENSG00000152495,ENSG00000169194,ENSG00000134460,ENSG00000065675,ENSG00000134954,ENSG00000166888,ENSG00000166949,ENSG00000077238,ENSG00000126561
cell differentiation	Falrg	0.0004165	RUNX3, PRKCQ, AFF4, SMARCE1, IL4R, ITGB8, DDX6, ID2, FASLG, TNFSF4, IL2RA, ETS1, AHI1, PLXNC1, BLTP1, RERE, ECM1, FLG, CAMK4, MERTK, IL6R, SLAMF6, SLC25A46, STAT6, SMAD3, IL7R, IL13, EFEMP2, THEMIS, CFL1, BBS12, ACTL9, TDRKH, CCR4, ZFP36L1, CARD11	ENSG00000142599,ENSG00000020633,ENSG00000143369,ENSG00000182134,ENSG00000143631,ENSG00000160712,ENSG00000162739,ENSG00000117560,ENSG00000117586,ENSG00000115738,ENSG00000153208,ENSG00000183813,ENSG00000138688,ENSG00000181004,ENSG00000168685,ENSG00000164209,ENSG00000152495,ENSG00000169194,ENSG00000072364,ENSG00000172673,ENSG00000135541,ENSG00000198286,ENSG00000105855,ENSG00000134460,ENSG00000065675…
cellular developmental process	Falrg	0.0004819	RUNX3, PRKCQ, AFF4, SMARCE1, IL4R, ITGB8, DDX6, ID2, FASLG, TNFSF4, IL2RA, ETS1, AHI1, PLXNC1, BLTP1, RERE, ECM1, FLG, CAMK4, MERTK, IL6R, SLAMF6, SLC25A46, STAT6, SMAD3, IL7R, IL13, EFEMP2, THEMIS, CFL1, BBS12, ACTL9, TDRKH, CCR4, ZFP36L1, CARD11	ENSG00000142599,ENSG00000020633,ENSG00000143369,ENSG00000182134,ENSG00000143631,ENSG00000160712,ENSG00000162739,ENSG00000117560,ENSG00000117586,ENSG00000115738,ENSG00000153208,ENSG00000183813,ENSG00000138688,ENSG00000181004,ENSG00000168685,ENSG00000164209,ENSG00000152495,ENSG00000169194,ENSG00000072364,ENSG00000172673,ENSG00000135541,ENSG00000198286,ENSG00000105855,ENSG00000134460,ENSG00000065675…
regulation of leukocyte differentiation	Falrg	0.0004909	RUNX3, SMARCE1, IL4R, ID2, TNFSF4, IL2RA, CAMK4, IL7R, ZFP36L1, CARD11	ENSG00000020633,ENSG00000117586,ENSG00000115738,ENSG00000168685,ENSG00000152495,ENSG00000198286,ENSG00000134460,ENSG00000185650,ENSG00000077238,ENSG00000073584
positive regulation of developmental process	Falrg	0.000563	RUNX3, SMARCE1, IL4R, ITGB8, ID2, TNFSF4, IL2RA, ETS1, AHI1, PLXNC1, ECM1, IL6R, STAT6, SMAD3, IL7R, IL13, EFEMP2, CFL1, ZFP36L1	ENSG00000020633,ENSG00000143369,ENSG00000160712,ENSG00000117586,ENSG00000115738,ENSG00000168685,ENSG00000169194,ENSG00000135541,ENSG00000105855,ENSG00000134460,ENSG00000172638,ENSG00000172757,ENSG00000134954,ENSG00000166888,ENSG00000136040,ENSG00000185650,ENSG00000166949,ENSG00000077238,ENSG00000073584
regulation of hemopoiesis	Falrg	0.0006184	RUNX3, SMARCE1, IL4R, ID2, TNFSF4, IL2RA, ETS1, CAMK4, IL7R, ZFP36L1, CARD11	ENSG00000020633,ENSG00000117586,ENSG00000115738,ENSG00000168685,ENSG00000152495,ENSG00000198286,ENSG00000134460,ENSG00000134954,ENSG00000185650,ENSG00000077238,ENSG00000073584
regulation of T cell differentiation	Falrg	0.0006503	RUNX3, SMARCE1, IL4R, TNFSF4, IL2RA, CAMK4, IL7R, CARD11	ENSG00000020633,ENSG00000117586,ENSG00000168685,ENSG00000152495,ENSG00000198286,ENSG00000134460,ENSG00000077238,ENSG00000073584
positive regulation of leukocyte differentiation	Falrg	0.0007381	RUNX3, SMARCE1, IL4R, ID2, TNFSF4, IL2RA, IL7R, ZFP36L1	ENSG00000020633,ENSG00000117586,ENSG00000115738,ENSG00000168685,ENSG00000134460,ENSG00000185650,ENSG00000077238,ENSG00000073584
positive regulation of hemopoiesis	Falrg	0.0007381	RUNX3, SMARCE1, IL4R, ID2, TNFSF4, IL2RA, IL7R, ZFP36L1	ENSG00000020633,ENSG00000117586,ENSG00000115738,ENSG00000168685,ENSG00000134460,ENSG00000185650,ENSG00000077238,ENSG00000073584
regulation of CD4-positive, alpha-beta T cell activation	Falrg	0.0008096	RUNX3, PRKCQ, IL4R, TNFSF4, IL2RA, CARD11	ENSG00000020633,ENSG00000117586,ENSG00000198286,ENSG00000134460,ENSG00000065675,ENSG00000077238
cell adhesion	Falrg	0.0008816	RUNX3, PRKCQ, SMARCE1, IL4R, ITGB8, TNFSF4, IL2RA, ETS1, PLXNC1, LRRC32, CRNN, LPP, BCL2L11, MERTK, CD200R1, SMAD3, IL7R, EFEMP2, ZFP36L1, CARD11	ENSG00000020633,ENSG00000143536,ENSG00000117586,ENSG00000153208,ENSG00000153094,ENSG00000163606,ENSG00000145012,ENSG00000168685,ENSG00000198286,ENSG00000105855,ENSG00000134460,ENSG00000065675,ENSG00000172638,ENSG00000137507,ENSG00000134954,ENSG00000136040,ENSG00000185650,ENSG00000166949,ENSG00000077238,ENSG00000073584
cell population proliferation	Falrg	0.0009345	RUNX3, PRKCQ, IL4R, CSF2RB, IL18RAP, ID2, FASLG, TNFSF4, STAT5A, IL2RA, ETS1, LRRC32, RERE, ECM1, CRNN, IL6R, STAT6, SMAD3, IL7R, IL13, EFEMP2, ZFP36L1, CARD11	ENSG00000142599,ENSG00000020633,ENSG00000143369,ENSG00000143536,ENSG00000160712,ENSG00000117560,ENSG00000117586,ENSG00000115738,ENSG00000115607,ENSG00000168685,ENSG00000169194,ENSG00000198286,ENSG00000134460,ENSG00000065675,ENSG00000172638,ENSG00000137507,ENSG00000134954,ENSG00000166888,ENSG00000185650,ENSG00000166949,ENSG00000077238,ENSG00000126561,ENSG00000100368
regulation of cell population proliferation	Falrg	0.001002	RUNX3, PRKCQ, IL4R, CSF2RB, ID2, FASLG, TNFSF4, STAT5A, IL2RA, ETS1, LRRC32, ECM1, CRNN, IL6R, STAT6, SMAD3, IL7R, IL13, EFEMP2, ZFP36L1, CARD11	ENSG00000020633,ENSG00000143369,ENSG00000143536,ENSG00000160712,ENSG00000117560,ENSG00000117586,ENSG00000115738,ENSG00000168685,ENSG00000169194,ENSG00000198286,ENSG00000134460,ENSG00000065675,ENSG00000172638,ENSG00000137507,ENSG00000134954,ENSG00000166888,ENSG00000185650,ENSG00000166949,ENSG00000077238,ENSG00000126561,ENSG00000100368
negative regulation of immune system process	Falrg	0.001015	RUNX3, IL4R, IL1RL1, ID2, TNFSF4, IL2RA, LRRC32, MERTK, CD200R1, STAT6, IL7R	ENSG00000020633,ENSG00000117586,ENSG00000115738,ENSG00000115602,ENSG00000153208,ENSG00000163606,ENSG00000168685,ENSG00000134460,ENSG00000137507,ENSG00000166888,ENSG00000077238
regulation of gene expression	Falrg	0.001058	RUNX3, PRKCQ, AFF4, SMARCE1, IL4R, ITGB8, DDX6, BACH2, IL1R1, IL1RL1, IL18RAP, ID2, FASLG, TNFSF4, STAT5A, ETS1, PRR5L, AHI1, LRRC32, RERE, ECM1, CRNN, CAMK4, MERTK, JAZF1, EMSY, IL6R, SLAMF6, CD200R1, STAT6, SMAD3, IL7R, IL13, ZNF217, CSDC2, TLR1, TDRKH, ZFP36L1, CARD11, ZBTB10, SCAF8	ENSG00000142599,ENSG00000020633,ENSG00000143369,ENSG00000182134,ENSG00000143536,ENSG00000160712,ENSG00000162739,ENSG00000117560,ENSG00000117586,ENSG00000115738,ENSG00000115594,ENSG00000115602,ENSG00000115607,ENSG00000153208,ENSG00000163606,ENSG00000174125,ENSG00000168685,ENSG00000152495,ENSG00000169194,ENSG00000072364,ENSG00000112182,ENSG00000135541,ENSG00000213079,ENSG00000198286,ENSG00000105855…
positive regulation of cell differentiation	Falrg	0.001285	RUNX3, SMARCE1, IL4R, ID2, TNFSF4, IL2RA, ETS1, AHI1, PLXNC1, IL6R, SMAD3, IL7R, IL13, EFEMP2, ZFP36L1	ENSG00000020633,ENSG00000160712,ENSG00000117586,ENSG00000115738,ENSG00000168685,ENSG00000169194,ENSG00000135541,ENSG00000134460,ENSG00000172638,ENSG00000134954,ENSG00000136040,ENSG00000185650,ENSG00000166949,ENSG00000077238,ENSG00000073584
positive regulation of leukocyte activation	Falrg	0.001302	RUNX3, PRKCQ, SMARCE1, IL4R, IL1RL1, TNFSF4, IL2RA, STAT6, IL7R, IL13, CARD11	ENSG00000020633,ENSG00000117586,ENSG00000115602,ENSG00000168685,ENSG00000169194,ENSG00000198286,ENSG00000134460,ENSG00000065675,ENSG00000166888,ENSG00000077238,ENSG00000073584
positive regulation of leukocyte cell-cell adhesion	Falrg	0.001322	RUNX3, PRKCQ, SMARCE1, IL4R, TNFSF4, IL2RA, ETS1, IL7R, CARD11	ENSG00000020633,ENSG00000117586,ENSG00000168685,ENSG00000198286,ENSG00000134460,ENSG00000065675,ENSG00000134954,ENSG00000077238,ENSG00000073584
positive regulation of response to stimulus	Falrg	0.00159	CLEC16A, PRKCQ, SMARCE1, IL4R, IL1R1, IL1RL1, IL18RAP, FASLG, TNFSF4, ETS1, PRR5L, ECM1, BCL2L11, SPPL3, IL6R, SLAMF6, STAT6, SMAD3, IL7R, IL13, THEMIS, TLR1, CCR4, CARD11	ENSG00000143369,ENSG00000160712,ENSG00000162739,ENSG00000117560,ENSG00000117586,ENSG00000115594,ENSG00000115602,ENSG00000115607,ENSG00000153094,ENSG00000183813,ENSG00000174125,ENSG00000168685,ENSG00000169194,ENSG00000172673,ENSG00000198286,ENSG00000065675,ENSG00000135362,ENSG00000134954,ENSG00000166888,ENSG00000157837,ENSG00000166949,ENSG00000038532,ENSG00000077238,ENSG00000073584
T-helper 1 type immune response	Falrg	0.00165	IL4R, IL1R1, IL1RL1, TNFSF4, STAT6	ENSG00000117586,ENSG00000115594,ENSG00000115602,ENSG00000166888,ENSG00000077238
CD4-positive, alpha-beta T cell differentiation	Falrg	0.001675	RUNX3, IL4R, TNFSF4, IL6R, SLAMF6, STAT6	ENSG00000020633,ENSG00000160712,ENSG00000162739,ENSG00000117586,ENSG00000166888,ENSG00000077238
regulation of cell differentiation	Falrg	0.001724	RUNX3, SMARCE1, IL4R, DDX6, ID2, TNFSF4, IL2RA, ETS1, AHI1, PLXNC1, BLTP1, CAMK4, IL6R, SMAD3, IL7R, IL13, EFEMP2, BBS12, ZFP36L1, CARD11	ENSG00000020633,ENSG00000160712,ENSG00000117586,ENSG00000115738,ENSG00000138688,ENSG00000181004,ENSG00000168685,ENSG00000152495,ENSG00000169194,ENSG00000135541,ENSG00000198286,ENSG00000134460,ENSG00000172638,ENSG00000110367,ENSG00000134954,ENSG00000136040,ENSG00000185650,ENSG00000166949,ENSG00000077238,ENSG00000073584
positive regulation of gene expression	Falrg	0.001732	PRKCQ, IL4R, ITGB8, IL1R1, IL1RL1, ID2, TNFSF4, ETS1, LRRC32, IL6R, SLAMF6, STAT6, SMAD3, IL7R, IL13, TLR1, CARD11	ENSG00000160712,ENSG00000162739,ENSG00000117586,ENSG00000115738,ENSG00000115594,ENSG00000115602,ENSG00000174125,ENSG00000168685,ENSG00000169194,ENSG00000198286,ENSG00000105855,ENSG00000065675,ENSG00000137507,ENSG00000134954,ENSG00000166888,ENSG00000166949,ENSG00000077238
regulation of leukocyte cell-cell adhesion	Falrg	0.001839	RUNX3, PRKCQ, SMARCE1, IL4R, TNFSF4, IL2RA, ETS1, LRRC32, IL7R, CARD11	ENSG00000020633,ENSG00000117586,ENSG00000168685,ENSG00000198286,ENSG00000134460,ENSG00000065675,ENSG00000137507,ENSG00000134954,ENSG00000077238,ENSG00000073584
positive regulation of cell activation	Falrg	0.001846	RUNX3, PRKCQ, SMARCE1, IL4R, IL1RL1, TNFSF4, IL2RA, STAT6, IL7R, IL13, CARD11	ENSG00000020633,ENSG00000117586,ENSG00000115602,ENSG00000168685,ENSG00000169194,ENSG00000198286,ENSG00000134460,ENSG00000065675,ENSG00000166888,ENSG00000077238,ENSG00000073584
regulation of T cell activation	Falrg	0.002238	RUNX3, PRKCQ, SMARCE1, IL4R, TNFSF4, IL2RA, LRRC32, CAMK4, IL7R, CARD11	ENSG00000020633,ENSG00000117586,ENSG00000168685,ENSG00000152495,ENSG00000198286,ENSG00000134460,ENSG00000065675,ENSG00000137507,ENSG00000077238,ENSG00000073584
positive regulation of macromolecule metabolic process	Falrg	0.002295	RUNX3, PRKCQ, SMARCE1, IL4R, ITGB8, IL1R1, IL1RL1, ID2, FASLG, TNFSF4, PTPA, STAT5A, ETS1, PRR5L, AHI1, LRRC32, RERE, CAMK4, BCL2L11, SPPL3, IL6R, SLAMF6, STAT6, SMAD3, IL7R, IL13, TLR1, ZFP36L1, CARD11, SCAF8, RTEL1	ENSG00000142599,ENSG00000020633,ENSG00000160712,ENSG00000162739,ENSG00000117560,ENSG00000117586,ENSG00000115738,ENSG00000115594,ENSG00000115602,ENSG00000153094,ENSG00000174125,ENSG00000168685,ENSG00000152495,ENSG00000169194,ENSG00000135541,ENSG00000213079,ENSG00000198286,ENSG00000105855,ENSG00000119383,ENSG00000065675,ENSG00000135362,ENSG00000137507,ENSG00000134954,ENSG00000166888,ENSG00000157837…
T cell selection	Falrg	0.002498	IL6R, SLAMF6, STAT6, THEMIS, CARD11	ENSG00000160712,ENSG00000162739,ENSG00000172673,ENSG00000198286,ENSG00000166888
positive regulation of cytokine production	Falrg	0.002803	PRKCQ, IL4R, IL1R1, IL1RL1, TNFSF4, IL6R, SLAMF6, SMAD3, IL13, TLR1, CARD11	ENSG00000160712,ENSG00000162739,ENSG00000117586,ENSG00000115594,ENSG00000115602,ENSG00000174125,ENSG00000169194,ENSG00000198286,ENSG00000065675,ENSG00000166949,ENSG00000077238
positive regulation of cell adhesion	Falrg	0.002803	RUNX3, PRKCQ, SMARCE1, IL4R, TNFSF4, IL2RA, ETS1, SMAD3, IL7R, EFEMP2, CARD11	ENSG00000020633,ENSG00000117586,ENSG00000168685,ENSG00000198286,ENSG00000134460,ENSG00000065675,ENSG00000172638,ENSG00000134954,ENSG00000166949,ENSG00000077238,ENSG00000073584
cell surface receptor signaling pathway	Falrg	0.002872	PRKCQ, IL4R, CSF2RB, ITGB8, IL1R1, IL1RL1, IL18RAP, FASLG, STAT5A, IL2RA, UBAC2, AHI1, PLXNC1, LRRC32, ECM1, BCL2L11, MERTK, SPPL3, IL6R, CD200R1, STAT6, SMAD3, IL7R, IL13, THEMIS, CCR4, CARD11	ENSG00000143369,ENSG00000160712,ENSG00000117560,ENSG00000115594,ENSG00000115602,ENSG00000115607,ENSG00000153208,ENSG00000153094,ENSG00000183813,ENSG00000163606,ENSG00000168685,ENSG00000169194,ENSG00000172673,ENSG00000135541,ENSG00000198286,ENSG00000105855,ENSG00000134460,ENSG00000065675,ENSG00000137507,ENSG00000166888,ENSG00000136040,ENSG00000157837,ENSG00000134882,ENSG00000166949,ENSG00000077238…
homeostasis of number of cells	Falrg	0.002922	ID2, IL2RA, ETS1, BCL2L11, MERTK, IL7R, CCR4, ZFP36L1, CARD11	ENSG00000115738,ENSG00000153208,ENSG00000153094,ENSG00000183813,ENSG00000168685,ENSG00000198286,ENSG00000134460,ENSG00000134954,ENSG00000185650
negative regulation of T-helper 1 type immune response	Falrg	0.00337	IL4R, IL1RL1, TNFSF4	ENSG00000117586,ENSG00000115602,ENSG00000077238
positive regulation of lymphocyte activation	Falrg	0.003751	RUNX3, PRKCQ, SMARCE1, IL4R, TNFSF4, IL2RA, STAT6, IL7R, IL13, CARD11	ENSG00000020633,ENSG00000117586,ENSG00000168685,ENSG00000169194,ENSG00000198286,ENSG00000134460,ENSG00000065675,ENSG00000166888,ENSG00000077238,ENSG00000073584
multicellular organismal process	Falrg	0.0044	RUNX3, PRKCQ, AFF4, SMARCE1, IL4R, CSF2RB, ITGB8, DDX6, IL1R1, IL1RL1, ID2, FASLG, TNFSF4, DAW1, STAT5A, IL2RA, ETS1, AHI1, PLXNC1, LRRC32, BLTP1, RERE, ECM1, FLG, CAMK4, BCL2L11, MERTK, IL6R, SLAMF6, CD200R1, SLC25A46, STAT6, SMAD3, IL7R, IL13, EFEMP2, THEMIS, CFL1, TLR1, BBS12, ACTL9, TDRKH, CCR4, SPATA32, ZFP36L1, RTP5, SLC22A5, CARD11	ENSG00000142599,ENSG00000020633,ENSG00000143369,ENSG00000182134,ENSG00000143631,ENSG00000160712,ENSG00000162739,ENSG00000117560,ENSG00000117586,ENSG00000115738,ENSG00000115594,ENSG00000115602,ENSG00000153208,ENSG00000153094,ENSG00000123977,ENSG00000188011,ENSG00000183813,ENSG00000163606,ENSG00000174125,ENSG00000138688,ENSG00000181004,ENSG00000168685,ENSG00000164209,ENSG00000152495,ENSG00000197375…
adaptive immune response	Falrg	0.004445	PRKCQ, IL4R, CSF2RB, BACH2, IL1R1, IL1RL1, TNFSF4, CAMK4, IL6R, SLAMF6, STAT6, IL7R, THEMIS	ENSG00000160712,ENSG00000162739,ENSG00000117586,ENSG00000115594,ENSG00000115602,ENSG00000168685,ENSG00000152495,ENSG00000112182,ENSG00000172673,ENSG00000065675,ENSG00000166888,ENSG00000077238,ENSG00000100368
leukocyte cell-cell adhesion	Falrg	0.00449	RUNX3, PRKCQ, SMARCE1, IL4R, TNFSF4, IL2RA, ETS1, LRRC32, IL7R, CARD11	ENSG00000020633,ENSG00000117586,ENSG00000168685,ENSG00000198286,ENSG00000134460,ENSG00000065675,ENSG00000137507,ENSG00000134954,ENSG00000077238,ENSG00000073584
positive regulation of metabolic process	Falrg	0.004622	RUNX3, PRKCQ, SMARCE1, IL4R, ITGB8, IL1R1, IL1RL1, ID2, FASLG, TNFSF4, PTPA, STAT5A, ETS1, PRR5L, AHI1, LRRC32, RERE, CAMK4, BCL2L11, MERTK, SPPL3, IL6R, SLAMF6, STAT6, SMAD3, IL7R, IL13, TLR1, ZFP36L1, CARD11, SCAF8, RTEL1	ENSG00000142599,ENSG00000020633,ENSG00000160712,ENSG00000162739,ENSG00000117560,ENSG00000117586,ENSG00000115738,ENSG00000115594,ENSG00000115602,ENSG00000153208,ENSG00000153094,ENSG00000174125,ENSG00000168685,ENSG00000152495,ENSG00000169194,ENSG00000135541,ENSG00000213079,ENSG00000198286,ENSG00000105855,ENSG00000119383,ENSG00000065675,ENSG00000135362,ENSG00000137507,ENSG00000134954,ENSG00000166888…
regulation of leukocyte mediated immunity	Falrg	0.004741	IL4R, IL1R1, IL18RAP, TNFSF4, SLAMF6, STAT6, IL7R, IL13	ENSG00000162739,ENSG00000117586,ENSG00000115594,ENSG00000115607,ENSG00000168685,ENSG00000169194,ENSG00000166888,ENSG00000077238
negative regulation of lymphocyte activation	Falrg	0.004823	RUNX3, IL4R, ID2, TNFSF4, IL2RA, LRRC32, MERTK	ENSG00000020633,ENSG00000117586,ENSG00000115738,ENSG00000153208,ENSG00000134460,ENSG00000137507,ENSG00000077238
positive regulation of cell-cell adhesion	Falrg	0.004999	RUNX3, PRKCQ, SMARCE1, IL4R, TNFSF4, IL2RA, ETS1, IL7R, CARD11	ENSG00000020633,ENSG00000117586,ENSG00000168685,ENSG00000198286,ENSG00000134460,ENSG00000065675,ENSG00000134954,ENSG00000077238,ENSG00000073584
T cell apoptotic process	Falrg	0.005659	PRKCQ, FASLG, IL2RA, BCL2L11, IL7R	ENSG00000117560,ENSG00000153094,ENSG00000168685,ENSG00000134460,ENSG00000065675
positive regulation of T cell activation	Falrg	0.00709	RUNX3, PRKCQ, SMARCE1, IL4R, TNFSF4, IL2RA, IL7R, CARD11	ENSG00000020633,ENSG00000117586,ENSG00000168685,ENSG00000198286,ENSG00000134460,ENSG00000065675,ENSG00000077238,ENSG00000073584
regulation of macromolecule metabolic process	Falrg	0.00752	RUNX3, PRKCQ, AFF4, SMARCE1, IL4R, ITGB8, DDX6, BACH2, IL1R1, IL1RL1, IL18RAP, ID2, FASLG, TNFSF4, PTPA, STAT5A, ETS1, PRR5L, AHI1, LRRC32, RERE, ECM1, CRNN, CAMK4, BCL2L11, MERTK, JAZF1, SPPL3, EMSY, IL6R, SLAMF6, CD200R1, STAT6, SMAD3, IL7R, IL13, ZNF217, CSDC2, TLR1, TDRKH, ZFP36L1, CARD11, ZBTB10, SCAF8, RTEL1	ENSG00000142599,ENSG00000020633,ENSG00000143369,ENSG00000182134,ENSG00000143536,ENSG00000160712,ENSG00000162739,ENSG00000117560,ENSG00000117586,ENSG00000115738,ENSG00000115594,ENSG00000115602,ENSG00000115607,ENSG00000153208,ENSG00000153094,ENSG00000163606,ENSG00000174125,ENSG00000168685,ENSG00000152495,ENSG00000169194,ENSG00000072364,ENSG00000112182,ENSG00000135541,ENSG00000213079,ENSG00000198286…
regulation of alpha-beta T cell activation	Falrg	0.007765	RUNX3, PRKCQ, IL4R, TNFSF4, IL2RA, CARD11	ENSG00000020633,ENSG00000117586,ENSG00000198286,ENSG00000134460,ENSG00000065675,ENSG00000077238
regulation of adaptive immune response based on somatic recombination of immune receptors built from immunoglobulin superfamily domains	Falrg	0.008021	PRKCQ, IL4R, IL1R1, IL1RL1, TNFSF4, STAT6, IL7R	ENSG00000117586,ENSG00000115594,ENSG00000115602,ENSG00000168685,ENSG00000065675,ENSG00000166888,ENSG00000077238
alpha-beta T cell differentiation	Falrg	0.009039	RUNX3, IL4R, TNFSF4, IL6R, SLAMF6, STAT6	ENSG00000020633,ENSG00000160712,ENSG00000162739,ENSG00000117586,ENSG00000166888,ENSG00000077238
positive regulation of T cell differentiation	Falrg	0.009039	RUNX3, SMARCE1, IL4R, TNFSF4, IL2RA, IL7R	ENSG00000020633,ENSG00000117586,ENSG00000168685,ENSG00000134460,ENSG00000077238,ENSG00000073584
regulation of cell adhesion	Falrg	0.009781	RUNX3, PRKCQ, SMARCE1, IL4R, TNFSF4, IL2RA, ETS1, PLXNC1, LRRC32, SMAD3, IL7R, EFEMP2, CARD11	ENSG00000020633,ENSG00000117586,ENSG00000168685,ENSG00000198286,ENSG00000134460,ENSG00000065675,ENSG00000172638,ENSG00000137507,ENSG00000134954,ENSG00000136040,ENSG00000166949,ENSG00000077238,ENSG00000073584
T-helper cell differentiation	Falrg	0.009807	IL4R, TNFSF4, IL6R, SLAMF6, STAT6	ENSG00000160712,ENSG00000162739,ENSG00000117586,ENSG00000166888,ENSG00000077238
response to external stimulus	Falrg	0.00982	CLEC16A, PRKCQ, IL4R, CSF2RB, ITGB8, IL1R1, IL1RL1, IL18RAP, ID2, FASLG, TNFSF4, IL2RA, ETS1, PLXNC1, IL6R, SLAMF6, PGLYRP4, CD200R1, SMAD3, GNGT2, IL7R, IL13, CFL1, TLR1, CCR4, SLC22A5	ENSG00000163218,ENSG00000160712,ENSG00000162739,ENSG00000117560,ENSG00000117586,ENSG00000115738,ENSG00000115594,ENSG00000115602,ENSG00000115607,ENSG00000183813,ENSG00000163606,ENSG00000174125,ENSG00000168685,ENSG00000197375,ENSG00000169194,ENSG00000105855,ENSG00000134460,ENSG00000065675,ENSG00000172757,ENSG00000134954,ENSG00000136040,ENSG00000166949,ENSG00000038532,ENSG00000077238,ENSG00000167083…
regulation of T-helper 1 type immune response	Falrg	0.01009	IL4R, IL1R1, IL1RL1, TNFSF4	ENSG00000117586,ENSG00000115594,ENSG00000115602,ENSG00000077238
leukocyte apoptotic process	Falrg	0.01048	PRKCQ, FASLG, IL2RA, BCL2L11, MERTK, IL7R	ENSG00000117560,ENSG00000153208,ENSG00000153094,ENSG00000168685,ENSG00000134460,ENSG00000065675
leukocyte proliferation	Falrg	0.0107	PRKCQ, CSF2RB, TNFSF4, IL2RA, LRRC32, STAT6, IL7R, IL13, CARD11	ENSG00000117586,ENSG00000168685,ENSG00000169194,ENSG00000198286,ENSG00000134460,ENSG00000065675,ENSG00000137507,ENSG00000166888,ENSG00000100368
leukocyte mediated immunity	Falrg	0.01126	IL4R, CSF2RB, IL1R1, IL18RAP, TNFSF4, IL6R, SLAMF6, STAT6, IL7R, IL13	ENSG00000160712,ENSG00000162739,ENSG00000117586,ENSG00000115594,ENSG00000115607,ENSG00000168685,ENSG00000169194,ENSG00000166888,ENSG00000077238,ENSG00000100368
CD4-positive, alpha-beta T cell differentiation involved in immune response	Falrg	0.01135	IL4R, TNFSF4, IL6R, SLAMF6, STAT6	ENSG00000160712,ENSG00000162739,ENSG00000117586,ENSG00000166888,ENSG00000077238
alpha-beta T cell activation involved in immune response	Falrg	0.01218	IL4R, TNFSF4, IL6R, SLAMF6, STAT6	ENSG00000160712,ENSG00000162739,ENSG00000117586,ENSG00000166888,ENSG00000077238
alpha-beta T cell differentiation involved in immune response	Falrg	0.01218	IL4R, TNFSF4, IL6R, SLAMF6, STAT6	ENSG00000160712,ENSG00000162739,ENSG00000117586,ENSG00000166888,ENSG00000077238
regulation of leukocyte proliferation	Falrg	0.01295	PRKCQ, CSF2RB, TNFSF4, IL2RA, LRRC32, STAT6, IL13, CARD11	ENSG00000117586,ENSG00000169194,ENSG00000198286,ENSG00000134460,ENSG00000065675,ENSG00000137507,ENSG00000166888,ENSG00000100368
regulation of type 2 immune response	Falrg	0.01305	IL4R, TNFSF4, ECM1, STAT6	ENSG00000143369,ENSG00000117586,ENSG00000166888,ENSG00000077238
positive regulation of alpha-beta T cell activation	Falrg	0.01307	RUNX3, PRKCQ, IL4R, TNFSF4, CARD11	ENSG00000020633,ENSG00000117586,ENSG00000198286,ENSG00000065675,ENSG00000077238
regulation of adaptive immune response	Falrg	0.01421	PRKCQ, IL4R, IL1R1, IL1RL1, TNFSF4, STAT6, IL7R	ENSG00000117586,ENSG00000115594,ENSG00000115602,ENSG00000168685,ENSG00000065675,ENSG00000166888,ENSG00000077238
negative regulation of leukocyte activation	Falrg	0.0147	RUNX3, IL4R, ID2, TNFSF4, IL2RA, LRRC32, MERTK	ENSG00000020633,ENSG00000117586,ENSG00000115738,ENSG00000153208,ENSG00000134460,ENSG00000137507,ENSG00000077238
anatomical structure development	Falrg	0.01683	RUNX3, PRKCQ, AFF4, SMARCE1, IL4R, ITGB8, DDX6, ID2, FASLG, TNFSF4, DAW1, STAT5A, IL2RA, ETS1, AHI1, PLXNC1, LRRC32, BLTP1, RERE, ECM1, FLG, CAMK4, BCL2L11, MERTK, IL6R, SLAMF6, SLC25A46, STAT6, SMAD3, IL7R, IL13, EFEMP2, THEMIS, CFL1, ACTL9, TDRKH, CCR4, ZFP36L1, CARD11, C1orf68	ENSG00000142599,ENSG00000020633,ENSG00000143369,ENSG00000182134,ENSG00000143631,ENSG00000198854,ENSG00000160712,ENSG00000162739,ENSG00000117560,ENSG00000117586,ENSG00000115738,ENSG00000153208,ENSG00000153094,ENSG00000123977,ENSG00000183813,ENSG00000138688,ENSG00000168685,ENSG00000164209,ENSG00000152495,ENSG00000169194,ENSG00000072364,ENSG00000172673,ENSG00000135541,ENSG00000198286,ENSG00000105855…
cell-cell adhesion	Falrg	0.01702	RUNX3, PRKCQ, SMARCE1, IL4R, TNFSF4, IL2RA, ETS1, LRRC32, CRNN, LPP, CD200R1, IL7R, ZFP36L1, CARD11	ENSG00000020633,ENSG00000143536,ENSG00000117586,ENSG00000163606,ENSG00000145012,ENSG00000168685,ENSG00000198286,ENSG00000134460,ENSG00000065675,ENSG00000137507,ENSG00000134954,ENSG00000185650,ENSG00000077238,ENSG00000073584
positive regulation of lymphocyte differentiation	Falrg	0.01744	RUNX3, SMARCE1, IL4R, TNFSF4, IL2RA, IL7R	ENSG00000020633,ENSG00000117586,ENSG00000168685,ENSG00000134460,ENSG00000077238,ENSG00000073584
regulation of cellular process	Falrg	0.01818	RUNX3, CLEC16A, PRKCQ, SMARCE1, IL4R, ERMP1, CSF2RB, ITGB8, DDX6, BACH2, IL1R1, IL1RL1, IL18RAP, ID2, FASLG, TNFSF4, PTPA, STAT5A, IL2RA, UBAC2, ETS1, PRR5L, AHI1, PLXNC1, LRRC32, NUSAP1, BLTP1, RERE, ECM1, CRNN, CAMK4, BCL2L11, MERTK, JAZF1, SPPL3, EMSY, THEM4, IL6R, SLAMF6, CD200R1, SEPTIN8, STAT6, SMAD3, GNGT2, IL7R, IL13, LMAN2, ZNF217, CSDC2, EFEMP2, THEMIS, CFL1, TLR1, BBS12, CCR4, ZFP36L1,…	ENSG00000142599,ENSG00000020633,ENSG00000143369,ENSG00000159445,ENSG00000143536,ENSG00000160712,ENSG00000162739,ENSG00000117560,ENSG00000117586,ENSG00000115738,ENSG00000115594,ENSG00000115602,ENSG00000115607,ENSG00000153208,ENSG00000153094,ENSG00000183813,ENSG00000163606,ENSG00000174125,ENSG00000138688,ENSG00000181004,ENSG00000168685,ENSG00000152495,ENSG00000169194,ENSG00000164402,ENSG00000169223…
regulation of cell-cell adhesion	Falrg	0.01953	RUNX3, PRKCQ, SMARCE1, IL4R, TNFSF4, IL2RA, ETS1, LRRC32, IL7R, CARD11	ENSG00000020633,ENSG00000117586,ENSG00000168685,ENSG00000198286,ENSG00000134460,ENSG00000065675,ENSG00000137507,ENSG00000134954,ENSG00000077238,ENSG00000073584
negative regulation of cellular process	Falrg	0.01971	RUNX3, CLEC16A, PRKCQ, SMARCE1, IL4R, DDX6, BACH2, ID2, FASLG, TNFSF4, PTPA, IL2RA, UBAC2, ETS1, PRR5L, AHI1, PLXNC1, LRRC32, RERE, ECM1, MERTK, JAZF1, CD200R1, STAT6, SMAD3, IL7R, IL13, ZNF217, EFEMP2, CFL1, BBS12, ZFP36L1, ZBTB10, SCAF8, RTEL1	ENSG00000142599,ENSG00000020633,ENSG00000143369,ENSG00000117560,ENSG00000117586,ENSG00000115738,ENSG00000153208,ENSG00000163606,ENSG00000181004,ENSG00000168685,ENSG00000169194,ENSG00000112182,ENSG00000135541,ENSG00000213079,ENSG00000153814,ENSG00000205189,ENSG00000119383,ENSG00000134460,ENSG00000065675,ENSG00000135362,ENSG00000172638,ENSG00000172757,ENSG00000137507,ENSG00000110367,ENSG00000134954…
positive regulation of cellular process	Falrg	0.01972	RUNX3, CLEC16A, PRKCQ, SMARCE1, IL4R, CSF2RB, IL1R1, IL1RL1, IL18RAP, ID2, FASLG, TNFSF4, PTPA, STAT5A, IL2RA, ETS1, PRR5L, AHI1, PLXNC1, NUSAP1, RERE, ECM1, CRNN, CAMK4, BCL2L11, MERTK, SPPL3, IL6R, SLAMF6, STAT6, SMAD3, IL7R, IL13, EFEMP2, TLR1, ZFP36L1, CARD11, SCAF8, RTEL1	ENSG00000142599,ENSG00000020633,ENSG00000143369,ENSG00000143536,ENSG00000160712,ENSG00000162739,ENSG00000117560,ENSG00000117586,ENSG00000115738,ENSG00000115594,ENSG00000115602,ENSG00000115607,ENSG00000153208,ENSG00000153094,ENSG00000174125,ENSG00000168685,ENSG00000152495,ENSG00000169194,ENSG00000135541,ENSG00000213079,ENSG00000198286,ENSG00000119383,ENSG00000134460,ENSG00000065675,ENSG00000135362…
T cell differentiation involved in immune response	Falrg	0.02077	IL4R, TNFSF4, IL6R, SLAMF6, STAT6	ENSG00000160712,ENSG00000162739,ENSG00000117586,ENSG00000166888,ENSG00000077238
positive regulation of immune response	Falrg	0.02163	PRKCQ, IL4R, IL1R1, IL18RAP, TNFSF4, SPPL3, SLAMF6, STAT6, IL13, THEMIS, CARD11	ENSG00000162739,ENSG00000117586,ENSG00000115594,ENSG00000115607,ENSG00000169194,ENSG00000172673,ENSG00000198286,ENSG00000065675,ENSG00000166888,ENSG00000157837,ENSG00000077238
positive T cell selection	Falrg	0.02322	IL6R, SLAMF6, STAT6, THEMIS	ENSG00000160712,ENSG00000162739,ENSG00000172673,ENSG00000166888
type 2 immune response	Falrg	0.02322	IL4R, TNFSF4, ECM1, STAT6	ENSG00000143369,ENSG00000117586,ENSG00000166888,ENSG00000077238
regulation of transforming growth factor beta production	Falrg	0.02322	ITGB8, LRRC32, SMAD3, IL13	ENSG00000169194,ENSG00000105855,ENSG00000137507,ENSG00000166949
negative regulation of biological process	Falrg	0.02424	RUNX3, CLEC16A, PRKCQ, SMARCE1, IL4R, ITGB8, DDX6, BACH2, IL1RL1, ID2, FASLG, TNFSF4, PTPA, IL2RA, UBAC2, ETS1, PRR5L, AHI1, PLXNC1, LRRC32, RERE, ECM1, MERTK, JAZF1, IL6R, CD200R1, STAT6, SMAD3, IL7R, IL13, ZNF217, CSDC2, EFEMP2, CFL1, BBS12, TDRKH, ZFP36L1, ZBTB10, SCAF8, RTEL1	ENSG00000142599,ENSG00000020633,ENSG00000143369,ENSG00000182134,ENSG00000160712,ENSG00000117560,ENSG00000117586,ENSG00000115738,ENSG00000115602,ENSG00000153208,ENSG00000163606,ENSG00000181004,ENSG00000168685,ENSG00000169194,ENSG00000112182,ENSG00000135541,ENSG00000213079,ENSG00000105855,ENSG00000153814,ENSG00000205189,ENSG00000119383,ENSG00000134460,ENSG00000065675,ENSG00000135362,ENSG00000172638…
cellular response to organic substance	Falrg	0.02433	PRKCQ, IL4R, ERMP1, CSF2RB, ITGB8, IL1R1, IL1RL1, IL18RAP, FASLG, TNFSF4, STAT5A, IL2RA, LRRC32, ECM1, CRNN, BCL2L11, IL6R, STAT6, SMAD3, IL7R, IL13, CCR4, ZFP36L1	ENSG00000143369,ENSG00000143536,ENSG00000160712,ENSG00000117560,ENSG00000117586,ENSG00000115594,ENSG00000115602,ENSG00000115607,ENSG00000153094,ENSG00000183813,ENSG00000168685,ENSG00000169194,ENSG00000105855,ENSG00000099219,ENSG00000134460,ENSG00000065675,ENSG00000137507,ENSG00000166888,ENSG00000185650,ENSG00000166949,ENSG00000077238,ENSG00000126561,ENSG00000100368
regulation of metabolic process	Falrg	0.0252	RUNX3, CLEC16A, PRKCQ, AFF4, SMARCE1, IL4R, ITGB8, DDX6, BACH2, IL1R1, IL1RL1, IL18RAP, ID2, FASLG, TNFSF4, PTPA, STAT5A, ETS1, PRR5L, AHI1, LRRC32, RERE, ECM1, CRNN, CAMK4, BCL2L11, MERTK, JAZF1, SPPL3, EMSY, IL6R, SLAMF6, CD200R1, STAT6, SMAD3, IL7R, IL13, ZNF217, CSDC2, TLR1, TDRKH, ZFP36L1, CARD11, ZBTB10, SCAF8, RTEL1	ENSG00000142599,ENSG00000020633,ENSG00000143369,ENSG00000182134,ENSG00000143536,ENSG00000160712,ENSG00000162739,ENSG00000117560,ENSG00000117586,ENSG00000115738,ENSG00000115594,ENSG00000115602,ENSG00000115607,ENSG00000153208,ENSG00000153094,ENSG00000163606,ENSG00000174125,ENSG00000168685,ENSG00000152495,ENSG00000169194,ENSG00000072364,ENSG00000112182,ENSG00000135541,ENSG00000213079,ENSG00000198286…
negative regulation of macromolecule metabolic process	Falrg	0.0265	RUNX3, SMARCE1, ITGB8, DDX6, BACH2, IL1RL1, ID2, FASLG, TNFSF4, PTPA, PRR5L, LRRC32, RERE, ECM1, MERTK, JAZF1, IL6R, CD200R1, STAT6, SMAD3, IL13, ZNF217, CSDC2, TDRKH, ZFP36L1, ZBTB10, SCAF8, RTEL1	ENSG00000142599,ENSG00000020633,ENSG00000143369,ENSG00000182134,ENSG00000160712,ENSG00000117560,ENSG00000117586,ENSG00000115738,ENSG00000115602,ENSG00000153208,ENSG00000163606,ENSG00000169194,ENSG00000112182,ENSG00000213079,ENSG00000105855,ENSG00000153814,ENSG00000205189,ENSG00000119383,ENSG00000135362,ENSG00000137507,ENSG00000110367,ENSG00000166888,ENSG00000185650,ENSG00000166949,ENSG00000073584…
lymphocyte apoptotic process	Falrg	0.02653	PRKCQ, FASLG, IL2RA, BCL2L11, IL7R	ENSG00000117560,ENSG00000153094,ENSG00000168685,ENSG00000134460,ENSG00000065675
T-helper 2 cell activation	Falrg	0.027	PRKCQ, TNFSF4	ENSG00000117586,ENSG00000065675
developmental process	Falrg	0.02809	RUNX3, PRKCQ, AFF4, SMARCE1, IL4R, ITGB8, DDX6, ID2, FASLG, TNFSF4, DAW1, STAT5A, IL2RA, ETS1, AHI1, PLXNC1, LRRC32, BLTP1, RERE, ECM1, FLG, CAMK4, BCL2L11, MERTK, IL6R, SLAMF6, SLC25A46, STAT6, SMAD3, IL7R, IL13, EFEMP2, THEMIS, CFL1, BBS12, ACTL9, TDRKH, CCR4, SPATA32, ZFP36L1, CARD11, C1orf68	ENSG00000142599,ENSG00000020633,ENSG00000143369,ENSG00000182134,ENSG00000143631,ENSG00000198854,ENSG00000160712,ENSG00000162739,ENSG00000117560,ENSG00000117586,ENSG00000115738,ENSG00000153208,ENSG00000153094,ENSG00000123977,ENSG00000183813,ENSG00000138688,ENSG00000181004,ENSG00000168685,ENSG00000164209,ENSG00000152495,ENSG00000169194,ENSG00000072364,ENSG00000172673,ENSG00000135541,ENSG00000198286…
negative regulation of metabolic process	Falrg	0.02957	RUNX3, CLEC16A, SMARCE1, ITGB8, DDX6, BACH2, IL1RL1, ID2, FASLG, TNFSF4, PTPA, PRR5L, LRRC32, RERE, ECM1, MERTK, JAZF1, IL6R, CD200R1, STAT6, SMAD3, IL13, ZNF217, CSDC2, TDRKH, ZFP36L1, ZBTB10, SCAF8, RTEL1	ENSG00000142599,ENSG00000020633,ENSG00000143369,ENSG00000182134,ENSG00000160712,ENSG00000117560,ENSG00000117586,ENSG00000115738,ENSG00000115602,ENSG00000153208,ENSG00000163606,ENSG00000169194,ENSG00000112182,ENSG00000213079,ENSG00000105855,ENSG00000153814,ENSG00000205189,ENSG00000119383,ENSG00000135362,ENSG00000137507,ENSG00000110367,ENSG00000166888,ENSG00000185650,ENSG00000166949,ENSG00000038532…
negative regulation of cell activation	Falrg	0.02968	RUNX3, IL4R, ID2, TNFSF4, IL2RA, LRRC32, MERTK	ENSG00000020633,ENSG00000117586,ENSG00000115738,ENSG00000153208,ENSG00000134460,ENSG00000137507,ENSG00000077238
transforming growth factor beta production	Falrg	0.03159	ITGB8, LRRC32, SMAD3, IL13	ENSG00000169194,ENSG00000105855,ENSG00000137507,ENSG00000166949
animal organ development	Falrg	0.03228	RUNX3, SMARCE1, IL4R, ITGB8, ID2, FASLG, TNFSF4, DAW1, STAT5A, IL2RA, ETS1, AHI1, RERE, ECM1, FLG, CAMK4, BCL2L11, MERTK, IL6R, SLAMF6, SLC25A46, STAT6, SMAD3, IL7R, IL13, EFEMP2, THEMIS, ZFP36L1, CARD11	ENSG00000142599,ENSG00000020633,ENSG00000143369,ENSG00000143631,ENSG00000160712,ENSG00000162739,ENSG00000117560,ENSG00000117586,ENSG00000115738,ENSG00000153208,ENSG00000153094,ENSG00000123977,ENSG00000168685,ENSG00000164209,ENSG00000152495,ENSG00000169194,ENSG00000172673,ENSG00000135541,ENSG00000198286,ENSG00000105855,ENSG00000134460,ENSG00000172638,ENSG00000134954,ENSG00000166888,ENSG00000185650…
positive regulation of CD4-positive, alpha-beta T cell activation	Falrg	0.03481	PRKCQ, IL4R, TNFSF4, CARD11	ENSG00000117586,ENSG00000198286,ENSG00000065675,ENSG00000077238
response to organic substance	Falrg	0.03872	RUNX3, PRKCQ, IL4R, ERMP1, CSF2RB, ITGB8, IL1R1, IL1RL1, IL18RAP, FASLG, TNFSF4, STAT5A, IL2RA, UBAC2, LRRC32, ECM1, CRNN, BCL2L11, IL6R, STAT6, SMAD3, IL7R, IL13, TLR1, CCR4, ZFP36L1	ENSG00000020633,ENSG00000143369,ENSG00000143536,ENSG00000160712,ENSG00000117560,ENSG00000117586,ENSG00000115594,ENSG00000115602,ENSG00000115607,ENSG00000153094,ENSG00000183813,ENSG00000174125,ENSG00000168685,ENSG00000169194,ENSG00000105855,ENSG00000099219,ENSG00000134460,ENSG00000065675,ENSG00000137507,ENSG00000166888,ENSG00000134882,ENSG00000185650,ENSG00000166949,ENSG00000077238,ENSG00000126561…
regulation of alpha-beta T cell proliferation	Falrg	0.04596	PRKCQ, TNFSF4, IL2RA, CARD11	ENSG00000117586,ENSG00000198286,ENSG00000134460,ENSG00000065675
external side of plasma membrane	Falrg	2.41e-05	IL4R, CSF2RB, IL1R1, IL1RL1, FASLG, IL2RA, IL6R, SLAMF6, CD200R1, IL7R, IL13, CCR4	ENSG00000160712,ENSG00000162739,ENSG00000117560,ENSG00000115594,ENSG00000115602,ENSG00000183813,ENSG00000163606,ENSG00000168685,ENSG00000169194,ENSG00000134460,ENSG00000077238,ENSG00000100368
side of membrane	Falrg	3.558e-05	IL4R, CSF2RB, IL1R1, IL1RL1, FASLG, IL2RA, SPPL3, IL6R, SLAMF6, CD200R1, GNGT2, IL7R, IL13, CCR4	ENSG00000160712,ENSG00000162739,ENSG00000117560,ENSG00000115594,ENSG00000115602,ENSG00000183813,ENSG00000163606,ENSG00000168685,ENSG00000169194,ENSG00000134460,ENSG00000157837,ENSG00000077238,ENSG00000167083,ENSG00000100368
cell surface	Falrg	7.614e-05	IL4R, CSF2RB, ITGB8, IL1R1, IL1RL1, FASLG, TNFSF4, IL2RA, LRRC32, IL6R, SLAMF6, CD200R1, IL7R, IL13, LMAN2, CCR4	ENSG00000160712,ENSG00000162739,ENSG00000117560,ENSG00000117586,ENSG00000115594,ENSG00000115602,ENSG00000183813,ENSG00000163606,ENSG00000168685,ENSG00000169194,ENSG00000169223,ENSG00000105855,ENSG00000134460,ENSG00000137507,ENSG00000077238,ENSG00000100368
receptor complex	Falrg	0.0008176	IL4R, CSF2RB, ITGB8, IL18RAP, IL2RA, PLXNC1, MERTK, IL6R, CD200R1, SMAD3, TLR1	ENSG00000160712,ENSG00000115607,ENSG00000153208,ENSG00000163606,ENSG00000174125,ENSG00000105855,ENSG00000134460,ENSG00000136040,ENSG00000166949,ENSG00000077238,ENSG00000100368
cytokine receptor activity	Falrg	1.171e-07	IL4R, CSF2RB, IL1R1, IL1RL1, IL18RAP, IL2RA, IL6R, IL7R, CCR4	ENSG00000160712,ENSG00000115594,ENSG00000115602,ENSG00000115607,ENSG00000183813,ENSG00000168685,ENSG00000134460,ENSG00000077238,ENSG00000100368
immune receptor activity	Falrg	1.357e-07	IL4R, CSF2RB, IL1R1, IL1RL1, IL18RAP, IL2RA, IL6R, CD200R1, IL7R, CCR4	ENSG00000160712,ENSG00000115594,ENSG00000115602,ENSG00000115607,ENSG00000183813,ENSG00000163606,ENSG00000168685,ENSG00000134460,ENSG00000077238,ENSG00000100368
protein binding	Falrg	4.657e-05	RUNX3, PRKCQ, AFF4, P4HA2, SMARCE1, IL4R, ERMP1, CSF2RB, AAGAB, ITGB8, DDX6, BACH2, IL1R1, IL1RL1, IL18RAP, ID2, FASLG, TNFSF4, PTPA, DAW1, STAT5A, SLC7A10, IL2RA, UBAC2, ETS1, PRR5L, AHI1, PLXNC1, LRRC32, NUSAP1, BLTP1, SUOX, RERE, ECM1, CRNN, FLG, LPP, FAM177A1, CAMK4, BCL2L11, MERTK, JAZF1, SPPL3, EMSY, THEM4, IL6R, SLAMF6, PGLYRP4, CD200R1, SLC25A46, SEPTIN8, STAT6, SMAD3, GNGT2, IL7R, IL13, …	ENSG00000142599,ENSG00000020633,ENSG00000143369,ENSG00000182134,ENSG00000159445,ENSG00000143631,ENSG00000143536,ENSG00000163218,ENSG00000160712,ENSG00000162739,ENSG00000117560,ENSG00000117586,ENSG00000115738,ENSG00000115594,ENSG00000115602,ENSG00000115607,ENSG00000153208,ENSG00000153094,ENSG00000123977,ENSG00000188011,ENSG00000183813,ENSG00000163606,ENSG00000145012,ENSG00000174125,ENSG00000138688…
NAD+ nucleosidase activity	Falrg	0.0002167	IL1R1, IL1RL1, IL18RAP, TLR1	ENSG00000115594,ENSG00000115602,ENSG00000115607,ENSG00000174125
NAD+ nucleotidase, cyclic ADP-ribose generating	Falrg	0.0002167	IL1R1, IL1RL1, IL18RAP, TLR1	ENSG00000115594,ENSG00000115602,ENSG00000115607,ENSG00000174125
NAD(P)+ nucleosidase activity	Falrg	0.0002167	IL1R1, IL1RL1, IL18RAP, TLR1	ENSG00000115594,ENSG00000115602,ENSG00000115607,ENSG00000174125
hydrolase activity, hydrolyzing N-glycosyl compounds	Falrg	0.009136	IL1R1, IL1RL1, IL18RAP, TLR1	ENSG00000115594,ENSG00000115602,ENSG00000115607,ENSG00000174125
cytokine binding	Falrg	0.01201	IL1R1, IL1RL1, IL2RA, LRRC32, IL6R, CCR4	ENSG00000160712,ENSG00000115594,ENSG00000115602,ENSG00000183813,ENSG00000134460,ENSG00000137507
