# Supplementary material for: Cross-disorder genetic analysis of immune diseases reveals distinct gene associations that converge on common pathways
Source: Nat Commun. 2023 May 12;14:2743. doi: 10.1038/s41467-023-38389-6 (PMC10182075; doi:10.1038/s41467-023-38389-6)
Supplement: Supplementary file 10 — Supplementary Data 8 [file 41467_2023_38389_MOESM10_ESM.xlsx]

## Sheet: Table10
Supplementary Data 8. Colocalization results between immune latent factors and eQTLs.
NSNPS	PP.H0.ABF	PP.H1.ABF	PP.H2.ABF	PP.H3.ABF	PP.H4.ABF	HIT_TRAIT_1	HIT_TRAIT_2	TRAIT_1	TRAIT_2	CELL_TYPE
331	3.34233e-05	0.00311027	0.0105925	0.985704	0.000559669	rs7524364	rs11577776	Fgut	PARK7	BIN
470	9.57754e-05	0.0150529	0.00622082	0.977716	0.000914734	rs1336900	rs41271951	Fgut	CTSS	BIN
797	9.03489e-07	0.000199686	0.00445471	0.984553	0.0107913	rs3795310	rs6577536	Falrg	ENO1	BIN
798	1.13488e-08	2.79374e-06	0.00404517	0.995799	0.000153211	rs10157489	rs57678166	Fgut	FCRLA	BIN
793	8.10927e-10	2.80467e-06	0.000289047	0.999696	1.25423e-05	rs60574804	rs57678166	Fgut	FCRLA	BIN
799	0.0020404	0.502284	0.00191384	0.471106	0.0226561	rs10157489	rs4379692	Fgut	TSTD1	BIN
794	0.000147512	0.510183	0.000138326	0.478403	0.0111283	rs60574804	rs4379692	Fgut	TSTD1	BIN
758	5.01296e-11	6.77547e-09	0.00734386	0.992589	6.70116e-05	rs906364	rs7524203	Falrg	FLVCR1-AS1	BIN
634	5.81747e-05	0.365097	9.92394e-05	0.622803	0.0119424	rs1609996	rs112536966	Faid	RP4-594I10.3	BIN
599	1.54733e-05	0.365565	2.63779e-05	0.62318	0.0112134	rs11249204	rs112536966	Falrg	RP4-594I10.3	BIN
1875	0.0138836	0.00095634	0.905153	0.0623317	0.0176758	rs821429	rs994974	Falrg	S100A11	BMem
1876	0.00985604	0.00505909	0.642573	0.329819	0.0126931	rs61812715	rs994974	Falrg	S100A11	BMem
1875	0.0138868	0.000959609	0.905365	0.0625453	0.0172433	rs72696990	rs994974	Falrg	S100A11	BMem
1876	0.00772503	0.00722254	0.50364	0.470869	0.0105434	rs1933064	rs994974	Falrg	S100A11	BMem
1892	2.14029e-06	0.015099	0.000139539	0.984405	0.000354684	rs949969	rs994974	Fgut	S100A11	BMem
1897	0.00592854	0.00891414	0.386521	0.581155	0.0174812	rs12036145	rs994974	Fgut	S100A11	BMem
1894	0.000769497	0.0143161	0.0501685	0.93336	0.00138572	rs12758387	rs994974	Falrg	S100A11	BMem
1876	0.00085863	0.0142262	0.0559792	0.927487	0.00144903	rs12144049	rs994974	Falrg	S100A11	BMem
799	6.35031e-05	0.0156325	0.00397812	0.979291	0.00103474	rs10157489	rs67775399	Fgut	FCGR2A	BMem
794	4.4448e-06	0.0153728	0.000278441	0.962994	0.0213508	rs60574804	rs67775399	Fgut	FCGR2A	BMem
798	0.00112518	0.276985	0.00288281	0.709652	0.00935554	rs10157489	rs1503809	Fgut	FCRLA	BMem
793	7.24061e-05	0.250423	0.000185529	0.64156	0.107758	rs60574804	rs1503809	Fgut	FCRLA	BMem
758	1.23589e-06	0.000167042	0.0073426	0.992419	7.03269e-05	rs906364	rs7524203	Falrg	FLVCR1-AS1	BMem
332	0.00730196	0.6795	0.00268675	0.249961	0.0605509	rs7524364	rs225126	Fgut	PARK7	CD4ET
332	0.00518599	0.482594	0.00404462	0.376249	0.131927	rs7524364	rs11585109	Fgut	UTS2	CD4ET
704	9.5702e-09	4.20632e-07	0.0221562	0.973811	0.00403254	rs2045791	rs4360494	Faid	FHL3	CD4ET
701	4.94436e-10	4.00351e-07	0.00114468	0.92679	0.0720654	rs12742756	rs4360494	Faid	FHL3	CD4ET
577	9.24954e-05	0.0165972	0.000409388	0.0725493	0.910352	rs7512552	rs834233	Falrg	MRPS21	CD4ET
796	0.000754233	0.166697	0.00372043	0.822267	0.00656121	rs3795310	rs12091891	Falrg	CA6	CD4ET
1704	0.00345225	0.000227978	0.925916	0.061136	0.00926735	rs821429	rs6678672	Falrg	S100A10	CD4ET
1575	7.11304e-05	4.589e-06	0.911381	0.0587683	0.0297747	rs821429	rs2087549	Falrg	THEM4	CD4ET
1540	0.0203704	0.00127994	0.912818	0.057347	0.00818504	rs821429	rs2130525	Falrg	THEM4	CD4ET
1705	0.00244026	0.00124596	0.654495	0.334168	0.00765104	rs61812715	rs6678672	Falrg	S100A10	CD4ET
1576	5.06519e-05	2.57765e-05	0.648993	0.330249	0.020681	rs61812715	rs2087549	Falrg	THEM4	CD4ET
1541	0.014388	0.00729872	0.64474	0.327057	0.00651602	rs61812715	rs2130525	Falrg	THEM4	CD4ET
1704	0.00345193	0.000230473	0.925831	0.0618057	0.00868115	rs72696990	rs6678672	Falrg	S100A10	CD4ET
1705	0.00191044	0.00178218	0.512393	0.477988	0.00592695	rs1933064	rs6678672	Falrg	S100A10	CD4ET
1575	7.11549e-05	4.64476e-06	0.911695	0.0594837	0.028746	rs72696990	rs2087549	Falrg	THEM4	CD4ET
1540	0.0203541	0.00129576	0.912088	0.058056	0.00820586	rs72696990	rs2130525	Falrg	THEM4	CD4ET
1576	3.95913e-05	3.68761e-05	0.507276	0.472467	0.0201809	rs1933064	rs2087549	Falrg	THEM4	CD4ET
1541	0.0112535	0.0104577	0.504281	0.468613	0.005395	rs1933064	rs2130525	Falrg	THEM4	CD4ET
1721	5.25548e-07	0.00370757	0.000140956	0.994396	0.00175498	rs949969	rs6678672	Fgut	S100A10	CD4ET
1591	1.10606e-08	7.80285e-05	0.000141717	0.999765	1.52636e-05	rs949969	rs2087549	Fgut	THEM4	CD4ET
1556	3.0921e-06	0.0218137	0.000138572	0.97758	0.00046497	rs949969	rs2130525	Fgut	THEM4	CD4ET
1726	0.00146726	0.00219874	0.39353	0.589703	0.0131016	rs12036145	rs6678672	Fgut	S100A10	CD4ET
1596	3.08086e-05	4.60234e-05	0.394745	0.589674	0.0155049	rs12036145	rs2087549	Fgut	THEM4	CD4ET
1561	0.00858403	0.0128113	0.384694	0.574118	0.0197927	rs12036145	rs2130525	Fgut	THEM4	CD4ET
1723	0.00018939	0.00352309	0.0507958	0.944919	0.000572606	rs12758387	rs6678672	Falrg	S100A10	CD4ET
1594	3.97605e-06	7.39579e-05	0.0509444	0.947608	0.00136994	rs12758387	rs2087549	Falrg	THEM4	CD4ET
1559	0.00110799	0.0206081	0.0496544	0.923544	0.00508597	rs12758387	rs2130525	Falrg	THEM4	CD4ET
1705	0.000211305	0.0035005	0.0566734	0.938857	0.00075774	rs12144049	rs6678672	Falrg	S100A10	CD4ET
1576	4.43728e-06	7.35022e-05	0.0568541	0.941769	0.00129859	rs12144049	rs2087549	Falrg	THEM4	CD4ET
1541	0.00123974	0.0205346	0.055554	0.920172	0.00250012	rs12144049	rs2130525	Falrg	THEM4	CD4ET
487	2.83533e-05	0.00900284	0.00132174	0.419113	0.570534	rs12411216	rs1076556	Fgut	SCAMP3	CD4ET
945	5.44747e-27	1.1711e-22	4.65128e-05	0.999936	1.74691e-05	rs6704109	rs4405161	Fgut	PRDX6	CD4ET
938	1.31704e-24	1.15789e-22	0.0112455	0.988656	9.89169e-05	rs859724	rs4405161	Falrg	PRDX6	CD4ET
929	8.96451e-30	1.17118e-22	7.65427e-08	1	7.15764e-10	rs10912564	rs4405161	Falrg	PRDX6	CD4ET
924	3.33956e-25	1.16781e-22	0.00285146	0.997123	2.51208e-05	rs2422254	rs4405161	Falrg	PRDX6	CD4ET
757	1.25841e-09	1.70085e-07	0.00734379	0.992579	7.65526e-05	rs906364	rs11120049	Falrg	FLVCR1-AS1	CD4ET
332	2.36535e-13	2.20112e-11	0.00923039	0.858822	0.131948	rs7524364	rs225126	Fgut	PARK7	CD4NC
332	0.000305859	0.0284624	0.0103105	0.959465	0.00145671	rs7524364	rs12127533	Fgut	UTS2	CD4NC
704	0.0173944	0.764525	0.00323461	0.142096	0.0727499	rs2045791	rs28545785	Faid	FHL3	CD4NC
703	1.68195e-27	7.39252e-26	0.0222265	0.976898	0.000875713	rs2045791	rs4360494	Faid	FHL3	CD4NC
701	0.00101553	0.822286	0.000188092	0.152276	0.0242339	rs12742756	rs28545785	Faid	FHL3	CD4NC
700	8.68936e-29	7.03626e-26	0.00114827	0.92975	0.0691013	rs12742756	rs4360494	Faid	FHL3	CD4NC
575	3.98013e-09	7.15488e-07	0.005528	0.99374	0.000731006	rs7512552	rs72700829	Falrg	CTSS	CD4NC
578	1.07334e-18	1.9295e-16	0.000243453	0.0428075	0.956949	rs7512552	rs844309	Falrg	MRPS21	CD4NC
578	8.69813e-09	1.56362e-06	0.00553047	0.994186	0.000281474	rs7512552	rs3118119	Falrg	PLEKHO1	CD4NC
577	1.20018e-07	2.1575e-05	0.00553036	0.994167	0.000281394	rs7512552	rs12136332	Falrg	RPRD2	CD4NC
470	4.20144e-16	6.60334e-14	0.00632108	0.993474	0.000204641	rs1336900	rs41271951	Fgut	CTSS	CD4NC
471	2.98479e-14	4.69115e-12	0.00625831	0.9836	0.0101421	rs1336900	rs12042579	Fgut	MRPS21	CD4NC
453	0.00570129	0.895899	0.000234553	0.0367962	0.0613692	rs1336900	rs10305739	Fgut	MRPS21	CD4NC
470	0.00024184	0.0380096	0.00605398	0.95149	0.00420436	rs1336900	rs1980062	Fgut	PLEKHO1	CD4NC
470	1.15816e-06	0.000182027	0.00630566	0.991049	0.00246238	rs1336900	rs11205383	Fgut	RPRD2	CD4NC
796	3.35063e-21	7.40544e-19	0.00448641	0.991566	0.00394737	rs3795310	rs12091891	Falrg	CA6	CD4NC
791	0.00196495	0.434276	0.00247722	0.54748	0.0138025	rs3795310	rs7548060	Falrg	CA6	CD4NC
790	0.00423263	0.935459	0.000170278	0.0376109	0.022527	rs3795310	rs2274333	Falrg	CA6	CD4NC
797	6.10313e-05	0.0134889	0.00130573	0.287892	0.697253	rs3795310	rs914994	Falrg	ENO1	CD4NC
791	0.000470579	0.1039	0.00395516	0.873247	0.0184271	rs3795310	rs112653519	Falrg	ENO1	CD4NC
796	1.61984e-06	0.000334996	7.9266e-05	0.0154087	0.984175	rs3795310	rs301819	Falrg	RERE	CD4NC
797	3.55145e-06	0.00078493	9.46104e-05	0.0199313	0.979186	rs3795310	rs159963	Falrg	RP5-1115A15.1	CD4NC
1370	0.0540744	0.0169234	0.697004	0.218124	0.0138741	rs821429	rs11548104	Falrg	RP1-178F15.4	CD4NC
1575	9.12576e-06	5.88751e-07	0.908777	0.0585974	0.0326154	rs821429	rs1873310	Falrg	THEM4	CD4NC
1540	3.02795e-15	1.90256e-16	0.9335	0.0586468	0.00785318	rs821429	rs7542137	Falrg	THEM4	CD4NC
1371	0.0608534	0.0101907	0.784389	0.131342	0.0132244	rs61812715	rs11548104	Falrg	RP1-178F15.4	CD4NC
1576	6.50426e-06	3.30999e-06	0.647719	0.329599	0.0226718	rs61812715	rs1873310	Falrg	THEM4	CD4NC
1541	2.13761e-15	1.08437e-15	0.659014	0.334298	0.00668779	rs61812715	rs7542137	Falrg	THEM4	CD4NC
1370	0.0690709	0.00206257	0.890306	0.026574	0.011987	rs72696990	rs11548104	Falrg	RP1-178F15.4	CD4NC
1370	0.0689637	0.00191313	0.888923	0.0246441	0.0155561	rs1933064	rs11548104	Falrg	RP1-178F15.4	CD4NC
1575	9.13018e-06	5.95989e-07	0.909218	0.0593194	0.0314528	rs72696990	rs1873310	Falrg	THEM4	CD4NC
1540	3.02539e-15	1.92599e-16	0.932711	0.0593691	0.00791952	rs72696990	rs7542137	Falrg	THEM4	CD4NC
1576	5.08176e-06	4.73325e-06	0.506061	0.471333	0.0225968	rs1933064	rs1873310	Falrg	THEM4	CD4NC
1541	1.67387e-15	1.5555e-15	0.516046	0.479546	0.00440789	rs1933064	rs7542137	Falrg	THEM4	CD4NC
1372	0.0645736	0.00579538	0.832345	0.0746791	0.0226073	rs949969	rs11548104	Fgut	RP1-178F15.4	CD4NC
1591	1.4232e-09	1.00402e-05	0.000141727	0.999839	9.25983e-06	rs949969	rs1873310	Fgut	THEM4	CD4NC
1556	4.59722e-19	3.24318e-15	0.00014173	0.999855	3.36414e-06	rs949969	rs7542137	Fgut	THEM4	CD4NC
1372	0.0629834	0.00740531	0.811848	0.0954311	0.0223323	rs12036145	rs11548104	Fgut	RP1-178F15.4	CD4NC
1596	3.96507e-06	5.92322e-06	0.394857	0.589841	0.015292	rs12036145	rs1873310	Fgut	THEM4	CD4NC
1561	1.28184e-15	1.91309e-15	0.395185	0.589781	0.0150333	rs12036145	rs7542137	Fgut	THEM4	CD4NC
1370	0.0686461	0.00221542	0.88483	0.0285404	0.0157681	rs12758387	rs11548104	Falrg	RP1-178F15.4	CD4NC
1594	5.11561e-07	9.51547e-06	0.0509432	0.947585	0.00146148	rs12758387	rs1873310	Falrg	THEM4	CD4NC
1559	1.65419e-16	3.07672e-15	0.0509977	0.948534	0.000468592	rs12758387	rs7542137	Falrg	THEM4	CD4NC
1370	0.0687179	0.00224061	0.885755	0.0288665	0.0144199	rs12144049	rs11548104	Falrg	RP1-178F15.4	CD4NC
1576	5.70907e-07	9.4569e-06	0.0568531	0.941753	0.00138393	rs12144049	rs1873310	Falrg	THEM4	CD4NC
1541	1.84589e-16	3.05746e-15	0.0569077	0.942597	0.000495393	rs12144049	rs7542137	Falrg	THEM4	CD4NC
487	1.85531e-16	5.89292e-14	0.00177562	0.563545	0.434679	rs12411216	rs28582361	Fgut	DAP3	CD4NC
487	8.20206e-08	2.47036e-05	6.53363e-05	0.0186973	0.981213	rs12411216	rs370545	Fgut	GBA	CD4NC
416	0.00142981	0.454248	0.00164627	0.522997	0.0196792	rs12411216	rs56103503	Fgut	PBXIP1	CD4NC
487	4.22226e-26	1.34067e-23	0.00158506	0.502799	0.495616	rs12411216	rs1076556	Fgut	SCAMP3	CD4NC
261	8.32664e-06	0.00152597	0.00541767	0.992864	0.000184192	rs11265449	rs1503846	Falrg	CD84	CD4NC
798	2.86943e-20	7.06368e-18	0.00404529	0.995828	0.000126851	rs10157489	rs2271010	Fgut	ATF6	CD4NC
793	2.0503e-21	7.09116e-18	0.000289049	0.999702	9.05243e-06	rs60574804	rs2271010	Fgut	ATF6	CD4NC
798	0.00368711	0.907654	0.000278138	0.0684493	0.0199313	rs10157489	rs4656994	Fgut	NDUFS2	CD4NC
793	8.1997e-05	0.283594	6.37888e-06	0.021367	0.69495	rs60574804	rs4656994	Fgut	NDUFS2	CD4NC
799	0.00165722	0.407958	0.00233392	0.574528	0.0135227	rs10157489	rs4379692	Fgut	TSTD1	CD4NC
794	0.000118831	0.410989	0.000167333	0.578725	0.00999935	rs60574804	rs4379692	Fgut	TSTD1	CD4NC
799	0.0035117	0.864473	0.000427447	0.105198	0.0263896	rs10157489	rs57213460	Fgut	USF1	CD4NC
794	0.000251862	0.871087	3.06172e-05	0.10587	0.0227604	rs60574804	rs57213460	Fgut	USF1	CD4NC
811	6.10503e-09	0.000131246	4.65071e-05	0.999812	1.03459e-05	rs6704109	rs4472784	Fgut	KLHL20	CD4NC
945	1.41318e-111	3.03807e-107	4.65133e-05	0.999946	7.69107e-06	rs6704109	rs9425411	Fgut	PRDX6	CD4NC
945	1.94499e-07	0.00418136	4.63111e-05	0.995599	0.000172733	rs6704109	rs9425411	Fgut	RP11-296O14.3	CD4NC
804	1.47654e-06	0.000129764	0.011248	0.988517	0.00010347	rs859724	rs4472784	Falrg	KLHL20	CD4NC
938	3.41664e-109	3.00377e-107	0.0112455	0.988656	9.8079e-05	rs859724	rs9425411	Falrg	PRDX6	CD4NC
938	4.70269e-05	0.00413441	0.0111973	0.984421	0.000200274	rs859724	rs9425411	Falrg	RP11-296O14.3	CD4NC
795	1.00464e-11	0.000131253	7.6532e-08	0.999859	9.25983e-06	rs10912564	rs4472784	Falrg	KLHL20	CD4NC
929	2.32555e-114	3.03823e-107	7.65427e-08	1	7.11444e-10	rs10912564	rs9425411	Falrg	PRDX6	CD4NC
929	3.20091e-10	0.00418186	7.62149e-08	0.995717	0.000101002	rs10912564	rs9425411	Falrg	RP11-296O14.3	CD4NC
790	3.74747e-07	0.000130875	0.00285476	0.996985	2.89863e-05	rs2422254	rs4472784	Falrg	KLHL20	CD4NC
924	8.6634e-110	3.02949e-107	0.00285146	0.997124	2.48806e-05	rs2422254	rs9425411	Falrg	PRDX6	CD4NC
924	1.19242e-05	0.00416975	0.00283919	0.992834	0.000144714	rs2422254	rs9425411	Falrg	RP11-296O14.3	CD4NC
786	4.41017e-13	0.000138024	3.19243e-09	0.999126	0.000736095	rs35730213	rs11582610	Fgut	DDX59	CD4NC
786	1.74851e-11	0.00547225	3.1757e-09	0.993889	0.000638668	rs35730213	rs11582610	Fgut	RP11-92G12.3	CD4NC
507	4.1071e-12	0.956519	9.05034e-14	0.0210553	0.0224258	rs3024495	rs1953090	Fgut	IKBKE	CD4NC
507	4.01168e-12	0.934298	1.89656e-13	0.0441482	0.0215534	rs3024495	rs1059704	Fgut	IKBKE	CD4NC
512	3.12624e-13	0.0728084	3.97428e-12	0.925585	0.0016071	rs3024495	rs17433930	Fgut	IKBKE	CD4NC
511	7.70387e-36	1.79419e-24	4.29379e-12	1	7.76298e-12	rs3024495	rs1150253	Fgut	IL24	CD4NC
511	6.25384e-14	0.0145648	4.22897e-12	0.984902	0.000533072	rs3024495	rs4844539	Fgut	RP11-534L20.5	CD4NC
758	4.03076e-05	0.00544793	0.00730118	0.986819	0.0003911	rs906364	rs12754736	Falrg	FLVCR1	CD4NC
730	0.00064681	0.0874221	0.00667408	0.902058	0.00319937	rs906364	rs11120025	Falrg	FLVCR1-AS1	CD4NC
757	3.24372e-31	4.38418e-29	0.00734382	0.992584	7.21807e-05	rs906364	rs2279692	Falrg	FLVCR1-AS1	CD4NC
332	3.0689e-05	0.00285583	0.00925594	0.861205	0.126653	rs7524364	rs225129	Fgut	PARK7	CD8ET
705	1.3378e-38	5.87995e-37	0.0222263	0.976898	0.000875701	rs2045791	rs67631072	Faid	FHL3	CD8ET
702	6.91131e-40	5.59659e-37	0.00114825	0.929752	0.0691001	rs12742756	rs67631072	Faid	FHL3	CD8ET
417	6.14466e-06	0.00838656	0.000724971	0.989478	0.00140418	rs12724638	rs57705055	Faid	EPHX4	CD8ET
607	0.77101	0.18951	0.0243572	0.0059777	0.00914513	rs7364	rs143431086	Faid	RHOC	CD8ET
607	0.843998	0.119838	0.0266629	0.00378011	0.00572035	rs17473706	rs143431086	Faid	RHOC	CD8ET
667	5.86439e-11	0.948361	1.92918e-12	0.0311774	0.0204616	rs12031069	rs143431086	Faid	RHOC	CD8ET
608	0.658777	0.280769	0.0210283	0.00893172	0.0304935	rs61817536	rs143431086	Faid	RHOC	CD8ET
675	0.000454648	0.923705	1.51391e-05	0.0307128	0.0451121	rs1573996	rs143431086	Faid	RHOC	CD8ET
684	3.79228e-25	0.93829	1.26935e-26	0.0313762	0.0303335	rs1743595	rs143431086	Faid	RHOC	CD8ET
668	1.61265e-20	0.934219	5.31171e-22	0.030736	0.0350454	rs6704054	rs143431086	Faid	RHOC	CD8ET
636	0.784937	0.176641	0.0253245	0.00569158	0.00740659	rs144956455	rs143431086	Faid	RHOC	CD8ET
610	0.773834	0.184	0.0244949	0.00581246	0.0118592	rs72691811	rs143431086	Faid	RHOC	CD8ET
610	0.660791	0.296202	0.0209167	0.00936324	0.0127271	rs140671428	rs143431086	Faid	RHOC	CD8ET
577	3.32616e-08	5.9684e-06	0.000217178	0.0380082	0.961769	rs7512552	rs834233	Falrg	MRPS21	CD8ET
470	7.39913e-05	0.0116291	0.00203782	0.319614	0.666645	rs1336900	rs75056606	Fgut	CTSS	CD8ET
470	1.86768e-06	0.000293538	0.00625916	0.983725	0.00972065	rs1336900	rs9436127	Fgut	MRPS21	CD8ET
1590	1.18557e-06	7.65903e-08	0.906155	0.0585042	0.035339	rs821429	rs10788814	Falrg	THEM4	CD8ET
1591	8.45726e-07	4.3048e-07	0.646406	0.329001	0.0245922	rs61812715	rs10788814	Falrg	THEM4	CD8ET
1590	1.18628e-06	7.7544e-08	0.906697	0.0592344	0.0340669	rs72696990	rs10788814	Falrg	THEM4	CD8ET
1591	6.60429e-07	6.15186e-07	0.50478	0.470175	0.0250436	rs1933064	rs10788814	Falrg	THEM4	CD8ET
1606	1.85431e-10	1.30815e-06	0.000141729	0.999848	8.81437e-06	rs949969	rs10788814	Fgut	THEM4	CD8ET
1611	5.16707e-07	7.72145e-07	0.39493	0.590152	0.0149164	rs12036145	rs10788814	Fgut	THEM4	CD8ET
1609	6.66454e-08	1.23967e-06	0.0509385	0.947504	0.0015566	rs12758387	rs10788814	Falrg	THEM4	CD8ET
1591	7.43781e-08	1.23206e-06	0.0568487	0.941687	0.00146328	rs12144049	rs10788814	Falrg	THEM4	CD8ET
487	1.29975e-14	4.12701e-12	0.00157874	0.500788	0.497633	rs12411216	rs1076556	Fgut	SCAMP3	CD8ET
260	3.84356e-11	7.04386e-09	0.00542666	0.994511	6.24591e-05	rs11265449	rs1126644	Falrg	CD48	CD8ET
799	0.000445684	0.109714	0.00355809	0.875884	0.010398	rs10157489	rs9427403	Fgut	FCGR2A	CD8ET
794	1.98146e-05	0.0685307	0.000158185	0.546712	0.384579	rs60574804	rs9427403	Fgut	FCGR2A	CD8ET
945	3.26669e-17	7.02275e-13	4.65133e-05	0.999947	6.85394e-06	rs6704109	rs4472784	Fgut	PRDX6	CD8ET
938	7.89783e-15	6.94346e-13	0.0112455	0.988656	9.8707e-05	rs859724	rs4472784	Falrg	PRDX6	CD8ET
929	5.3757e-20	7.02313e-13	7.65427e-08	1	7.00134e-10	rs10912564	rs4472784	Falrg	PRDX6	CD8ET
924	2.00262e-15	7.00293e-13	0.00285146	0.997123	2.5053e-05	rs2422254	rs4472784	Falrg	PRDX6	CD8ET
511	2.15975e-14	0.00502993	4.27148e-12	0.994802	0.000168185	rs3024495	rs11117909	Fgut	IKBKE	CD8ET
757	1.277e-30	1.72598e-28	0.00734383	0.992585	7.15664e-05	rs906364	rs12125982	Falrg	FLVCR1-AS1	CD8ET
633	1.34764e-07	0.000845762	0.000159175	0.998964	3.14013e-05	rs1609996	rs311452	Faid	RP4-799D16.1	CD8ET
598	3.58033e-08	0.000845871	4.22887e-05	0.999092	2.01788e-05	rs11249204	rs311452	Falrg	RP4-799D16.1	CD8ET
332	0.00951164	0.885126	0.00087395	0.0813041	0.0231842	rs7524364	rs225126	Fgut	PARK7	CD8NC
704	8.68252e-11	3.81615e-09	0.0221669	0.97428	0.00355285	rs2045791	rs11583126	Faid	FHL3	CD8NC
701	4.23635e-12	3.43037e-09	0.00108156	0.875667	0.123251	rs12742756	rs11583126	Faid	FHL3	CD8NC
577	1.35724e-07	2.43984e-05	0.00547535	0.98426	0.0102397	rs7512552	rs72696855	Falrg	CTSS	CD8NC
470	2.25057e-09	3.53719e-07	0.00632101	0.993463	0.000215175	rs1336900	rs41271951	Fgut	CTSS	CD8NC
796	5.56598e-11	1.23017e-08	0.00449054	0.992478	0.00303167	rs3795310	rs4497235	Falrg	CA6	CD8NC
796	8.03085e-05	0.017749	0.00212933	0.470093	0.509948	rs3795310	rs12124851	Falrg	ENO1	CD8NC
1540	0.0114101	0.00071693	0.921282	0.0578783	0.00871262	rs821429	rs7542137	Falrg	THEM4	CD8NC
1575	0.0919626	0.005933	0.81848	0.0527737	0.0308503	rs821429	rs2338204	Falrg	THEM4	CD8NC
1541	0.00806515	0.00409129	0.651203	0.330336	0.00630436	rs61812715	rs7542137	Falrg	THEM4	CD8NC
1576	0.0654576	0.0333111	0.582585	0.296453	0.0221937	rs61812715	rs2338204	Falrg	THEM4	CD8NC
1540	0.0114077	0.00072622	0.921088	0.0586289	0.00814954	rs72696990	rs7542137	Falrg	THEM4	CD8NC
1575	0.0920115	0.00600621	0.818915	0.0534265	0.0296405	rs72696990	rs2338204	Falrg	THEM4	CD8NC
1541	0.00630524	0.00585933	0.509103	0.473093	0.00563879	rs1933064	rs7542137	Falrg	THEM4	CD8NC
1576	0.0511232	0.0476172	0.455005	0.423779	0.0224753	rs1933064	rs2338204	Falrg	THEM4	CD8NC
1556	1.73215e-06	0.0122197	0.000139859	0.986657	0.000981385	rs949969	rs7542137	Fgut	THEM4	CD8NC
1591	1.4285e-05	0.100776	0.000127144	0.896959	0.00212425	rs949969	rs2338204	Fgut	THEM4	CD8NC
1561	0.00480749	0.00717495	0.388172	0.579309	0.0205362	rs12036145	rs7542137	Fgut	THEM4	CD8NC
1596	0.039889	0.0595882	0.35504	0.530362	0.015121	rs12036145	rs2338204	Fgut	THEM4	CD8NC
1559	0.00062369	0.0116003	0.0503587	0.936649	0.000768291	rs12758387	rs7542137	Falrg	THEM4	CD8NC
1594	0.00513434	0.095503	0.0456985	0.850027	0.00363758	rs12758387	rs2338204	Falrg	THEM4	CD8NC
1541	0.000695278	0.0115163	0.0561388	0.929859	0.0017907	rs12144049	rs7542137	Falrg	THEM4	CD8NC
1576	0.00571498	0.0946669	0.0508644	0.842547	0.00620713	rs12144049	rs2338204	Falrg	THEM4	CD8NC
487	1.48842e-13	4.72835e-11	0.00131032	0.415675	0.583015	rs12411216	rs2242576	Fgut	SCAMP3	CD8NC
799	0.00332298	0.818016	0.000599501	0.147548	0.030513	rs10157489	rs4379692	Fgut	TSTD1	CD8NC
794	0.000239881	0.829649	4.32205e-05	0.149462	0.020606	rs60574804	rs4379692	Fgut	TSTD1	CD8NC
799	0.00301505	0.742214	0.000920267	0.226514	0.0273363	rs10157489	rs3924264	Fgut	USF1	CD8NC
794	0.000215229	0.74439	6.56513e-05	0.227033	0.0282962	rs60574804	rs3924264	Fgut	USF1	CD8NC
945	1.07814e-63	2.31779e-59	4.65133e-05	0.999945	8.03333e-06	rs6704109	rs9425411	Fgut	PRDX6	CD8NC
938	2.6066e-61	2.29162e-59	0.0112455	0.988656	9.80898e-05	rs859724	rs9425411	Falrg	PRDX6	CD8NC
929	1.77419e-66	2.31791e-59	7.65427e-08	1	7.11887e-10	rs10912564	rs9425411	Falrg	PRDX6	CD8NC
924	6.60943e-62	2.31124e-59	0.00285146	0.997124	2.48839e-05	rs2422254	rs9425411	Falrg	PRDX6	CD8NC
511	1.08851e-12	0.253508	2.98547e-12	0.695248	0.0512444	rs3024495	rs11587552	Fgut	IKBKE	CD8NC
511	2.07073e-17	4.82261e-06	4.29377e-12	0.999995	1.14665e-07	rs3024495	rs291083	Fgut	IL24	CD8NC
757	1.09765e-24	1.48357e-22	0.00734382	0.992584	7.23165e-05	rs906364	rs12125982	Falrg	FLVCR1-AS1	CD8NC
705	3.15529e-05	0.00138682	0.0221504	0.973558	0.00287371	rs2045791	rs67631072	Faid	FHL3	CD8S100B
702	1.3217e-06	0.00107027	0.000927843	0.751096	0.246905	rs12742756	rs67631072	Faid	FHL3	CD8S100B
945	8.69071e-11	1.86833e-06	4.65131e-05	0.999941	1.01336e-05	rs6704109	rs9425411	Fgut	PRDX6	CD8S100B
938	2.10115e-08	1.84725e-06	0.0112454	0.988654	9.82031e-05	rs859724	rs9425411	Falrg	PRDX6	CD8S100B
929	1.43016e-13	1.86844e-06	7.65426e-08	0.999998	4.50322e-08	rs10912564	rs9425411	Falrg	PRDX6	CD8S100B
924	5.32778e-09	1.86307e-06	0.00285145	0.997122	2.49737e-05	rs2422254	rs9425411	Falrg	PRDX6	CD8S100B
796	0.000388204	0.0857864	0.00298053	0.658395	0.25245	rs3795310	rs914994	Falrg	ENO1	DC
261	0.000573374	0.105079	0.00483302	0.885715	0.00379982	rs11265449	rs59265097	Falrg	CD48	DC
799	0.00376108	0.925864	0.000188867	0.0464696	0.0237169	rs10157489	rs2070901	Fgut	FCER1G	DC
794	0.000269642	0.932583	1.34992e-05	0.0466679	0.0204663	rs60574804	rs2070901	Fgut	FCER1G	DC
799	6.6237e-08	1.63056e-05	0.0040448	0.995707	0.000232322	rs10157489	rs67295569	Fgut	FCGR2B	DC
794	4.73326e-09	1.63704e-05	0.000289039	0.999668	2.6696e-05	rs60574804	rs67295569	Fgut	FCGR2B	DC
511	1.28602e-12	0.299507	2.89608e-12	0.674455	0.0260387	rs3024495	rs3748022	Fgut	FAIM3	DC
705	0.000418046	0.0183741	0.021637	0.950987	0.00858339	rs2045791	rs4634868	Faid	FHL3	MonoC
702	2.33511e-05	0.0189091	0.00120859	0.978682	0.001177	rs12742756	rs4634868	Faid	FHL3	MonoC
577	5.59437e-06	0.00100567	0.00546366	0.982158	0.0113672	rs7512552	rs72696855	Falrg	ANP32E	MonoC
577	0.000508254	0.0913664	0.00499802	0.898465	0.00466205	rs7512552	rs72700829	Falrg	CTSS	MonoC
576	0.00422761	0.759976	0.00111254	0.199961	0.0347235	rs7512552	rs4970996	Falrg	FCGR1A	MonoC
577	0.000866411	0.155742	0.00430718	0.774175	0.0649093	rs7512552	rs142094124	Falrg	FCGR1A	MonoC
470	1.87638e-05	0.00294908	0.00630124	0.990356	0.000374794	rs1336900	rs12134634	Fgut	ANP32E	MonoC
470	1.15896e-08	1.82152e-06	0.00632106	0.993471	0.000206426	rs1336900	rs41271951	Fgut	CTSS	MonoC
272	0.00619204	0.79696	0.00123602	0.159048	0.0365644	rs1336900	rs4970996	Fgut	FCGR1A	MonoC
273	0.0016401	0.211068	0.00603016	0.776032	0.00522996	rs1336900	rs142094124	Fgut	FCGR1A	MonoC
1647	2.50091e-10	8.36815e-11	0.743921	0.248912	0.00716696	rs821429	rs3014874	Falrg	S100A12	MonoC
1718	8.76711e-11	2.94158e-11	0.741548	0.248798	0.00965471	rs821429	rs11205279	Falrg	S100A12	MonoC
1642	0.361643	0.120022	0.382829	0.127045	0.00846049	rs821429	rs2916193	Falrg	S100A8	MonoC
1708	0.000563334	0.000187439	0.742526	0.247052	0.00967043	rs821429	rs61803338	Falrg	S100A8	MonoC
1728	1.55147e-06	5.22972e-07	0.740693	0.249664	0.00964142	rs821429	rs61803338	Falrg	S100A9	MonoC
1648	2.54296e-10	7.94752e-11	0.756429	0.2364	0.00717122	rs61812715	rs3014874	Falrg	S100A12	MonoC
1719	8.91098e-11	2.79332e-11	0.753717	0.236257	0.0100264	rs61812715	rs11205279	Falrg	S100A12	MonoC
1643	0.368023	0.114572	0.389615	0.121287	0.00650363	rs61812715	rs2916193	Falrg	S100A8	MonoC
1709	0.000571945	0.000178553	0.753877	0.235339	0.010033	rs61812715	rs61803338	Falrg	S100A8	MonoC
1729	1.57785e-06	4.95799e-07	0.753286	0.236691	0.0100218	rs61812715	rs61803338	Falrg	S100A9	MonoC
1647	3.16648e-10	1.64622e-11	0.9419	0.0489594	0.00914019	rs72696990	rs3014874	Falrg	S100A12	MonoC
1718	1.10788e-10	5.87021e-12	0.937077	0.0496387	0.0132842	rs72696990	rs11205279	Falrg	S100A12	MonoC
1647	3.20072e-10	1.29889e-11	0.952085	0.0386276	0.00928755	rs1933064	rs3014874	Falrg	S100A12	MonoC
1718	1.12062e-10	4.65437e-12	0.947852	0.0393552	0.0127924	rs1933064	rs11205279	Falrg	S100A12	MonoC
1642	0.460038	0.0232491	0.486988	0.0246059	0.00511853	rs72696990	rs2916193	Falrg	S100A8	MonoC
1708	0.000711417	3.66086e-05	0.937714	0.0482403	0.0132981	rs72696990	rs61803338	Falrg	S100A8	MonoC
1642	0.464469	0.0188162	0.491678	0.0199133	0.00512358	rs1933064	rs2916193	Falrg	S100A8	MonoC
1708	0.000718662	2.97474e-05	0.947263	0.039197	0.0127918	rs1933064	rs61803338	Falrg	S100A8	MonoC
1728	1.96119e-06	1.05641e-07	0.936298	0.050421	0.0132793	rs72696990	rs61803338	Falrg	S100A9	MonoC
1728	1.98512e-06	8.2723e-08	0.947721	0.0394802	0.0127972	rs1933064	rs61803338	Falrg	S100A9	MonoC
1650	2.95517e-10	3.29655e-11	0.879045	0.0980362	0.0229192	rs949969	rs3014874	Fgut	S100A12	MonoC
1721	9.90632e-11	1.16699e-11	0.837905	0.0986439	0.0634511	rs949969	rs11205279	Fgut	S100A12	MonoC
1645	0.431175	0.0481217	0.45655	0.0509404	0.0132131	rs949969	rs2916193	Fgut	S100A8	MonoC
1711	0.000634195	7.44502e-05	0.835928	0.098067	0.0652964	rs949969	rs61803338	Fgut	S100A8	MonoC
1731	1.75175e-06	2.07151e-07	0.836306	0.0988317	0.0648601	rs949969	rs61803338	Fgut	S100A9	MonoC
1650	2.88578e-10	4.02847e-11	0.858404	0.119809	0.0217873	rs12036145	rs3014874	Fgut	S100A12	MonoC
1721	9.58995e-11	1.40698e-11	0.811146	0.118937	0.0699176	rs12036145	rs11205279	Fgut	S100A12	MonoC
1645	0.420392	0.0587035	0.445132	0.0621445	0.0136282	rs12036145	rs2916193	Fgut	S100A8	MonoC
1711	0.000613874	8.97739e-05	0.809143	0.118259	0.0718947	rs12036145	rs61803338	Fgut	S100A8	MonoC
1731	1.69548e-06	2.49664e-07	0.809444	0.119121	0.0714323	rs12036145	rs61803338	Fgut	S100A9	MonoC
1647	3.13997e-10	1.9173e-11	0.934014	0.0570231	0.0089627	rs12758387	rs3014874	Falrg	S100A12	MonoC
1718	1.09938e-10	6.81692e-12	0.929889	0.057647	0.0124642	rs12758387	rs11205279	Falrg	S100A12	MonoC
1642	0.458337	0.0249327	0.485187	0.0263881	0.00515485	rs12758387	rs2916193	Falrg	S100A8	MonoC
1708	0.000709392	3.92104e-05	0.935045	0.0516704	0.012536	rs12758387	rs61803338	Falrg	S100A8	MonoC
1728	1.94109e-06	1.27535e-07	0.926699	0.0608743	0.0124245	rs12758387	rs61803338	Falrg	S100A9	MonoC
1648	1.92394e-11	3.16752e-10	0.0572296	0.942209	0.000561772	rs12144049	rs3014874	Falrg	S100A12	MonoC
1719	6.76447e-12	1.11374e-10	0.0572158	0.942035	0.000749509	rs12144049	rs11205279	Falrg	S100A12	MonoC
1643	0.0274138	0.450647	0.029021	0.477051	0.0158668	rs12144049	rs2916193	Falrg	S100A8	MonoC
1709	4.34365e-05	0.000714076	0.0572534	0.941218	0.000770655	rs12144049	rs61803338	Falrg	S100A8	MonoC
1729	1.19734e-07	1.97332e-06	0.0571626	0.942086	0.000748829	rs12144049	rs61803338	Falrg	S100A9	MonoC
261	0.00354662	0.649967	0.0015843	0.290291	0.0546114	rs11265449	rs4656925	Falrg	CD48	MonoC
797	0.000177507	0.0436968	0.00385456	0.948873	0.00339776	rs10157489	rs2070901	Fgut	FCER1G	MonoC
799	0.00274992	0.676946	0.00122866	0.302443	0.0166324	rs10157489	rs11421	Fgut	FCER1G	MonoC
792	1.27123e-05	0.0439666	0.000276045	0.954725	0.00101985	rs60574804	rs2070901	Fgut	FCER1G	MonoC
794	0.000196187	0.678533	8.76332e-05	0.30307	0.0181138	rs60574804	rs11421	Fgut	FCER1G	MonoC
332	0.00853946	0.794658	0.00143011	0.133019	0.0623536	rs7524364	rs225126	Fgut	PARK7	MonoNC
705	0.00207938	0.0913938	0.0200232	0.880062	0.00644171	rs2045791	rs4634868	Faid	FHL3	MonoNC
702	0.000113563	0.0919604	0.00109356	0.885512	0.0213202	rs12742756	rs4634868	Faid	FHL3	MonoNC
1703	0.00204247	0.000134846	0.915261	0.0604043	0.0221576	rs821429	rs2338210	Falrg	S100A10	MonoNC
1704	0.00145095	0.000740811	0.650191	0.331952	0.015665	rs61812715	rs2338210	Falrg	S100A10	MonoNC
1703	0.00204298	0.000136369	0.915489	0.0610876	0.0212436	rs72696990	rs2338210	Falrg	S100A10	MonoNC
1704	0.00113677	0.00106043	0.509402	0.475181	0.0132197	rs1933064	rs2338210	Falrg	S100A10	MonoNC
1720	3.15504e-07	0.00222578	0.000141382	0.997404	0.000228092	rs949969	rs2338210	Fgut	S100A10	MonoNC
1725	0.000874689	0.00131071	0.391961	0.58733	0.0185239	rs12036145	rs2338210	Fgut	S100A10	MonoNC
1722	0.000113475	0.00211089	0.0508498	0.945921	0.00100507	rs12758387	rs2338210	Falrg	S100A10	MonoNC
1704	0.000126618	0.00209757	0.0567392	0.939947	0.00108939	rs12144049	rs2338210	Falrg	S100A10	MonoNC
797	0.00236832	0.583009	0.00161473	0.397482	0.0155259	rs10157489	rs2070902	Fgut	FCER1G	MonoNC
799	1.96885e-09	4.84672e-07	0.00404537	0.995846	0.000107873	rs10157489	rs7528588	Fgut	FCER1G	MonoNC
792	0.000169564	0.586455	0.000115588	0.39976	0.0135006	rs60574804	rs2070902	Fgut	FCER1G	MonoNC
794	1.40678e-10	4.86549e-07	0.000289049	0.999703	7.34315e-06	rs60574804	rs7528588	Fgut	FCER1G	MonoNC
758	0.000206459	0.0279048	0.00534505	0.722187	0.244356	rs906364	rs9308424	Falrg	BATF3	MonoNC
332	0.00667336	0.621004	0.00360808	0.335724	0.0329902	rs7524364	rs225126	Fgut	PARK7	NK
332	0.00317332	0.2953	0.000965352	0.0892216	0.61134	rs7524364	rs71639211	Fgut	PARK7	NK
704	2.03534e-13	8.94578e-12	0.0221635	0.974132	0.00370432	rs2045791	rs4360494	Faid	FHL3	NK
701	9.36128e-15	7.57995e-12	0.00101938	0.825232	0.173748	rs12742756	rs4360494	Faid	FHL3	NK
1180	4.99466e-17	2.99903e-06	1.66542e-11	0.999997	7.07533e-08	rs6666144	rs17129778	Fgut	IL12RB2	NK
1164	5.5152e-09	2.99337e-06	0.00183899	0.998109	4.94052e-05	rs7547569	rs17129778	Fgut	IL12RB2	NK
1168	7.35777e-10	2.99827e-06	0.000245337	0.999744	8.15684e-06	rs12031203	rs17129778	Fgut	IL12RB2	NK
1156	1.31533e-06	1.6349e-06	0.438584	0.545126	0.0162873	rs77138986	rs17129778	Fgut	IL12RB2	NK
1160	1.0738e-12	2.99903e-06	3.58049e-07	0.999996	1.73487e-07	rs7532161	rs17129778	Fgut	IL12RB2	NK
1156	2.35736e-06	5.74664e-07	0.786038	0.191593	0.0223656	rs112874012	rs17129778	Fgut	IL12RB2	NK
1167	7.60373e-07	1.15577e-06	0.25354	0.385019	0.361439	rs11590963	rs17129778	Fgut	IL12RB2	NK
416	2.62663e-08	3.58497e-05	0.000732086	0.999191	4.09722e-05	rs12724638	rs78372905	Faid	EPHX4	NK
607	0.73795	0.181384	0.0449722	0.0110292	0.0246645	rs7364	rs143431086	Faid	RHOC	NK
607	0.818205	0.116176	0.049863	0.00707129	0.0086851	rs17473706	rs143431086	Faid	RHOC	NK
667	5.66905e-11	0.916771	3.55054e-12	0.0573918	0.0258373	rs12031069	rs143431086	Faid	RHOC	NK
608	0.640998	0.273192	0.039231	0.0166903	0.0298885	rs61817536	rs143431086	Faid	RHOC	NK
675	0.000440145	0.89424	2.77641e-05	0.0563593	0.0489325	rs1573996	rs143431086	Faid	RHOC	NK
684	3.53031e-25	0.873473	2.26584e-26	0.0559911	0.0705358	rs1743595	rs143431086	Faid	RHOC	NK
668	1.4893e-20	0.862759	9.39835e-22	0.0543623	0.0828788	rs6704054	rs143431086	Faid	RHOC	NK
636	0.760306	0.171098	0.0472239	0.0106164	0.010756	rs144956455	rs143431086	Faid	RHOC	NK
610	0.753595	0.179188	0.0459865	0.0109242	0.010307	rs72691811	rs143431086	Faid	RHOC	NK
610	0.641447	0.287531	0.0391657	0.0175419	0.0143144	rs140671428	rs143431086	Faid	RHOC	NK
577	1.97254e-05	0.00354595	0.00551105	0.990694	0.000229189	rs7512552	rs6669122	Falrg	CTSS	NK
471	3.64627e-07	5.73079e-05	0.00321806	0.505287	0.491437	rs1336900	rs66958685	Fgut	CTSS	NK
797	5.34292e-18	1.18087e-15	0.00446376	0.986555	0.00898124	rs3795310	rs11121242	Falrg	ENO1	NK
1691	0.368583	0.0242981	0.557099	0.0367124	0.0133075	rs821429	rs2932582	Falrg	S100A10	NK
1703	7.55143e-05	4.98573e-06	0.929997	0.0613932	0.00852906	rs821429	rs2999528	Falrg	S100A10	NK
1429	0.000213856	6.71757e-05	0.750237	0.235648	0.0138344	rs821429	rs999418	Falrg	S100A13	NK
1692	0.260271	0.132861	0.393396	0.200806	0.0126655	rs61812715	rs2932582	Falrg	S100A10	NK
1704	5.34417e-05	2.72858e-05	0.658161	0.336033	0.00572522	rs61812715	rs2999528	Falrg	S100A10	NK
1430	0.000240226	4.08902e-05	0.842747	0.143435	0.0135363	rs61812715	rs999418	Falrg	S100A13	NK
1691	0.368692	0.0245742	0.557266	0.0371307	0.012337	rs72696990	rs2932582	Falrg	S100A10	NK
1703	7.54934e-05	5.03939e-06	0.92974	0.0620545	0.0081253	rs72696990	rs2999528	Falrg	S100A10	NK
1692	0.203399	0.189718	0.307438	0.286746	0.0126989	rs1933064	rs2932582	Falrg	S100A10	NK
1704	4.17812e-05	3.89756e-05	0.514556	0.479999	0.00536443	rs1933064	rs2999528	Falrg	S100A10	NK
1429	0.000273035	8.36264e-06	0.957845	0.0293248	0.0125484	rs72696990	rs999418	Falrg	S100A13	NK
1429	0.000272582	7.77496e-06	0.956258	0.0272594	0.0162025	rs1933064	rs999418	Falrg	S100A13	NK
1708	5.59175e-05	0.39448	8.46022e-05	0.596832	0.00854752	rs949969	rs2932582	Fgut	S100A10	NK
1720	1.15072e-08	8.11794e-05	0.000141717	0.999766	1.13818e-05	rs949969	rs2999528	Fgut	S100A10	NK
1431	0.000253337	2.47913e-05	0.88874	0.0869475	0.0240339	rs949969	rs999418	Fgut	S100A13	NK
1713	0.15496	0.232069	0.234483	0.351136	0.0273521	rs12036145	rs2932582	Fgut	S100A10	NK
1725	3.16723e-05	4.74553e-05	0.39006	0.584411	0.0254498	rs12036145	rs2999528	Fgut	S100A10	NK
1431	0.000246071	3.21966e-05	0.863251	0.112927	0.0235447	rs12036145	rs999418	Fgut	S100A13	NK
1710	0.0196147	0.364877	0.029679	0.552061	0.0337675	rs12758387	rs2932582	Falrg	S100A10	NK
1722	4.1401e-06	7.70153e-05	0.0509874	0.948482	0.000449749	rs12758387	rs2999528	Falrg	S100A10	NK
1429	0.000271302	8.99576e-06	0.951766	0.031542	0.016412	rs12758387	rs999418	Falrg	S100A13	NK
1692	0.0223923	0.37095	0.0338456	0.560674	0.0121387	rs12144049	rs2932582	Falrg	S100A10	NK
1704	4.61923e-06	7.65227e-05	0.0568882	0.942416	0.000615109	rs12144049	rs2999528	Falrg	S100A10	NK
1429	0.000271581	9.11249e-06	0.952745	0.0319529	0.0150217	rs12144049	rs999418	Falrg	S100A13	NK
487	3.51376e-07	0.000111624	0.00149663	0.47492	0.523471	rs12411216	rs11264352	Fgut	SCAMP3	NK
261	7.07017e-12	1.29571e-09	0.00542666	0.994512	6.17923e-05	rs11265449	rs7515941	Falrg	CD48	NK
799	0.00247017	0.608081	0.00151809	0.373692	0.0142385	rs10157489	rs11421	Fgut	FCER1G	NK
797	0.00381007	0.937924	0.000152831	0.0376018	0.0205114	rs10157489	rs4489574	Fgut	FCER1G	NK
794	0.00017506	0.605462	0.000107569	0.372014	0.022242	rs60574804	rs11421	Fgut	FCER1G	NK
792	0.000265591	0.91857	1.06319e-05	0.0367269	0.0444263	rs60574804	rs4489574	Fgut	FCER1G	NK
799	0.00280164	0.689678	0.00102039	0.251133	0.055367	rs10157489	rs10919543	Fgut	FCGR2A	NK
796	2.74568e-06	0.000675903	0.00404249	0.995137	0.000141659	rs10157489	rs71632979	Fgut	FCGR2A	NK
795	0.000773088	0.190311	0.00325031	0.800121	0.00554463	rs10157489	rs114532422	Fgut	FCGR2A	NK
794	0.000173414	0.59977	6.31015e-05	0.21806	0.181933	rs60574804	rs10919543	Fgut	FCGR2A	NK
791	1.96629e-07	0.000678531	0.000289499	0.999007	2.44103e-05	rs60574804	rs71632979	Fgut	FCGR2A	NK
790	5.2527e-05	0.181127	0.000220835	0.761441	0.0571582	rs60574804	rs114532422	Fgut	FCGR2A	NK
786	5.58544e-11	0.0174806	3.13818e-09	0.982148	0.000371763	rs35730213	rs1010502	Fgut	TMEM9	NK
511	3.74534e-17	8.72267e-06	4.29376e-12	0.999991	3.21042e-07	rs3024495	rs28584674	Fgut	IKBKE	NK
757	1.3964e-19	1.88737e-17	0.00734381	0.992582	7.37544e-05	rs906364	rs61832055	Falrg	FLVCR1-AS1	NK
797	0.000383268	0.0847085	0.00407953	0.901634	0.00919458	rs3795310	rs11121242	Falrg	ENO1	NKR
1429	3.46333e-08	1.08789e-08	0.750754	0.235811	0.0134346	rs821429	rs999418	Falrg	S100A13	NKR
1503	2.09988e-05	6.71567e-06	0.707429	0.226179	0.0663648	rs821429	rs2480696	Falrg	S100A4	NKR
1430	3.8899e-08	6.62121e-09	0.843222	0.143516	0.0132619	rs61812715	rs999418	Falrg	S100A13	NKR
1504	2.48954e-05	4.37872e-06	0.838703	0.147501	0.0137665	rs61812715	rs2480696	Falrg	S100A4	NKR
1429	4.42086e-08	1.35404e-09	0.95832	0.0293395	0.0123401	rs72696990	rs999418	Falrg	S100A13	NKR
1429	4.41415e-08	1.25906e-09	0.956864	0.0272771	0.0158586	rs1933064	rs999418	Falrg	S100A13	NKR
1503	2.82837e-05	9.29275e-07	0.952852	0.0312906	0.0158286	rs72696990	rs2480696	Falrg	S100A4	NKR
1503	2.83382e-05	8.64107e-07	0.954689	0.0290948	0.0161871	rs1933064	rs2480696	Falrg	S100A4	NKR
1431	4.1007e-08	4.01292e-09	0.888919	0.0869649	0.0241163	rs949969	rs999418	Fgut	S100A13	NKR
1505	2.61128e-05	2.76059e-06	0.879718	0.0929744	0.0272787	rs949969	rs2480696	Fgut	S100A4	NKR
1431	3.98318e-08	5.2117e-09	0.863443	0.112952	0.0236055	rs12036145	rs999418	Fgut	S100A13	NKR
1505	2.5375e-05	3.51567e-06	0.854861	0.118413	0.0266968	rs12036145	rs2480696	Fgut	S100A4	NKR
1429	4.39342e-08	1.45676e-09	0.952371	0.0315624	0.0160668	rs12758387	rs999418	Falrg	S100A13	NKR
1503	2.81313e-05	1.0558e-06	0.947717	0.0355522	0.0167015	rs12758387	rs2480696	Falrg	S100A4	NKR
1429	4.39767e-08	1.47557e-09	0.953292	0.0319715	0.014736	rs12144049	rs999418	Falrg	S100A13	NKR
1503	8.13377e-06	2.14105e-05	0.274019	0.721296	0.00465475	rs12144049	rs2480696	Falrg	S100A4	NKR
644	0.000234725	0.0577798	3.45503e-05	0.00757052	0.93438	rs10157489	rs6427594	Fgut	CD48	NKR
639	0.00027194	0.940527	1.07794e-05	0.0372595	0.0219306	rs60574804	rs6427594	Fgut	CD48	NKR
792	0.00281272	0.692407	0.00115245	0.283678	0.0199503	rs10157489	rs3557	Fgut	FCER1G	NKR
798	1.82431e-05	0.00449086	0.0040267	0.991245	0.000219472	rs10157489	rs3813627	Fgut	FCER1G	NKR
787	0.000201776	0.697861	8.26458e-05	0.285822	0.0160322	rs60574804	rs3557	Fgut	FCER1G	NKR
793	1.3035e-06	0.00450827	0.000287714	0.995086	0.00011625	rs60574804	rs3813627	Fgut	FCER1G	NKR
578	0.000359638	0.0646504	0.005087	0.914451	0.0154522	rs7512552	rs9659061	Falrg	CTSS	Plasma
470	2.26743e-07	3.55203e-05	0.00110973	0.173019	0.825835	rs1336900	rs6669855	Fgut	CTSS	Plasma
1633	8.35433e-14	7.97701e-12	0.0103603	0.989242	0.000397943	rs77710246	rs3736461	Faid	GDI2	BIN
1631	6.76994e-12	9.88681e-13	0.839552	0.12257	0.0378784	rs12257077	rs3736461	Faid	GDI2	BIN
1632	5.3864e-16	8.0632e-12	6.67976e-05	0.99993	2.80583e-06	rs706778	rs3736461	Faid	GDI2	BIN
1632	7.82536e-20	8.06376e-12	9.70435e-09	1	8.95142e-10	rs7893324	rs3736461	Faid	GDI2	BIN
1638	4.1582e-19	8.06376e-12	5.15665e-08	1	8.70705e-10	rs61839660	rs3736461	Falrg	GDI2	BIN
1638	4.79357e-13	7.56063e-12	0.0594459	0.937603	0.00295128	rs11596750	rs3736461	Faid	GDI2	BIN
1638	1.02149e-12	7.01511e-12	0.126677	0.869952	0.00337141	rs6602705	rs3736461	Falrg	GDI2	BIN
1643	2.81581e-16	8.06347e-12	3.49193e-05	0.999964	8.44629e-07	rs10906913	rs3736461	Falrg	GDI2	BIN
1631	6.25385e-12	1.43101e-12	0.77555	0.177415	0.0470345	rs41295131	rs3736461	Faid	GDI2	BIN
1632	5.90728e-15	8.05754e-12	0.000732571	0.999229	3.85843e-05	rs947474	rs3736461	Faid	GDI2	BIN
1634	2.91554e-12	5.00872e-12	0.36156	0.621122	0.0173181	rs35285258	rs3736461	Faid	GDI2	BIN
1638	6.10342e-13	7.44164e-12	0.0756894	0.922848	0.0014626	rs706778	rs3736461	Falrg	GDI2	BIN
1632	4.39517e-05	0.00419667	0.0103131	0.984728	0.000718574	rs77710246	rs11920	Faid	GDI2	BMem
1630	0.003482	0.000508241	0.817035	0.119196	0.0597785	rs12257077	rs11920	Faid	GDI2	BMem
1631	2.83425e-07	0.00424275	6.65044e-05	0.995541	0.000149615	rs706778	rs11920	Faid	GDI2	BMem
1631	4.11769e-11	0.00424314	9.66197e-09	0.995632	0.000124584	rs7893324	rs11920	Faid	GDI2	BMem
1637	2.18797e-10	0.00424301	5.13398e-08	0.995603	0.000154053	rs61839660	rs11920	Falrg	GDI2	BMem
1637	0.000251731	0.00397039	0.0590676	0.931628	0.00508216	rs11596750	rs11920	Faid	GDI2	BMem
1637	0.000537099	0.00368849	0.126028	0.865483	0.00426337	rs6602705	rs11920	Falrg	GDI2	BMem
1642	1.48173e-07	0.00424313	3.47681e-05	0.995633	8.93692e-05	rs10906913	rs11920	Falrg	GDI2	BMem
1630	0.00317682	0.000726552	0.745426	0.170402	0.080269	rs41295131	rs11920	Faid	GDI2	BMem
1631	3.10843e-06	0.0042399	0.000729378	0.994873	0.000154164	rs947474	rs11920	Faid	GDI2	BMem
1633	0.00151501	0.00260256	0.35549	0.610648	0.0297448	rs35285258	rs11920	Faid	GDI2	BMem
1637	0.000320959	0.00391331	0.0753117	0.918238	0.00221625	rs706778	rs11920	Falrg	GDI2	BMem
1632	6.30387e-11	6.01916e-09	0.0103577	0.988994	0.000648744	rs77710246	rs56251728	Faid	GDI2	CD4ET
1633	2.22136e-13	2.12104e-11	0.010352	0.988448	0.00120041	rs77710246	rs61841332	Faid	PRKCQ-AS1	CD4ET
1630	4.97374e-09	7.26042e-10	0.817224	0.119231	0.0635449	rs12257077	rs56251728	Faid	GDI2	CD4ET
1631	1.71079e-11	2.49844e-12	0.797266	0.116346	0.086388	rs12257077	rs61841332	Faid	PRKCQ-AS1	CD4ET
1631	4.06539e-13	6.0857e-09	6.67975e-05	0.999928	5.29414e-06	rs706778	rs56251728	Faid	GDI2	CD4ET
1632	1.43335e-15	2.14566e-11	6.67973e-05	0.999926	7.44431e-06	rs706778	rs61841332	Faid	PRKCQ-AS1	CD4ET
1631	5.90621e-17	6.08614e-09	9.70435e-09	1	2.25241e-09	rs7893324	rs56251728	Faid	GDI2	CD4ET
1637	3.13841e-16	6.08614e-09	5.15665e-08	1	1.0499e-09	rs61839660	rs56251728	Falrg	GDI2	CD4ET
1632	2.08238e-19	2.14582e-11	9.70435e-09	1	1.21118e-09	rs7893324	rs61841332	Faid	PRKCQ-AS1	CD4ET
1638	3.0517e-09	0.0591799	4.84258e-08	0.939092	0.00172855	rs61839660	rs61841332	Falrg	PRKCQ-AS1	CD4ET
1637	3.60987e-10	5.69361e-09	0.0593129	0.935499	0.00518776	rs11596750	rs56251728	Faid	GDI2	CD4ET
1637	7.70873e-10	5.29396e-09	0.12666	0.869835	0.00350512	rs6602705	rs56251728	Falrg	GDI2	CD4ET
1638	1.27289e-12	2.00765e-11	0.0593192	0.935603	0.00507772	rs11596750	rs61841332	Faid	PRKCQ-AS1	CD4ET
1638	0.00750503	0.0515409	0.119093	0.81787	0.00399062	rs6602705	rs61841332	Falrg	PRKCQ-AS1	CD4ET
1642	2.12524e-13	6.08592e-09	3.49193e-05	0.999964	8.46567e-07	rs10906913	rs56251728	Falrg	GDI2	CD4ET
1643	5.0823e-18	1.45539e-13	2.36846e-07	0.00578822	0.994212	rs10906913	rs61841332	Falrg	PRKCQ-AS1	CD4ET
1630	4.53721e-09	1.03781e-09	0.745499	0.170436	0.0840647	rs41295131	rs56251728	Faid	GDI2	CD4ET
1631	1.59422e-11	3.64792e-12	0.742942	0.169914	0.0871444	rs41295131	rs61841332	Faid	PRKCQ-AS1	CD4ET
1631	4.45839e-12	6.08126e-09	0.000732549	0.999198	6.92586e-05	rs947474	rs56251728	Faid	GDI2	CD4ET
1632	1.57189e-14	2.14406e-11	0.000732533	0.999178	8.99239e-05	rs947474	rs61841332	Faid	PRKCQ-AS1	CD4ET
1633	2.16849e-09	3.72518e-09	0.3563	0.612044	0.0316561	rs35285258	rs56251728	Faid	GDI2	CD4ET
1634	7.58925e-12	1.30379e-11	0.353675	0.607555	0.03877	rs35285258	rs61841332	Faid	PRKCQ-AS1	CD4ET
1637	4.6056e-10	5.61541e-09	0.0756736	0.922653	0.00167316	rs706778	rs56251728	Falrg	GDI2	CD4ET
1638	0.0044824	0.054652	0.0711287	0.86724	0.00249703	rs706778	rs61841332	Falrg	PRKCQ-AS1	CD4ET
384	0.000131014	0.0255075	0.0049748	0.968557	0.000829749	rs3740355	rs6479794	Faid	RTKN2	CD4ET
1633	3.06318e-52	2.92484e-50	0.0103568	0.988907	0.000736216	rs77710246	rs3736461	Faid	GDI2	CD4NC
1631	1.34759e-32	1.28673e-30	0.0103536	0.9886	0.00104635	rs77710246	rs41284471	Faid	PRKCQ-AS1	CD4NC
1631	2.3886e-50	3.4883e-51	0.807601	0.117867	0.0745321	rs12257077	rs3736461	Faid	GDI2	CD4NC
1629	1.04846e-30	1.53077e-31	0.805534	0.117533	0.0769325	rs12257077	rs41284471	Faid	PRKCQ-AS1	CD4NC
1632	1.97563e-54	2.95743e-50	6.67974e-05	0.999927	5.9193e-06	rs706778	rs3736461	Faid	GDI2	CD4NC
1630	8.69411e-35	1.30147e-30	6.67974e-05	0.999927	6.52387e-06	rs706778	rs41284471	Faid	PRKCQ-AS1	CD4NC
1632	2.8702e-58	2.95765e-50	9.70435e-09	1	2.17442e-09	rs7893324	rs3736461	Faid	GDI2	CD4NC
1638	1.52515e-57	2.95765e-50	5.15665e-08	1	8.13048e-10	rs61839660	rs3736461	Falrg	GDI2	CD4NC
1630	1.26308e-38	1.30156e-30	9.70435e-09	1	1.05614e-09	rs7893324	rs41284471	Faid	PRKCQ-AS1	CD4NC
1636	2.13635e-19	4.14291e-12	5.15665e-08	1	8.28532e-10	rs61839660	rs41284471	Falrg	PRKCQ-AS1	CD4NC
1638	1.75293e-51	2.76479e-50	0.0592676	0.934788	0.00594443	rs11596750	rs3736461	Faid	GDI2	CD4NC
1638	3.7473e-51	2.57346e-50	0.126699	0.870102	0.00319918	rs6602705	rs3736461	Falrg	GDI2	CD4NC
1636	7.72495e-32	1.21841e-30	0.0593512	0.936107	0.00454186	rs11596750	rs41284471	Faid	PRKCQ-AS1	CD4NC
1636	5.25309e-13	3.60756e-12	0.126797	0.870776	0.00242685	rs6602705	rs41284471	Falrg	PRKCQ-AS1	CD4NC
1643	1.03279e-54	2.95754e-50	3.49193e-05	0.999964	7.57343e-07	rs10906913	rs3736461	Falrg	GDI2	CD4NC
1641	3.60368e-37	1.03196e-32	2.76873e-07	0.00693557	0.993064	rs10906913	rs41284471	Falrg	PRKCQ-AS1	CD4NC
1631	2.17516e-50	4.97722e-51	0.735435	0.168187	0.0963779	rs41295131	rs3736461	Faid	GDI2	CD4NC
1629	9.77252e-31	2.23579e-31	0.750829	0.171699	0.077472	rs41295131	rs41284471	Faid	PRKCQ-AS1	CD4NC
1632	2.1666e-53	2.95524e-50	0.000732541	0.999188	7.95066e-05	rs947474	rs3736461	Faid	GDI2	CD4NC
1630	9.53451e-34	1.30051e-30	0.000732542	0.999189	7.85336e-05	rs947474	rs41284471	Faid	PRKCQ-AS1	CD4NC
1634	1.05122e-50	1.80594e-50	0.355425	0.610565	0.0340099	rs35285258	rs3736461	Faid	GDI2	CD4NC
1632	4.62467e-31	7.94473e-31	0.355316	0.610364	0.03432	rs35285258	rs41284471	Faid	PRKCQ-AS1	CD4NC
1638	2.23864e-51	2.72948e-50	0.0756901	0.922856	0.00145402	rs706778	rs3736461	Falrg	GDI2	CD4NC
1636	3.1365e-13	3.8242e-12	0.0757076	0.923069	0.00122368	rs706778	rs41284471	Falrg	PRKCQ-AS1	CD4NC
734	3.13868e-40	7.86891e-34	3.98871e-07	1	4.00751e-08	rs2384352	rs10764048	Fgut	RP11-324I22.4	CD4NC
372	0.00308223	0.600088	0.00193154	0.376038	0.0188605	rs3740355	rs6479789	Faid	ARID5B	CD4NC
381	0.00325258	0.633254	0.00176586	0.343783	0.0179445	rs3740355	rs7075261	Faid	ARID5B	CD4NC
378	1.61797e-05	0.00315008	0.00509236	0.991444	0.000297056	rs3740355	rs6479791	Faid	RTKN2	CD4NC
372	1.71915e-09	3.34705e-07	0.00510896	0.994675	0.000215275	rs3740355	rs6479794	Faid	RTKN2	CD4NC
1632	2.59324e-23	2.47612e-21	0.0103576	0.988984	0.00065815	rs77710246	rs74116316	Faid	GDI2	CD8ET
1630	2.04677e-21	2.98654e-22	0.817501	0.119222	0.0632772	rs12257077	rs74116316	Faid	GDI2	CD8ET
1631	1.67241e-25	2.50352e-21	6.67975e-05	0.999928	5.25024e-06	rs706778	rs74116316	Faid	GDI2	CD8ET
1631	2.42967e-29	2.5037e-21	9.70435e-09	1	1.93812e-09	rs7893324	rs74116316	Faid	GDI2	CD8ET
1637	1.29107e-28	2.5037e-21	5.15665e-08	1	7.99443e-10	rs61839660	rs74116316	Falrg	GDI2	CD8ET
1637	1.48498e-22	2.34215e-21	0.0593115	0.935474	0.00521455	rs11596750	rs74116316	Faid	GDI2	CD8ET
1637	3.17232e-22	2.17859e-21	0.126705	0.870145	0.00314985	rs6602705	rs74116316	Falrg	GDI2	CD8ET
1642	8.74274e-26	2.50361e-21	3.49193e-05	0.999964	7.54292e-07	rs10906913	rs74116316	Falrg	GDI2	CD8ET
1630	1.8658e-21	4.26594e-22	0.745219	0.170301	0.0844801	rs41295131	rs74116316	Faid	GDI2	CD8ET
1631	1.83408e-24	2.50169e-21	0.000732549	0.999199	6.83177e-05	rs947474	rs74116316	Faid	GDI2	CD8ET
1633	8.9297e-22	1.53396e-21	0.356661	0.612648	0.0306914	rs35285258	rs74116316	Faid	GDI2	CD8ET
1637	1.89502e-22	2.31051e-21	0.0756888	0.922839	0.00147204	rs706778	rs74116316	Falrg	GDI2	CD8ET
384	1.27356e-12	2.47952e-10	0.00510933	0.994751	0.000139653	rs3740355	rs4979775	Faid	RTKN2	CD8ET
347	7.99793e-07	0.00928892	8.52654e-05	0.990285	0.000339812	rs1250573	rs6480931	Fgut	PPIF	CD8ET
1632	6.81554e-24	6.50772e-22	0.0103567	0.98889	0.000753384	rs77710246	rs72772354	Faid	GDI2	CD8NC
1633	1.80346e-26	1.72201e-24	0.0103508	0.98833	0.00131941	rs77710246	rs61841332	Faid	PRKCQ-AS1	CD8NC
1630	5.32924e-22	7.77819e-23	0.809813	0.118123	0.072064	rs12257077	rs72772354	Faid	GDI2	CD8NC
1631	1.37816e-24	2.01266e-25	0.79098	0.115421	0.0935993	rs12257077	rs61841332	Faid	PRKCQ-AS1	CD8NC
1631	4.39582e-26	6.58035e-22	6.67974e-05	0.999927	6.23173e-06	rs706778	rs72772354	Faid	GDI2	CD8NC
1632	1.16384e-28	1.74221e-24	6.67973e-05	0.999925	8.16133e-06	rs706778	rs61841332	Faid	PRKCQ-AS1	CD8NC
1631	6.38627e-30	6.58083e-22	9.70435e-09	1	2.45217e-09	rs7893324	rs72772354	Faid	GDI2	CD8NC
1637	3.3935e-29	6.58083e-22	5.15665e-08	1	8.72044e-10	rs61839660	rs72772354	Falrg	GDI2	CD8NC
1632	1.69083e-32	1.74234e-24	9.70435e-09	1	1.33171e-09	rs7893324	rs61841332	Faid	PRKCQ-AS1	CD8NC
1638	2.18954e-15	4.24605e-08	5.15665e-08	1	3.9168e-09	rs61839660	rs61841332	Falrg	PRKCQ-AS1	CD8NC
1637	3.8995e-23	6.15042e-22	0.0592554	0.93459	0.00615472	rs11596750	rs72772354	Faid	GDI2	CD8NC
1637	8.33506e-23	5.72408e-22	0.126657	0.869808	0.0035354	rs6602705	rs72772354	Falrg	GDI2	CD8NC
1638	1.03312e-25	1.62949e-24	0.0592951	0.935222	0.00548342	rs11596750	rs61841332	Faid	PRKCQ-AS1	CD8NC
1638	5.38378e-09	3.69732e-08	0.126795	0.870764	0.00244129	rs6602705	rs61841332	Falrg	PRKCQ-AS1	CD8NC
1642	2.29798e-26	6.58059e-22	3.49193e-05	0.999964	8.47153e-07	rs10906913	rs72772354	Falrg	GDI2	CD8NC
1643	3.77419e-31	1.08079e-26	2.16616e-07	0.00520831	0.994791	rs10906913	rs61841332	Falrg	PRKCQ-AS1	CD8NC
1630	4.82619e-22	1.1037e-22	0.733372	0.167615	0.0990135	rs41295131	rs72772354	Faid	GDI2	CD8NC
1631	1.28391e-24	2.93787e-25	0.736889	0.168521	0.0945897	rs41295131	rs61841332	Faid	PRKCQ-AS1	CD8NC
1631	4.82072e-25	6.57547e-22	0.000732539	0.999186	8.16594e-05	rs947474	rs72772354	Faid	GDI2	CD8NC
1632	1.27631e-27	1.74089e-24	0.000732527	0.999169	9.88975e-05	rs947474	rs61841332	Faid	PRKCQ-AS1	CD8NC
1633	2.33297e-22	4.00767e-22	0.354511	0.608955	0.0365348	rs35285258	rs72772354	Faid	GDI2	CD8NC
1634	6.14018e-25	1.05485e-24	0.352409	0.605376	0.0422148	rs35285258	rs61841332	Faid	PRKCQ-AS1	CD8NC
1637	4.98005e-23	6.07196e-22	0.0756752	0.922672	0.00165285	rs706778	rs72772354	Falrg	GDI2	CD8NC
1638	3.21456e-09	3.91938e-08	0.0757071	0.923064	0.00122884	rs706778	rs61841332	Falrg	PRKCQ-AS1	CD8NC
735	2.43832e-09	0.00611305	3.96349e-07	0.993678	0.00020901	rs2384352	rs34561883	Fgut	RP11-324I22.4	CD8NC
378	0.00465604	0.906496	0.00034274	0.0667071	0.0217978	rs3740355	rs1432413	Faid	RTKN2	CD8NC
385	2.31221e-05	0.00450171	0.00508525	0.990063	0.000326782	rs3740355	rs6479794	Faid	RTKN2	CD8NC
1630	3.71119e-05	0.00354358	0.0103133	0.984754	0.00135228	rs77710246	rs41284471	Faid	PRKCQ-AS1	CD8S100B
1633	0.00732225	0.699155	0.00282473	0.269695	0.0210032	rs77710246	rs7068263	Faid	PRKCQ-AS1	CD8S100B
1628	0.0028495	0.000416003	0.791871	0.115517	0.0893459	rs12257077	rs41284471	Faid	PRKCQ-AS1	CD8S100B
1631	0.624584	0.0912141	0.240912	0.0351746	0.00811523	rs12257077	rs7068263	Faid	PRKCQ-AS1	CD8S100B
1629	2.39486e-07	0.00358499	6.65527e-05	0.996264	8.44533e-05	rs706778	rs41284471	Faid	PRKCQ-AS1	CD8S100B
1632	4.74523e-05	0.710339	1.83042e-05	0.273989	0.0156059	rs706778	rs7068263	Faid	PRKCQ-AS1	CD8S100B
1629	3.47909e-11	0.00358508	9.66833e-09	0.996288	0.000127019	rs7893324	rs41284471	Faid	PRKCQ-AS1	CD8S100B
1632	6.84043e-09	0.704883	2.63867e-09	0.271883	0.0232347	rs7893324	rs7068263	Faid	PRKCQ-AS1	CD8S100B
1635	1.6831e-08	0.326394	3.40776e-08	0.660835	0.0127709	rs61839660	rs41284471	Falrg	PRKCQ-AS1	CD8S100B
1638	3.61116e-08	0.700292	1.39364e-08	0.270232	0.0294765	rs61839660	rs7068263	Falrg	PRKCQ-AS1	CD8S100B
1635	0.00021264	0.00335383	0.0590923	0.932021	0.00532029	rs11596750	rs41284471	Faid	PRKCQ-AS1	CD8S100B
1638	0.0423183	0.667462	0.0163298	0.257545	0.0163455	rs11596750	rs7068263	Faid	PRKCQ-AS1	CD8S100B
1635	0.0416671	0.286148	0.0843624	0.579348	0.00847512	rs6602705	rs41284471	Falrg	PRKCQ-AS1	CD8S100B
1638	0.0902852	0.620035	0.0348418	0.239261	0.0155774	rs6602705	rs7068263	Falrg	PRKCQ-AS1	CD8S100B
1640	8.28684e-10	2.37305e-05	2.3029e-07	0.00560032	0.994376	rs10906913	rs41284471	Falrg	PRKCQ-AS1	CD8S100B
1643	2.47141e-05	0.707723	9.54082e-06	0.273196	0.0190468	rs10906913	rs7068263	Falrg	PRKCQ-AS1	CD8S100B
1628	0.00265496	0.000607382	0.737809	0.1687	0.0902283	rs41295131	rs41284471	Faid	PRKCQ-AS1	CD8S100B
1631	0.581978	0.133169	0.224478	0.0513564	0.00901818	rs41295131	rs7068263	Faid	PRKCQ-AS1	CD8S100B
1629	2.62631e-06	0.00358229	0.000729848	0.995514	0.000171288	rs947474	rs41284471	Faid	PRKCQ-AS1	CD8S100B
1632	0.000520662	0.710184	0.000200839	0.273929	0.0151647	rs947474	rs7068263	Faid	PRKCQ-AS1	CD8S100B
1631	0.00126618	0.00217517	0.351871	0.604436	0.0402516	rs35285258	rs41284471	Faid	PRKCQ-AS1	CD8S100B
1634	0.260314	0.447204	0.100438	0.172528	0.0195163	rs35285258	rs7068263	Faid	PRKCQ-AS1	CD8S100B
1635	0.0248439	0.30291	0.0503008	0.613286	0.00865973	rs706778	rs41284471	Falrg	PRKCQ-AS1	CD8S100B
1638	0.0537588	0.655459	0.0207459	0.252929	0.0171067	rs706778	rs7068263	Falrg	PRKCQ-AS1	CD8S100B
1633	1.83487e-07	1.752e-05	0.0103586	0.989075	0.000548655	rs77710246	rs3736461	Faid	GDI2	DC
1631	1.4639e-05	2.13787e-06	0.826431	0.120639	0.0529137	rs12257077	rs3736461	Faid	GDI2	DC
1632	1.1832e-09	1.77119e-05	6.67963e-05	0.999911	4.62965e-06	rs706778	rs3736461	Faid	GDI2	DC
1632	1.71895e-13	1.77132e-05	9.70418e-09	0.999982	7.21054e-07	rs7893324	rs3736461	Faid	GDI2	DC
1638	9.13406e-13	1.77132e-05	5.15656e-08	0.999982	6.20113e-07	rs61839660	rs3736461	Falrg	GDI2	DC
1638	1.05157e-06	1.65857e-05	0.0593653	0.93633	0.00428659	rs11596750	rs3736461	Faid	GDI2	DC
1638	2.24399e-06	1.54107e-05	0.126683	0.869993	0.00330641	rs6602705	rs3736461	Falrg	GDI2	DC
1643	6.18531e-10	1.77125e-05	3.49187e-05	0.999946	1.34822e-06	rs10906913	rs3736461	Falrg	GDI2	DC
1631	1.3418e-05	3.07033e-06	0.757505	0.173264	0.069215	rs41295131	rs3736461	Faid	GDI2	DC
1632	1.29759e-08	1.76992e-05	0.000732545	0.999193	5.66869e-05	rs947474	rs3736461	Faid	GDI2	DC
1634	6.35213e-06	1.09126e-05	0.358604	0.616035	0.0253435	rs35285258	rs3736461	Faid	GDI2	DC
1638	1.34066e-06	1.63461e-05	0.0756857	0.922803	0.0014935	rs706778	rs3736461	Falrg	GDI2	DC
1623	1.13633e-05	0.001085	0.0103509	0.988335	0.000218009	rs77710246	rs11255662	Faid	GDI2	MonoNC
1621	0.00094396	0.000136995	0.85986	0.124776	0.014283	rs12257077	rs11255662	Faid	GDI2	MonoNC
1622	7.32485e-08	0.0010965	6.67227e-05	0.998808	2.87071e-05	rs706778	rs11255662	Faid	GDI2	MonoNC
1622	1.06415e-11	0.00109657	9.69346e-09	0.998878	2.57129e-05	rs7893324	rs11255662	Faid	GDI2	MonoNC
1628	5.65466e-11	0.00109658	5.15087e-08	0.998879	2.41095e-05	rs61839660	rs11255662	Falrg	GDI2	MonoNC
1628	6.53181e-05	0.00103016	0.0594988	0.938376	0.00103014	rs11596750	rs11255662	Faid	GDI2	MonoNC
1628	0.000139124	0.000955392	0.126729	0.870272	0.00190453	rs6602705	rs11255662	Falrg	GDI2	MonoNC
1633	3.82904e-08	0.0010965	3.48791e-05	0.998811	5.72316e-05	rs10906913	rs11255662	Falrg	GDI2	MonoNC
1621	0.00088064	0.000200276	0.802182	0.182419	0.0143186	rs41295131	rs11255662	Faid	GDI2	MonoNC
1622	8.03342e-07	0.00109576	0.00073177	0.998136	3.55419e-05	rs947474	rs11255662	Faid	GDI2	MonoNC
1624	0.000400769	0.000688077	0.365063	0.626767	0.00708043	rs35285258	rs11255662	Faid	GDI2	MonoNC
1628	8.30273e-05	0.0010123	0.0756302	0.922109	0.00116591	rs706778	rs11255662	Falrg	GDI2	MonoNC
1633	4.72316e-14	4.50984e-12	0.0103566	0.988885	0.00075884	rs77710246	rs3736461	Faid	GDI2	NK
1631	3.67784e-12	5.37111e-13	0.806451	0.117698	0.0758508	rs12257077	rs3736461	Faid	GDI2	NK
1632	3.04631e-16	4.5602e-12	6.67974e-05	0.999927	6.24471e-06	rs706778	rs3736461	Faid	GDI2	NK
1632	4.4257e-20	4.56053e-12	9.70435e-09	1	2.35465e-09	rs7893324	rs3736461	Faid	GDI2	NK
1638	2.35171e-19	4.56053e-12	5.15665e-08	1	8.59603e-10	rs61839660	rs3736461	Falrg	GDI2	NK
1638	2.70218e-13	4.26199e-12	0.0592514	0.934533	0.00621597	rs11596750	rs3736461	Faid	GDI2	NK
1638	5.77659e-13	3.96708e-12	0.126665	0.86987	0.00346532	rs6602705	rs3736461	Falrg	GDI2	NK
1643	1.59251e-16	4.56037e-12	3.49193e-05	0.999964	8.2099e-07	rs10906913	rs3736461	Falrg	GDI2	NK
1631	3.33581e-12	7.63304e-13	0.731452	0.167271	0.101277	rs41295131	rs3736461	Faid	GDI2	NK
1632	3.34076e-15	4.55681e-12	0.000732539	0.999185	8.25593e-05	rs947474	rs3736461	Faid	GDI2	NK
1634	1.61825e-12	2.78005e-12	0.354838	0.609554	0.0356083	rs35285258	rs3736461	Faid	GDI2	NK
1638	3.45144e-13	4.20819e-12	0.0756807	0.922741	0.00157844	rs706778	rs3736461	Falrg	GDI2	NK
735	1.72114e-07	0.431504	2.11505e-07	0.530222	0.0382736	rs2384352	rs2891500	Fgut	RP11-324I22.4	NK
852	0.24128	0.237893	0.252278	0.248717	0.0198317	rs76374648	rs937614	Faid	C11orf21	BIN
840	0.416513	0.410523	0.0758372	0.0747243	0.0224026	rs76374648	rs734094	Faid	CD81	BIN
849	0.000151905	0.000149744	0.495568	0.488502	0.0156278	rs76374648	rs810225	Faid	CD81	BIN
854	8.63577e-06	0.483376	9.02979e-06	0.50542	0.0111865	rs3213223	rs937614	Faid	C11orf21	BIN
853	0.00834877	0.473029	0.00872959	0.49459	0.0153024	rs3741211	rs937614	Faid	C11orf21	BIN
842	1.45897e-05	0.81664	2.65768e-06	0.148726	0.0346169	rs3213223	rs734094	Faid	CD81	BIN
851	5.47442e-09	0.000306423	1.78595e-05	0.99966	1.53664e-05	rs3213223	rs810225	Faid	CD81	BIN
841	0.0143028	0.81037	0.00260473	0.147555	0.0251681	rs3741211	rs734094	Faid	CD81	BIN
850	5.31247e-06	0.000300996	0.0173311	0.981955	0.000407333	rs3741211	rs810225	Faid	CD81	BIN
856	3.0233e-09	0.477228	3.16169e-09	0.499049	0.0237225	rs7111447	rs937614	Faid	C11orf21	BIN
844	5.26191e-09	0.830593	9.58527e-10	0.151285	0.0181221	rs7111447	rs734094	Faid	CD81	BIN
853	1.94128e-12	0.000306431	6.33315e-09	0.999687	6.44675e-06	rs7111447	rs810225	Faid	CD81	BIN
853	0.0268674	0.455981	0.0280927	0.476764	0.0122954	rs3213229	rs937614	Faid	C11orf21	BIN
841	0.0456454	0.774658	0.0083128	0.141048	0.0303358	rs3213229	rs734094	Faid	CD81	BIN
850	1.70263e-05	0.000288961	0.0555458	0.942689	0.00145891	rs3213229	rs810225	Faid	CD81	BIN
854	2.80826e-12	0.483825	2.93648e-12	0.505906	0.0102688	rs11042962	rs937614	Faid	C11orf21	BIN
842	4.65359e-12	0.801751	8.47769e-13	0.146007	0.0522416	rs11042962	rs734094	Faid	CD81	BIN
851	1.77859e-15	0.000306428	5.80239e-12	0.999674	1.93991e-05	rs11042962	rs810225	Faid	CD81	BIN
853	0.119973	0.361364	0.125445	0.377831	0.0153875	rs61871274	rs937614	Faid	C11orf21	BIN
841	0.207154	0.623877	0.0377233	0.113592	0.0176534	rs61871274	rs734094	Faid	CD81	BIN
850	7.56675e-05	0.000227908	0.246854	0.743506	0.00933655	rs61871274	rs810225	Faid	CD81	BIN
867	3.96619e-06	0.456583	4.15641e-06	0.478417	0.0649918	rs7946543	rs937614	Faid	C11orf21	BIN
855	7.21194e-06	0.83023	1.31552e-06	0.151423	0.0183388	rs7946543	rs734094	Faid	CD81	BIN
864	2.66184e-09	0.000306429	8.68387e-06	0.999678	7.11733e-06	rs7946543	rs810225	Faid	CD81	BIN
326	3.8433e-23	7.6481e-18	5.02377e-08	0.00900624	0.990994	rs663743	rs627425	Faid	AP003774.1	BIN
326	5.17828e-13	1.05759e-07	4.89627e-06	0.999995	3.83457e-07	rs663743	rs79423518	Faid	TRMT112	BIN
592	8.35085e-23	1.09957e-16	7.59464e-07	0.999999	2.37047e-08	rs11217066	rs75067211	Falrg	RPS25	BIN
852	0.0391231	0.0385739	0.455159	0.448751	0.0183936	rs76374648	rs2651823	Faid	ASCL2	BMem
854	1.40884e-06	0.0788577	1.63905e-05	0.917435	0.00368932	rs3213223	rs2651823	Faid	ASCL2	BMem
853	0.00136919	0.0775762	0.0159292	0.902521	0.00260448	rs3741211	rs2651823	Faid	ASCL2	BMem
856	5.00427e-10	0.0789924	5.82203e-09	0.919004	0.00200324	rs7111447	rs2651823	Faid	ASCL2	BMem
853	0.00436438	0.0740702	0.0507755	0.861728	0.00906223	rs3213229	rs2651823	Faid	ASCL2	BMem
854	4.57495e-13	0.0788202	5.32253e-12	0.916996	0.00418393	rs11042962	rs2651823	Faid	ASCL2	BMem
853	0.0193587	0.0583096	0.225222	0.678362	0.0187475	rs61871274	rs2651823	Faid	ASCL2	BMem
867	6.86026e-07	0.0789746	7.98151e-06	0.918821	0.00219597	rs7946543	rs2651823	Faid	ASCL2	BMem
326	1.41641e-17	2.81283e-12	5.6682e-08	0.0102667	0.989733	rs663743	rs61886886	Faid	AP003774.1	BMem
326	5.52347e-08	0.0112809	4.83957e-06	0.988413	0.000300828	rs663743	rs79423518	Faid	TRMT112	BMem
489	3.80968e-13	4.14015e-05	9.20108e-09	0.999925	3.35145e-05	rs479844	rs34007146	Falrg	RNASEH2C	BMem
492	3.22345e-05	8.80342e-06	0.778524	0.21261	0.00882485	rs35461885	rs34007146	Falrg	RNASEH2C	BMem
592	2.21569e-27	2.91744e-21	7.59464e-07	0.999999	2.37046e-08	rs11217066	rs75067211	Falrg	RPS25	BMem
326	8.32402e-21	5.14778e-16	1.71623e-07	0.00962322	0.990377	rs663743	rs479777	Faid	AP003774.1	CD4ET
326	2.02558e-14	4.13695e-09	4.89627e-06	0.999995	1.64121e-07	rs663743	rs79423518	Faid	TRMT112	CD4ET
489	1.52711e-43	1.65958e-35	9.20177e-09	1	1.07316e-10	rs479844	rs596002	Falrg	CTSW	CD4ET
489	1.20095e-11	0.00130513	9.18888e-09	0.998599	9.59498e-05	rs479844	rs10896027	Falrg	RNASEH2C	CD4ET
492	1.20623e-35	3.29317e-36	0.72683	0.198359	0.0748109	rs35461885	rs596002	Falrg	CTSW	CD4ET
492	0.00101521	0.000277258	0.776773	0.21213	0.00980429	rs35461885	rs10896027	Falrg	RNASEH2C	CD4ET
592	1.8174e-35	2.39301e-29	7.59464e-07	0.999999	2.37046e-08	rs11217066	rs75067211	Falrg	RPS25	CD4ET
592	3.50995e-08	0.0462161	7.23359e-07	0.952458	0.00132508	rs11217066	rs75067211	Falrg	TRAPPC4	CD4ET
852	1.47088e-15	1.45023e-15	0.479661	0.472881	0.0474579	rs76374648	rs2077112	Faid	C11orf21	CD4NC
852	0.000266083	0.000262348	0.485938	0.479082	0.0344515	rs76374648	rs3781962	Faid	TNNT3	CD4NC
851	1.49743e-05	1.47636e-05	0.496424	0.489425	0.0141218	rs76374648	rs2244891	Faid	TSPAN32	CD4NC
851	0.228551	0.225335	0.245301	0.241791	0.059022	rs76374648	rs2651823	Faid	TSPAN32	CD4NC
854	5.47833e-20	3.06643e-15	1.78652e-05	0.99998	1.86992e-06	rs3213223	rs2077112	Faid	C11orf21	CD4NC
853	5.30999e-17	3.00856e-15	0.0173162	0.98111	0.00157403	rs3741211	rs2077112	Faid	C11orf21	CD4NC
854	9.77689e-09	0.000547249	1.78552e-05	0.999421	1.42263e-05	rs3213223	rs3781962	Faid	TNNT3	CD4NC
853	9.47795e-06	0.000537007	0.0173092	0.980715	0.00142957	rs3741211	rs3781962	Faid	TNNT3	CD4NC
853	5.38874e-10	3.01628e-05	1.78647e-05	0.999951	1.41718e-06	rs3213223	rs2244891	Faid	TSPAN32	CD4NC
853	8.53043e-06	0.47748	9.15597e-06	0.512483	0.0100193	rs3213223	rs2651823	Faid	TSPAN32	CD4NC
852	5.22861e-07	2.96245e-05	0.0173338	0.982106	0.000529573	rs3741211	rs2244891	Faid	TSPAN32	CD4NC
852	0.00805582	0.45643	0.00864658	0.489865	0.0370018	rs3741211	rs2651823	Faid	TSPAN32	CD4NC
856	1.94266e-23	3.06649e-15	6.33513e-09	1	6.60307e-10	rs7111447	rs2077112	Faid	C11orf21	CD4NC
856	3.46693e-12	0.000547254	6.33152e-09	0.999431	2.2115e-05	rs7111447	rs3781962	Faid	TNNT3	CD4NC
855	1.91088e-13	3.01633e-05	6.33493e-09	0.999968	1.9476e-06	rs7111447	rs2244891	Faid	TSPAN32	CD4NC
855	2.9701e-09	0.46883	3.1885e-09	0.503277	0.0278935	rs7111447	rs2651823	Faid	TSPAN32	CD4NC
853	1.70179e-16	2.88819e-15	0.0554963	0.941853	0.00265024	rs3213229	rs2077112	Faid	C11orf21	CD4NC
853	3.03226e-05	0.00051462	0.055377	0.939827	0.00425066	rs3213229	rs3781962	Faid	TNNT3	CD4NC
852	1.67552e-06	2.8436e-05	0.0555465	0.942704	0.00171902	rs3213229	rs2244891	Faid	TSPAN32	CD4NC
852	0.0264639	0.449131	0.0284041	0.482046	0.0139548	rs3213229	rs2651823	Faid	TSPAN32	CD4NC
854	1.77988e-26	3.06649e-15	5.80428e-12	1	3.07855e-13	rs11042962	rs2077112	Faid	C11orf21	CD4NC
854	3.17639e-15	0.00054725	5.80093e-12	0.999423	3.00232e-05	rs11042962	rs3781962	Faid	TNNT3	CD4NC
853	1.75076e-16	3.01633e-05	5.8041e-12	0.999969	1.19743e-06	rs11042962	rs2244891	Faid	TSPAN32	CD4NC
853	2.75425e-12	0.47452	2.95632e-12	0.509318	0.0161623	rs11042962	rs2651823	Faid	TSPAN32	CD4NC
853	7.35065e-16	2.21406e-15	0.239709	0.721979	0.0383117	rs61871274	rs2077112	Faid	C11orf21	CD4NC
853	0.000134018	0.00040367	0.244753	0.737191	0.0175189	rs61871274	rs3781962	Faid	TNNT3	CD4NC
852	7.42972e-06	2.23786e-05	0.246309	0.741879	0.0117827	rs61871274	rs2244891	Faid	TSPAN32	CD4NC
852	0.116589	0.351167	0.125138	0.376887	0.0302197	rs61871274	rs2651823	Faid	TSPAN32	CD4NC
867	2.66373e-20	3.06646e-15	8.68659e-06	0.99999	1.34895e-06	rs7946543	rs2077112	Faid	C11orf21	CD4NC
867	4.75367e-09	0.000547237	8.68146e-06	0.9994	4.42976e-05	rs7946543	rs3781962	Faid	TNNT3	CD4NC
866	2.62017e-10	3.01631e-05	8.68633e-06	0.99996	1.09197e-06	rs7946543	rs2244891	Faid	TSPAN32	CD4NC
866	4.14589e-06	0.47727	4.4512e-06	0.512407	0.0103142	rs7946543	rs2651823	Faid	TSPAN32	CD4NC
751	0.000151287	0.0465729	0.00301379	0.927756	0.0225061	rs191318	rs76760727	Falrg	PRR5L	CD4NC
749	4.7903e-06	0.0477363	9.54266e-05	0.950945	0.00121878	rs74688172	rs76760727	Falrg	PRR5L	CD4NC
300	1.75491e-45	3.58415e-40	2.41576e-08	0.00393779	0.996062	rs663743	rs627425	Faid	AP003774.1	CD4NC
298	3.66803e-09	0.000565286	6.4848e-06	0.999384	4.38926e-05	rs663743	rs11231748	Faid	AP003774.1	CD4NC
307	2.08685e-06	0.321608	4.24554e-06	0.654263	0.0241223	rs663743	rs35692796	Faid	AP003774.1	CD4NC
326	8.70015e-21	1.76176e-15	4.426e-07	0.0887143	0.911285	rs663743	rs479552	Faid	CCDC88B	CD4NC
326	1.07429e-12	2.1941e-07	4.89627e-06	0.999995	1.93365e-07	rs663743	rs79423518	Faid	PRDX5	CD4NC
326	4.16215e-23	8.5006e-18	4.89627e-06	0.999995	1.49364e-07	rs663743	rs79423518	Faid	TRMT112	CD4NC
490	5.6278e-17	6.116e-09	9.20177e-09	1	8.56173e-09	rs479844	rs649000	Falrg	BANF1	CD4NC
462	5.91972e-09	0.643324	3.036e-09	0.329909	0.0267668	rs479844	rs630394	Falrg	CTSW	CD4NC
470	1.41083e-11	0.00153321	9.18704e-09	0.9984	6.72576e-05	rs479844	rs2234458	Falrg	CTSW	CD4NC
483	6.10867e-28	6.63858e-20	9.20177e-09	1	1.07384e-10	rs479844	rs596002	Falrg	CTSW	CD4NC
489	1.33335e-13	1.44901e-05	9.20163e-09	0.999985	8.01821e-07	rs479844	rs642293	Falrg	DRAP1	CD4NC
489	3.11157e-34	3.38149e-26	9.20177e-09	1	3.54212e-10	rs479844	rs11227250	Falrg	RNASEH2C	CD4NC
485	6.50233e-11	0.00706639	9.1349e-09	0.992733	0.000200912	rs479844	rs12785292	Falrg	RP11-755F10.1	CD4NC
493	4.76538e-09	1.3015e-09	0.779166	0.212795	0.00803964	rs35461885	rs649000	Falrg	BANF1	CD4NC
465	0.364778	0.0988795	0.194419	0.0524111	0.289513	rs35461885	rs630394	Falrg	CTSW	CD4NC
473	0.00118977	0.000321269	0.774795	0.209201	0.014493	rs35461885	rs2234458	Falrg	CTSW	CD4NC
486	4.83076e-20	1.31319e-20	0.727679	0.197738	0.074583	rs35461885	rs596002	Falrg	CTSW	CD4NC
492	1.12888e-05	3.08303e-06	0.779054	0.212756	0.00817586	rs35461885	rs642293	Falrg	DRAP1	CD4NC
492	2.63392e-26	7.19333e-27	0.778921	0.212718	0.0083613	rs35461885	rs11227250	Falrg	RNASEH2C	CD4NC
488	0.00549385	0.00150017	0.771813	0.210743	0.0104501	rs35461885	rs12785292	Falrg	RP11-755F10.1	CD4NC
886	6.13788e-19	6.38834e-06	9.60787e-14	0.999993	9.95733e-07	rs61893460	rs111819496	Fgut	RP11-111M22.3	CD4NC
879	7.56445e-15	6.38835e-06	1.18409e-09	0.999993	3.43083e-07	rs7936070	rs111819496	Falrg	RP11-111M22.3	CD4NC
869	2.59333e-06	3.72315e-06	0.405944	0.582788	0.0112614	rs61894547	rs111819496	Falrg	RP11-111M22.3	CD4NC
871	3.60232e-08	6.35003e-06	0.00563885	0.993995	0.000359963	rs75136206	rs111819496	Falrg	RP11-111M22.3	CD4NC
871	2.46424e-07	6.13659e-06	0.0385737	0.960584	0.000835528	rs11236813	rs111819496	Falrg	RP11-111M22.3	CD4NC
869	4.47243e-06	1.77728e-06	0.700088	0.278183	0.021723	rs75833297	rs111819496	Falrg	RP11-111M22.3	CD4NC
874	2.01149e-06	4.24015e-06	0.314867	0.663706	0.0214203	rs2508744	rs111819496	Falrg	RP11-111M22.3	CD4NC
591	2.27603e-11	2.99526e-05	1.1234e-07	0.146987	0.852983	rs11217066	rs56758835	Falrg	DDX6	CD4NC
592	4.9842e-10	0.000656278	7.58955e-07	0.999329	1.37658e-05	rs11217066	rs75067211	Falrg	RP11-110I1.11	CD4NC
592	8.50146e-79	1.1194e-72	7.59464e-07	0.999999	2.37046e-08	rs11217066	rs75067211	Falrg	RPS25	CD4NC
592	3.20264e-13	4.21697e-07	7.59463e-07	0.999999	3.24319e-08	rs11217066	rs75067211	Falrg	TRAPPC4	CD4NC
716	3.09496e-09	0.00473411	6.50596e-07	0.995162	0.000103218	rs1940378	rs61907765	Falrg	ETS1	CD4NC
706	3.1361e-06	0.00460998	0.000659243	0.969043	0.025685	rs4262739	rs61907765	Falrg	ETS1	CD4NC
851	1.24378e-08	1.22628e-08	0.448254	0.441837	0.109909	rs76374648	rs2651838	Faid	ASCL2	CD8ET
850	0.00255625	0.00251947	0.493793	0.486673	0.0144583	rs76374648	rs2244891	Faid	C11orf21	CD8ET
851	3.16615e-05	3.12161e-05	0.462579	0.455991	0.0813672	rs76374648	rs2074022	Faid	C11orf21	CD8ET
852	3.6171e-21	3.56632e-21	0.429019	0.422848	0.148133	rs76374648	rs12800998	Faid	TSPAN32	CD8ET
851	0.271557	0.267651	0.225936	0.222674	0.0121817	rs76374648	rs61871577	Faid	TSPAN32	CD8ET
853	4.95706e-13	2.77465e-08	1.78651e-05	0.999977	5.04127e-06	rs3213223	rs2651838	Faid	ASCL2	CD8ET
852	4.8052e-10	2.72255e-08	0.0173178	0.981199	0.00148296	rs3741211	rs2651838	Faid	ASCL2	CD8ET
852	9.19968e-08	0.0051494	1.77711e-05	0.994714	0.00011846	rs3213223	rs2244891	Faid	C11orf21	CD8ET
853	1.2227e-09	6.84393e-05	1.78639e-05	0.999908	5.32741e-06	rs3213223	rs2074022	Faid	C11orf21	CD8ET
851	8.9263e-05	0.00505747	0.017243	0.976955	0.000655237	rs3741211	rs2244891	Faid	C11orf21	CD8ET
852	1.18212e-06	6.69771e-05	0.0172709	0.978542	0.00411921	rs3741211	rs2074022	Faid	C11orf21	CD8ET
854	1.50622e-25	8.43089e-21	1.78651e-05	0.999975	7.37578e-06	rs3213223	rs12800998	Faid	TSPAN32	CD8ET
853	9.57834e-06	0.536135	7.96985e-06	0.446084	0.017763	rs3213223	rs61871577	Faid	TSPAN32	CD8ET
853	1.45931e-22	8.26825e-21	0.0173087	0.980683	0.00200863	rs3741211	rs12800998	Faid	TSPAN32	CD8ET
852	0.00819336	0.464223	0.00682641	0.386639	0.134118	rs3741211	rs61871577	Faid	TSPAN32	CD8ET
855	1.75782e-16	2.77472e-08	6.33513e-09	1	2.37804e-09	rs7111447	rs2651838	Faid	ASCL2	CD8ET
854	3.26228e-11	0.00514951	6.30179e-09	0.994736	0.000114114	rs7111447	rs2244891	Faid	C11orf21	CD8ET
855	4.33581e-13	6.84408e-05	6.33469e-09	0.99993	1.60327e-06	rs7111447	rs2074022	Faid	C11orf21	CD8ET
856	5.34122e-29	8.4311e-21	6.33513e-09	1	2.39505e-09	rs7111447	rs12800998	Faid	TSPAN32	CD8ET
855	3.41283e-09	0.538715	2.83982e-09	0.448253	0.0130329	rs7111447	rs61871577	Faid	TSPAN32	CD8ET
852	1.53569e-09	2.6063e-08	0.055346	0.939298	0.0053563	rs3213229	rs2651838	Faid	ASCL2	CD8ET
851	0.000285975	0.00485335	0.0552422	0.937525	0.0020938	rs3213229	rs2244891	Faid	C11orf21	CD8ET
852	3.77782e-06	6.41152e-05	0.0551945	0.936725	0.008013	rs3213229	rs2074022	Faid	C11orf21	CD8ET
853	4.65711e-22	7.90381e-21	0.0552372	0.937452	0.00731115	rs3213229	rs12800998	Faid	TSPAN32	CD8ET
852	0.0297178	0.504352	0.0247266	0.419623	0.0215809	rs3213229	rs61871577	Faid	TSPAN32	CD8ET
853	1.61052e-19	2.77472e-08	5.80428e-12	1	6.65938e-10	rs11042962	rs2651838	Faid	ASCL2	CD8ET
852	2.98892e-14	0.0051495	5.77372e-12	0.994734	0.000116373	rs11042962	rs2244891	Faid	C11orf21	CD8ET
853	3.9725e-16	6.84408e-05	5.80388e-12	0.99993	1.46651e-06	rs11042962	rs2074022	Faid	C11orf21	CD8ET
854	4.89365e-32	8.4311e-21	5.80428e-12	1	8.10436e-13	rs11042962	rs12800998	Faid	TSPAN32	CD8ET
853	3.07495e-12	0.529772	2.55862e-12	0.440786	0.0294419	rs11042962	rs61871577	Faid	TSPAN32	CD8ET
852	6.61456e-09	1.99233e-08	0.238387	0.717986	0.0436266	rs61871274	rs2651838	Faid	ASCL2	CD8ET
851	0.00126839	0.00381903	0.245016	0.737713	0.0121827	rs61871274	rs2244891	Faid	C11orf21	CD8ET
852	1.49568e-05	4.505e-05	0.218521	0.658064	0.123355	rs61871274	rs2074022	Faid	C11orf21	CD8ET
853	1.97116e-21	5.93723e-21	0.233796	0.704144	0.0620604	rs61871274	rs12800998	Faid	TSPAN32	CD8ET
852	0.133904	0.403292	0.111414	0.335539	0.0158516	rs61871274	rs61871577	Faid	TSPAN32	CD8ET
866	2.41028e-13	2.77468e-08	8.68658e-06	0.999989	2.41681e-06	rs7946543	rs2651838	Faid	ASCL2	CD8ET
865	4.47317e-08	0.00514946	8.64088e-06	0.994728	0.000113867	rs7946543	rs2244891	Faid	C11orf21	CD8ET
866	5.94516e-10	6.844e-05	8.68596e-06	0.999918	4.79992e-06	rs7946543	rs2074022	Faid	C11orf21	CD8ET
867	7.32373e-26	8.431e-21	8.68657e-06	0.999988	3.54617e-06	rs7946543	rs12800998	Faid	TSPAN32	CD8ET
866	4.66556e-06	0.537094	3.88375e-06	0.447077	0.0158208	rs7946543	rs61871577	Faid	TSPAN32	CD8ET
326	8.86301e-57	5.4811e-52	1.99001e-07	0.011318	0.988682	rs663743	rs479777	Faid	AP003774.1	CD8ET
326	3.37399e-10	6.87983e-05	4.58035e-07	0.0924897	0.907441	rs663743	rs1199045	Faid	CCDC88B	CD8ET
326	3.91821e-41	8.00239e-36	4.89597e-06	0.999933	6.25085e-05	rs663743	rs11231746	Faid	PRDX5	CD8ET
324	2.85e-17	5.82072e-12	4.89137e-06	0.998992	0.00100302	rs663743	rs11231727	Faid	TRMT112	CD8ET
323	5.00606e-19	1.02241e-13	4.8963e-06	0.999995	1.50264e-07	rs663743	rs79423518	Faid	TRMT112	CD8ET
489	2.27006e-127	2.46699e-119	9.20177e-09	1	1.07382e-10	rs479844	rs596002	Falrg	CTSW	CD8ET
489	3.13572e-13	3.40774e-05	9.20145e-09	0.999965	9.30626e-07	rs479844	rs588114	Falrg	FIBP	CD8ET
489	2.08896e-18	2.27017e-10	9.20177e-09	1	4.33609e-10	rs479844	rs34007146	Falrg	RNASEH2C	CD8ET
492	1.79278e-119	4.89452e-120	0.726709	0.198326	0.0749648	rs35461885	rs596002	Falrg	CTSW	CD8ET
492	2.46985e-05	6.7435e-06	0.724752	0.197804	0.0774132	rs35461885	rs588114	Falrg	FIBP	CD8ET
492	1.76663e-10	4.82476e-11	0.778194	0.21252	0.00928632	rs35461885	rs34007146	Falrg	RNASEH2C	CD8ET
591	1.04277e-11	1.37303e-05	2.23564e-07	0.293665	0.706321	rs11217066	rs10892251	Falrg	DDX6	CD8ET
591	4.64672e-13	6.11842e-07	7.59463e-07	0.999999	2.49295e-08	rs11217066	rs45573242	Falrg	RPS25	CD8ET
586	2.47756e-21	3.26224e-15	7.59464e-07	0.999999	2.36857e-08	rs11217066	rs75067211	Falrg	RPS25	CD8ET
592	1.90725e-14	2.51131e-08	7.59464e-07	0.999999	2.37044e-08	rs11217066	rs75067211	Falrg	TRAPPC4	CD8ET
852	0.00158144	0.00155924	0.477781	0.471026	0.0480527	rs76374648	rs2521272	Faid	C11orf21	CD8NC
851	0.00207214	0.00204299	0.484267	0.47742	0.034198	rs76374648	rs2651838	Faid	TSPAN32	CD8NC
854	5.89226e-08	0.00329811	1.78016e-05	0.996421	0.00026337	rs3213223	rs2521272	Faid	C11orf21	CD8NC
853	5.71069e-05	0.00323559	0.017253	0.977529	0.00192494	rs3741211	rs2521272	Faid	C11orf21	CD8NC
853	7.61113e-08	0.00426023	1.77875e-05	0.995631	9.12742e-05	rs3213223	rs2651838	Faid	TSPAN32	CD8NC
852	7.38469e-05	0.00418406	0.0172583	0.977828	0.000656083	rs3741211	rs2651838	Faid	TSPAN32	CD8NC
856	2.08983e-11	0.00329879	6.31375e-09	0.996625	7.61904e-05	rs7111447	rs2521272	Faid	C11orf21	CD8NC
855	2.69896e-11	0.0042603	6.30755e-09	0.995647	9.28497e-05	rs7111447	rs2651838	Faid	TSPAN32	CD8NC
853	0.000183042	0.0031065	0.0553003	0.938527	0.00288296	rs3213229	rs2521272	Faid	C11orf21	CD8NC
852	0.000236602	0.00401548	0.0552946	0.93843	0.00202334	rs3213229	rs2651838	Faid	TSPAN32	CD8NC
854	1.91339e-14	0.00329652	5.78071e-12	0.995938	0.000765568	rs11042962	rs2521272	Faid	C11orf21	CD8NC
853	2.47269e-14	0.00426012	5.77877e-12	0.995604	0.000135811	rs11042962	rs2651838	Faid	TSPAN32	CD8NC
853	0.000788605	0.00237532	0.238252	0.717587	0.0409973	rs61871274	rs2521272	Faid	C11orf21	CD8NC
852	0.00105185	0.0031682	0.24582	0.74041	0.00954997	rs61871274	rs2651838	Faid	TSPAN32	CD8NC
867	2.86552e-08	0.00329875	8.65725e-06	0.996613	7.92081e-05	rs7946543	rs2521272	Faid	C11orf21	CD8NC
866	3.70074e-08	0.00426025	8.64877e-06	0.995637	9.41903e-05	rs7946543	rs2651838	Faid	TSPAN32	CD8NC
326	9.91797e-40	1.97366e-34	5.80355e-08	0.0105595	0.98944	rs663743	rs627425	Faid	AP003774.1	CD8NC
326	1.92643e-07	0.0393445	4.66823e-06	0.953414	0.00723667	rs663743	rs4930323	Faid	PRDX5	CD8NC
326	3.39866e-19	6.94128e-14	4.89627e-06	0.999995	1.49121e-07	rs663743	rs79423518	Faid	TRMT112	CD8NC
490	6.77067e-11	0.00735801	9.1222e-09	0.991351	0.00129072	rs479844	rs632578	Falrg	BANF1	CD8NC
489	1.96444e-127	2.13485e-119	9.20177e-09	1	1.07398e-10	rs479844	rs596002	Falrg	CTSW	CD8NC
489	4.72635e-14	5.13635e-06	9.20172e-09	0.999995	2.70472e-07	rs479844	rs11227250	Falrg	RNASEH2C	CD8NC
493	0.00574111	0.00156799	0.773505	0.211249	0.0079374	rs35461885	rs632578	Falrg	BANF1	CD8NC
492	1.55132e-119	4.23529e-120	0.726661	0.198313	0.0750261	rs35461885	rs596002	Falrg	CTSW	CD8NC
492	3.99803e-06	1.09188e-06	0.778376	0.212569	0.00905007	rs35461885	rs11227250	Falrg	RNASEH2C	CD8NC
591	6.59776e-10	0.000868734	1.28018e-07	0.167731	0.8314	rs11217066	rs112561833	Falrg	DDX6	CD8NC
591	6.7807e-07	0.892826	4.93265e-08	0.0649068	0.0422661	rs11217066	rs74891547	Falrg	RPS25	CD8NC
592	8.29708e-36	1.09249e-29	7.59464e-07	0.999999	2.37045e-08	rs11217066	rs75067211	Falrg	RPS25	CD8NC
592	2.43727e-09	0.0032092	7.56913e-07	0.99664	0.00015018	rs11217066	rs75067211	Falrg	TRAPPC4	CD8NC
716	2.8536e-09	0.00436491	6.50836e-07	0.99553	0.00010479	rs1940378	rs61907765	Falrg	ETS1	CD8NC
706	2.89269e-06	0.00425217	0.000659753	0.969793	0.0252926	rs4262739	rs61907765	Falrg	ETS1	CD8NC
473	0.00146797	0.093164	0.0138654	0.879947	0.0115553	rs7119766	rs11825217	Faid	ETS1	CD8NC
476	0.00756693	0.0876787	0.0714707	0.828132	0.00515137	rs605093	rs11825217	Faid	ETS1	CD8NC
326	2.07502e-14	4.12925e-09	1.43803e-07	0.0276443	0.972356	rs663743	rs627425	Faid	AP003774.1	CD8S100B
326	2.23474e-09	0.000456415	4.89312e-06	0.999351	0.000188038	rs663743	rs28395880	Faid	TRMT112	CD8S100B
489	9.55539e-11	0.0103843	9.1042e-09	0.989397	0.000219083	rs479844	rs2303385	Falrg	BANF1	CD8S100B
489	6.02536e-72	6.54804e-64	9.20177e-09	1	1.07478e-10	rs479844	rs596002	Falrg	CTSW	CD8S100B
492	0.00788587	0.00215362	0.751353	0.20516	0.0334474	rs35461885	rs2303385	Falrg	BANF1	CD8S100B
492	4.75825e-64	1.29906e-64	0.726668	0.198314	0.0750181	rs35461885	rs596002	Falrg	CTSW	CD8S100B
592	2.03709e-22	2.68227e-16	7.59464e-07	0.999999	2.3704e-08	rs11217066	rs75067211	Falrg	RPS25	CD8S100B
852	0.00160665	0.0015841	0.480442	0.473655	0.042713	rs76374648	rs12224967	Faid	C11orf21	MonoC
854	5.95389e-08	0.00333261	1.78041e-05	0.996559	9.05061e-05	rs3213223	rs12224967	Faid	C11orf21	MonoC
853	5.75378e-05	0.00326	0.0172057	0.974843	0.00463427	rs3741211	rs12224967	Faid	C11orf21	MonoC
856	2.11133e-11	0.00333273	6.31355e-09	0.996593	7.4161e-05	rs7111447	rs12224967	Faid	C11orf21	MonoC
853	0.000185017	0.00314002	0.0553262	0.938966	0.0023826	rs3213229	rs12224967	Faid	C11orf21	MonoC
854	1.93421e-14	0.00333238	5.78391e-12	0.99649	0.000177586	rs11042962	rs12224967	Faid	C11orf21	MonoC
853	0.000817734	0.00246306	0.244529	0.736519	0.0156709	rs61871274	rs12224967	Faid	C11orf21	MonoC
867	2.89347e-08	0.00333093	8.65247e-06	0.996062	0.000598303	rs7946543	rs12224967	Faid	C11orf21	MonoC
326	2.9678e-09	0.000583682	6.09426e-08	0.0109973	0.988419	rs663743	rs694739	Faid	AP003774.1	MonoC
591	2.00878e-10	0.000264499	7.59259e-07	0.999729	5.58769e-06	rs11217066	rs45573242	Falrg	RPS25	MonoC
851	0.0326486	0.0321844	0.455377	0.448872	0.0309183	rs76374648	rs907612	Faid	TNNI2	MonoNC
853	1.19176e-06	0.0667072	1.66226e-05	0.930423	0.00285188	rs3213223	rs907612	Faid	TNNI2	MonoNC
852	0.00115751	0.0655828	0.0161448	0.914737	0.00237822	rs3741211	rs907612	Faid	TNNI2	MonoNC
855	4.23057e-10	0.0667794	5.90076e-09	0.931433	0.00178755	rs7111447	rs907612	Faid	TNNI2	MonoNC
852	0.00370678	0.0629091	0.0517016	0.877443	0.00423946	rs3213229	rs907612	Faid	TNNI2	MonoNC
853	3.77279e-13	0.0650001	5.26228e-12	0.906591	0.0284088	rs11042962	rs907612	Faid	TNNI2	MonoNC
852	0.0164877	0.0496606	0.229968	0.692647	0.0112368	rs61871274	rs907612	Faid	TNNI2	MonoNC
866	5.80193e-07	0.0667912	8.09264e-06	0.931614	0.00158665	rs7946543	rs907612	Faid	TNNI2	MonoNC
326	1.40214e-07	0.0286367	4.74578e-06	0.969257	0.00210102	rs663743	rs28395880	Faid	TRMT112	MonoNC
591	1.42601e-15	1.87765e-09	7.59464e-07	0.999999	1.15276e-08	rs11217066	rs45573242	Falrg	RPS25	MonoNC
843	5.44671e-13	5.35908e-13	0.496054	0.488058	0.0158878	rs76374648	rs12224967	Faid	ASCL2	NK
852	3.69506e-15	3.64318e-15	0.429019	0.422848	0.148134	rs76374648	rs11022157	Faid	C11orf21	NK
111	0.694714	0.00245395	0.292971	0.00102603	0.00883436	rs76374648	rs7122341	Faid	CD151	NK
851	0.000102482	0.00010104	0.493809	0.486841	0.0191464	rs76374648	rs731909	Faid	CD81	NK
789	3.05122e-35	3.00432e-35	0.495883	0.488244	0.0158738	rs76374648	rs2651838	Faid	TSPAN32	NK
845	1.96161e-17	1.09799e-12	1.78652e-05	0.999982	5.91726e-07	rs3213223	rs12224967	Faid	ASCL2	NK
844	1.90376e-14	1.0786e-12	0.0173383	0.982326	0.000335646	rs3741211	rs12224967	Faid	ASCL2	NK
854	1.53869e-19	8.61259e-15	1.78651e-05	0.999975	7.37579e-06	rs3213223	rs11022157	Faid	C11orf21	NK
853	1.49076e-16	8.44645e-15	0.0173087	0.980683	0.00200863	rs3741211	rs11022157	Faid	C11orf21	NK
111	0.694387	0.0026417	0.292833	0.00110501	0.00903312	rs3213223	rs7122341	Faid	CD151	NK
111	0.694534	0.00257397	0.292895	0.00107656	0.00892051	rs3741211	rs7122341	Faid	CD151	NK
853	3.70685e-09	0.000207486	1.78614e-05	0.999769	5.78848e-06	rs3213223	rs731909	Faid	CD81	NK
852	3.59682e-06	0.000203791	0.0173313	0.981963	0.000498803	rs3741211	rs731909	Faid	CD81	NK
791	1.09927e-39	6.153e-35	1.78652e-05	0.999982	5.91355e-07	rs3213223	rs2651838	Faid	TSPAN32	NK
790	1.06683e-36	6.04437e-35	0.0173381	0.982326	0.00033555	rs3741211	rs2651838	Faid	TSPAN32	NK
847	6.95601e-21	1.09801e-12	6.33513e-09	1	2.05741e-10	rs7111447	rs12224967	Faid	ASCL2	NK
856	5.45633e-23	8.61281e-15	6.33513e-09	1	2.39506e-09	rs7111447	rs11022157	Faid	C11orf21	NK
111	0.694773	0.00262531	0.292996	0.00109863	0.00850661	rs7111447	rs7122341	Faid	CD151	NK
855	1.31448e-12	0.00020749	6.33379e-09	0.999788	4.51005e-06	rs7111447	rs731909	Faid	CD81	NK
793	3.89808e-43	6.15311e-35	6.33513e-09	1	2.05581e-10	rs7111447	rs2651838	Faid	TSPAN32	NK
844	6.10268e-14	1.03561e-12	0.0555796	0.943174	0.0012459	rs3213229	rs12224967	Faid	ASCL2	NK
853	4.75748e-16	8.07416e-15	0.0552372	0.937452	0.00731115	rs3213229	rs11022157	Faid	C11orf21	NK
111	0.694352	0.00262393	0.292818	0.00109744	0.00910804	rs3213229	rs7122341	Faid	CD151	NK
852	1.15191e-05	0.000195497	0.0555048	0.941996	0.00229198	rs3213229	rs731909	Faid	CD81	NK
790	3.41986e-36	5.80347e-35	0.0555793	0.943175	0.00124556	rs3213229	rs2651838	Faid	TSPAN32	NK
845	6.37314e-24	1.09801e-12	5.80428e-12	1	1.49173e-13	rs11042962	rs12224967	Faid	ASCL2	NK
854	4.99912e-26	8.61281e-15	5.80428e-12	1	8.10934e-13	rs11042962	rs11022157	Faid	C11orf21	NK
111	0.694635	0.00259352	0.292938	0.00108497	0.00874875	rs11042962	rs7122341	Faid	CD151	NK
853	1.20433e-15	0.00020749	5.80304e-12	0.999786	6.04386e-06	rs11042962	rs731909	Faid	CD81	NK
791	3.57144e-46	6.15311e-35	5.80428e-12	1	1.14349e-13	rs11042962	rs2651838	Faid	TSPAN32	NK
844	2.72827e-13	8.19333e-13	0.248475	0.746196	0.00532935	rs61871274	rs12224967	Faid	ASCL2	NK
853	2.01364e-15	6.06519e-15	0.233796	0.704144	0.0620604	rs61871274	rs11022157	Faid	C11orf21	NK
111	0.694227	0.00266155	0.292765	0.00111318	0.00923312	rs61871274	rs7122341	Faid	CD151	NK
852	5.10199e-05	0.000153672	0.245839	0.740456	0.0135004	rs61871274	rs731909	Faid	CD81	NK
790	1.52626e-35	4.59417e-35	0.248047	0.746636	0.00531686	rs61871274	rs2651838	Faid	TSPAN32	NK
858	9.53793e-18	1.098e-12	8.6866e-06	0.999991	2.38484e-07	rs7946543	rs12224967	Faid	ASCL2	NK
867	7.48157e-20	8.6127e-15	8.68657e-06	0.999988	3.54618e-06	rs7946543	rs11022157	Faid	C11orf21	NK
111	0.694704	0.00262422	0.292967	0.00109806	0.00860752	rs7946543	rs7122341	Faid	CD151	NK
866	1.80238e-09	0.000207488	8.68475e-06	0.999779	4.79167e-06	rs7946543	rs731909	Faid	CD81	NK
804	5.34496e-40	6.15306e-35	8.6866e-06	0.999991	2.38303e-07	rs7946543	rs2651838	Faid	TSPAN32	NK
326	1.45762e-69	2.92455e-64	1.64224e-07	0.0319817	0.968018	rs663743	rs2510066	Faid	AP003774.1	NK
326	8.92462e-11	1.82035e-05	1.95058e-06	0.397257	0.602722	rs663743	rs61886926	Faid	CCDC88B	NK
311	3.42807e-06	0.700135	1.20218e-06	0.245474	0.054386	rs663743	rs28395876	Faid	PRDX5	NK
326	1.58542e-44	3.23799e-39	4.89593e-06	0.999924	7.09926e-05	rs663743	rs11231746	Faid	PRDX5	NK
324	4.65764e-26	9.51257e-21	4.89596e-06	0.999932	6.35746e-05	rs663743	rs11231746	Faid	TRMT112	NK
311	1.18518e-11	2.42057e-06	4.89627e-06	0.999992	2.74234e-07	rs663743	rs79423518	Faid	TRMT112	NK
308	4.5848e-06	0.93638	2.05338e-07	0.0419157	0.0216993	rs663743	rs144054244	Faid	TRMT112	NK
489	1.06527e-93	1.15768e-85	9.20177e-09	1	1.07243e-10	rs479844	rs677931	Falrg	CTSW	NK
489	1.44865e-24	1.57432e-16	9.20177e-09	1	1.0702e-10	rs479844	rs596002	Falrg	FIBP	NK
489	6.59422e-27	7.16625e-19	9.20177e-09	1	3.43392e-10	rs479844	rs11227250	Falrg	RNASEH2C	NK
492	8.41223e-86	2.29671e-86	0.726644	0.198314	0.0750426	rs35461885	rs677931	Falrg	CTSW	NK
492	1.14623e-16	3.12935e-17	0.728077	0.198701	0.0732216	rs35461885	rs596002	Falrg	FIBP	NK
492	5.58191e-19	1.52444e-19	0.778917	0.212717	0.00836629	rs35461885	rs11227250	Falrg	RNASEH2C	NK
592	3.72325e-07	0.490247	3.7688e-07	0.496231	0.0135214	rs11217066	rs582942	Falrg	CD3E	NK
591	3.95478e-11	5.2073e-05	3.82805e-07	0.503546	0.496401	rs11217066	rs112561833	Falrg	DDX6	NK
586	6.7493e-11	8.88692e-05	7.59395e-07	0.999908	1.90964e-06	rs11217066	rs113975105	Falrg	RPS25	NK
590	4.62815e-23	6.09397e-17	7.59464e-07	0.999999	1.1462e-08	rs11217066	rs3889525	Falrg	RPS25	NK
592	1.10272e-16	1.45198e-10	7.59464e-07	0.999999	2.37004e-08	rs11217066	rs75067211	Falrg	TRAPPC4	NK
715	6.97295e-08	0.106659	5.82552e-07	0.891078	0.00226166	rs1940378	rs1894216	Falrg	ETS1	NK
705	7.12833e-05	0.104784	0.000595526	0.875387	0.0191613	rs4262739	rs1894216	Falrg	ETS1	NK
852	0.000823442	0.000811882	0.438354	0.432072	0.127939	rs76374648	rs11022157	Faid	C11orf21	NKR
854	3.3495e-08	0.00187484	1.78308e-05	0.998057	5.04494e-05	rs3213223	rs11022157	Faid	C11orf21	NKR
853	3.24592e-05	0.00183909	0.0172794	0.979026	0.00182349	rs3741211	rs11022157	Faid	C11orf21	NKR
856	1.18769e-11	0.00187477	6.32259e-09	0.998021	0.000104413	rs7111447	rs11022157	Faid	C11orf21	NKR
853	0.000103673	0.00175948	0.0551895	0.936642	0.00630543	rs3213229	rs11022157	Faid	C11orf21	NKR
854	1.08824e-14	0.00187489	5.79316e-12	0.998083	4.22246e-05	rs11042962	rs11022157	Faid	C11orf21	NKR
853	0.000442719	0.0013335	0.235679	0.709825	0.0527202	rs61871274	rs11022157	Faid	C11orf21	NKR
867	1.62863e-08	0.00187486	8.66991e-06	0.99807	4.64159e-05	rs7946543	rs11022157	Faid	C11orf21	NKR
489	5.80393e-14	6.30741e-06	9.20171e-09	0.999994	1.76179e-07	rs479844	rs622614	Falrg	CTSW	NKR
492	4.5974e-06	1.2552e-06	0.728885	0.198931	0.0721778	rs35461885	rs622614	Falrg	CTSW	NKR
590	6.12504e-07	0.806495	1.32678e-07	0.17468	0.0188243	rs11217066	rs576950	Falrg	CD3E	NKR
590	6.89606e-07	0.908016	5.435e-08	0.0715432	0.0204399	rs11217066	rs512849	Falrg	CD3E	NKR
141	1.95107e-157	6.25537e-142	1.56659e-16	0.501768	0.498232	rs2456973	rs11171739	Faid	RPS26	BIN
137	1.77081e-16	0.566171	1.29226e-16	0.413147	0.0206823	rs2456973	rs144131441	Faid	RPS26	BIN
137	2.23871e-16	0.715773	8.06472e-17	0.257823	0.0264041	rs2456973	rs78182748	Faid	RPS26	BIN
141	1.43972e-150	1.1271e-141	1.15601e-09	0.904895	0.0951047	rs1701704	rs11171739	Falrg	RPS26	BIN
137	7.23766e-10	0.566455	5.28174e-10	0.413354	0.0201911	rs1701704	rs144131441	Falrg	RPS26	BIN
137	9.15097e-10	0.7162	3.29654e-10	0.257978	0.0258228	rs1701704	rs78182748	Falrg	RPS26	BIN
709	3.4321e-09	0.585684	9.10971e-10	0.155197	0.259119	rs4913395	rs12832728	Fgut	IFNG-AS1	BIN
710	0.00436402	0.767689	0.00115091	0.202436	0.0243602	rs7971484	rs12832728	Fgut	IFNG-AS1	BIN
853	0.170071	0.0112163	0.737455	0.0486029	0.0326543	rs3184504	rs11065716	Fgut	GIT2	BIN
853	0.0249773	0.160386	0.108305	0.695446	0.0108856	rs3184504	rs11065716	Faid	GIT2	BIN
853	0.0988394	0.0842967	0.428583	0.365501	0.0227803	rs10744775	rs11065716	Faid	GIT2	BIN
853	0.0814444	0.102799	0.353156	0.445734	0.0168677	rs7135514	rs11065716	Faid	GIT2	BIN
141	3.95182e-159	1.267e-143	1.56685e-16	0.501852	0.498148	rs2456973	rs11171739	Faid	RPS26	BMem
137	1.17908e-16	0.376981	1.91221e-16	0.61137	0.0116498	rs2456973	rs144131441	Faid	RPS26	BMem
137	1.21333e-16	0.387933	1.87664e-16	0.599998	0.0120686	rs2456973	rs78182748	Faid	RPS26	BMem
141	2.91562e-152	2.28252e-143	1.15601e-09	0.904898	0.0951024	rs1701704	rs11171739	Falrg	RPS26	BMem
137	4.81873e-10	0.377137	7.81495e-10	0.611625	0.0112379	rs1701704	rs144131441	Falrg	RPS26	BMem
137	4.95872e-10	0.388093	7.66956e-10	0.600246	0.011661	rs1701704	rs78182748	Falrg	RPS26	BMem
709	4.33757e-09	0.740201	3.80043e-10	0.0646587	0.195141	rs4913395	rs11177007	Fgut	IFNG-AS1	BMem
710	0.00505675	0.88955	0.000439721	0.0773252	0.0276281	rs7971484	rs11177007	Fgut	IFNG-AS1	BMem
730	0.000569453	2.01059e-05	0.930564	0.0328198	0.0360264	rs3184504	rs4766638	Fgut	GLTP	BMem
730	0.00013471	0.00042496	0.220135	0.694359	0.0849465	rs3184504	rs4766638	Faid	GLTP	BMem
730	0.000288669	0.000226175	0.471725	0.369442	0.158318	rs10744775	rs4766638	Faid	GLTP	BMem
730	0.000253025	0.000302832	0.413478	0.494778	0.091188	rs7135514	rs4766638	Faid	GLTP	BMem
137	1.67912e-16	0.536856	1.39634e-16	0.44643	0.016714	rs2456973	rs71459336	Faid	RPS26	CD4ET
92	1.57739e-140	5.05729e-125	1.57015e-16	0.502913	0.497087	rs2456973	rs11171739	Faid	RPS26	CD4ET
72	6.75196e-15	0.921681	1.46155e-16	0.0198926	0.0584268	rs2456973	rs144131441	Faid	RPS26	CD4ET
72	6.84345e-15	0.934169	2.40341e-17	0.00321818	0.062613	rs2456973	rs78182748	Faid	RPS26	CD4ET
137	6.86498e-10	0.537287	5.70887e-10	0.446789	0.0159245	rs1701704	rs71459336	Falrg	RPS26	CD4ET
92	1.16137e-133	9.09193e-125	1.15605e-09	0.904929	0.0950706	rs1701704	rs11171739	Falrg	RPS26	CD4ET
72	6.31169e-09	0.921398	1.36625e-10	0.0198862	0.0587155	rs1701704	rs144131441	Falrg	RPS26	CD4ET
72	6.3929e-09	0.933254	2.24518e-11	0.00321405	0.0635318	rs1701704	rs78182748	Falrg	RPS26	CD4ET
709	2.08912e-10	0.0356507	5.64585e-09	0.963456	0.000893383	rs4913395	rs3015001	Fgut	IFNG-AS1	CD4ET
710	0.000201072	0.0353713	0.00543401	0.955913	0.00308105	rs7971484	rs3015001	Fgut	IFNG-AS1	CD4ET
1382	5.68647e-07	0.00416136	0.000134334	0.983047	0.0126564	rs3184504	rs4766460	Fgut	MAPKAPK5-AS1	CD4ET
1381	1.04522e-06	0.00411984	0.000246919	0.973228	0.0224037	rs3184504	rs4766460	Faid	MAPKAPK5-AS1	CD4ET
1376	9.75154e-06	0.00233802	0.0023034	0.551817	0.443532	rs10744775	rs4766460	Faid	MAPKAPK5-AS1	CD4ET
1376	0.00230105	0.00182779	0.543517	0.431709	0.020645	rs7135514	rs4766460	Faid	MAPKAPK5-AS1	CD4ET
1676	0.0122635	0.300149	0.0266368	0.651924	0.00902637	rs137980689	rs7306234	Fgut	SLC2A13	CD4NC
142	2.83188e-16	0.910135	1.67038e-17	0.053648	0.0362174	rs2456973	rs1052165	Faid	RDH5	CD4NC
142	1.15409e-09	0.903528	6.80737e-11	0.0532513	0.0432211	rs1701704	rs1052165	Falrg	RDH5	CD4NC
137	2.29007e-16	0.732191	7.54582e-17	0.241232	0.0265761	rs2456973	rs2069414	Faid	RPS26	CD4NC
141	1.84676e-163	5.92094e-148	1.56681e-16	0.50184	0.49816	rs2456973	rs11171739	Faid	RPS26	CD4NC
137	2.10659e-16	0.673529	9.53155e-17	0.304726	0.0217455	rs2456973	rs144131441	Faid	RPS26	CD4NC
137	9.36363e-10	0.732843	3.08534e-10	0.241448	0.0257089	rs1701704	rs2069414	Falrg	RPS26	CD4NC
141	1.36255e-156	1.06669e-147	1.156e-09	0.904893	0.0951066	rs1701704	rs11171739	Falrg	RPS26	CD4NC
137	8.61236e-10	0.674045	3.89679e-10	0.304961	0.0209943	rs1701704	rs144131441	Falrg	RPS26	CD4NC
709	5.11819e-09	0.873413	4.696e-10	0.0800902	0.0464965	rs4913395	rs12832728	Fgut	IFNG-AS1	CD4NC
710	0.00469924	0.82666	0.000432664	0.0760192	0.0921891	rs7971484	rs12832728	Fgut	IFNG-AS1	CD4NC
1102	6.7615e-11	6.76356e-08	0.000998676	0.998979	2.26837e-05	rs3184504	rs6606687	Fgut	ARPC3	CD4NC
1103	3.46598e-11	6.76608e-08	0.000511925	0.999351	0.000137028	rs3184504	rs6606687	Faid	ARPC3	CD4NC
1252	1.13203e-11	8.28417e-08	0.000136629	0.999851	1.20481e-05	rs3184504	rs7114	Fgut	ERP29	CD4NC
1251	2.10325e-11	8.2831e-08	0.000253849	0.999721	2.50408e-05	rs3184504	rs7114	Faid	ERP29	CD4NC
730	1.44677e-33	5.10819e-35	0.940864	0.0331936	0.0259427	rs3184504	rs4766638	Fgut	GLTP	CD4NC
730	3.29143e-34	1.03832e-33	0.214048	0.675131	0.110822	rs3184504	rs4766638	Faid	GLTP	CD4NC
1209	1.76685e-10	6.11357e-07	0.000288916	0.99969	2.00677e-05	rs3184504	rs73194023	Fgut	HVCN1	CD4NC
1209	1.55613e-10	6.11137e-07	0.000254458	0.999331	0.000414113	rs3184504	rs73194023	Faid	HVCN1	CD4NC
1382	1.07029e-10	7.83239e-07	0.000136627	0.999837	2.58126e-05	rs3184504	rs7301040	Fgut	MAPKAPK5-AS1	CD4NC
1382	0.000122083	0.893407	5.87025e-06	0.042895	0.0635705	rs3184504	rs60695934	Fgut	MAPKAPK5-AS1	CD4NC
1381	1.98684e-10	7.83128e-07	0.000253628	0.999695	5.01779e-05	rs3184504	rs7301040	Faid	MAPKAPK5-AS1	CD4NC
1381	0.000218754	0.862238	1.05371e-05	0.0414369	0.096096	rs3184504	rs60695934	Faid	MAPKAPK5-AS1	CD4NC
1101	1.32553e-08	5.29321e-08	0.195782	0.781786	0.0224324	rs10744775	rs6606687	Faid	ARPC3	CD4NC
1246	3.28659e-10	7.87703e-08	0.00396672	0.950666	0.0453677	rs10744775	rs7114	Faid	ERP29	CD4NC
730	6.82413e-34	5.34677e-34	0.443786	0.347502	0.208713	rs10744775	rs4766638	Faid	GLTP	CD4NC
1204	1.6566e-08	5.67858e-07	0.0270887	0.928517	0.0443939	rs10744775	rs73194023	Faid	HVCN1	CD4NC
1376	1.79271e-09	4.29818e-07	0.00228847	0.548231	0.44948	rs10744775	rs7301040	Faid	MAPKAPK5-AS1	CD4NC
1376	0.00384868	0.922756	0.000183052	0.0438591	0.0293528	rs10744775	rs60695934	Faid	MAPKAPK5-AS1	CD4NC
1101	2.73956e-08	3.54917e-08	0.404634	0.524142	0.0712242	rs7135514	rs6606687	Faid	ARPC3	CD4NC
1246	4.71895e-08	3.35727e-08	0.56955	0.405178	0.025272	rs7135514	rs7114	Faid	ERP29	CD4NC
730	6.20617e-34	7.42783e-34	0.403599	0.482932	0.11347	rs7135514	rs4766638	Faid	GLTP	CD4NC
1203	1.3153e-07	1.80336e-07	0.215078	0.294395	0.490527	rs7135514	rs73194023	Faid	HVCN1	CD4NC
1376	4.29149e-07	3.40884e-07	0.547826	0.435136	0.0170368	rs7135514	rs7301040	Faid	MAPKAPK5-AS1	CD4NC
1376	0.525875	0.417716	0.0250129	0.0198569	0.0115393	rs7135514	rs60695934	Faid	MAPKAPK5-AS1	CD4NC
898	7.57938e-13	9.02464e-09	8.39783e-05	0.999915	9.59511e-07	rs1718188	rs10849767	Falrg	GATC	CD4NC
897	3.2282e-05	0.384376	4.96318e-05	0.590933	0.0246092	rs1718188	rs664211	Falrg	POP5	CD4NC
897	1.64172e-09	1.94482e-05	1.37709e-05	0.162295	0.837672	rs1718188	rs508595	Falrg	SPPL3	CD4NC
137	1.3159e-16	0.420727	1.76053e-16	0.562869	0.0164039	rs2456973	rs71459332	Faid	RPS26	CD4SOX4
140	2.38393e-126	7.66168e-111	9.11038e-17	0.29209	0.70791	rs2456973	rs1131017	Faid	RPS26	CD4SOX4
125	1.19681e-15	0.970554	9.25772e-18	0.00748559	0.0219606	rs2456973	rs78182748	Faid	RPS26	CD4SOX4
137	5.36082e-10	0.419564	7.17218e-10	0.561311	0.0191248	rs1701704	rs71459332	Falrg	RPS26	CD4SOX4
140	3.20147e-119	2.50641e-110	1.22347e-09	0.957805	0.0421949	rs1701704	rs1131017	Falrg	RPS26	CD4SOX4
125	3.60434e-09	0.969031	2.78807e-11	0.00747227	0.0234965	rs1701704	rs78182748	Falrg	RPS26	CD4SOX4
137	1.53955e-16	0.492233	1.53317e-16	0.490175	0.0175926	rs2456973	rs2069414	Faid	RPS26	CD8ET
141	1.86425e-162	5.97701e-147	1.56681e-16	0.501841	0.498159	rs2456973	rs11171739	Faid	RPS26	CD8ET
137	1.23407e-16	0.394565	1.85438e-16	0.59288	0.0125558	rs2456973	rs144131441	Faid	RPS26	CD8ET
137	6.29408e-10	0.492606	6.268e-10	0.490547	0.0168473	rs1701704	rs2069414	Falrg	RPS26	CD8ET
141	1.37545e-155	1.07679e-146	1.156e-09	0.904894	0.0951063	rs1701704	rs11171739	Falrg	RPS26	CD8ET
137	5.04413e-10	0.394778	7.57956e-10	0.593201	0.0120204	rs1701704	rs144131441	Falrg	RPS26	CD8ET
709	4.92275e-10	0.0840062	5.30357e-09	0.905036	0.0109577	rs4913395	rs4141135	Fgut	IFNG-AS1	CD8ET
708	5.87348e-100	1.0023e-91	5.85999e-09	1	1.399e-10	rs4913395	rs731938	Fgut	RP11-81H14.2	CD8ET
710	0.000479004	0.0842632	0.00516035	0.907772	0.00232571	rs7971484	rs4141135	Fgut	IFNG-AS1	CD8ET
709	5.66473e-94	9.96501e-92	0.00565172	0.994213	0.000135688	rs7971484	rs731938	Fgut	RP11-81H14.2	CD8ET
1102	8.85229e-07	0.000885498	0.000997772	0.998074	4.15391e-05	rs3184504	rs10082809	Fgut	ARPC3	CD8ET
1103	4.5379e-07	0.000885862	0.000511482	0.998485	0.000117395	rs3184504	rs10082809	Faid	ARPC3	CD8ET
730	6.39698e-06	2.25872e-07	0.937686	0.0330797	0.0292279	rs3184504	rs11832113	Fgut	GLTP	CD8ET
730	1.53608e-06	4.84635e-06	0.225162	0.710327	0.064505	rs3184504	rs11832113	Faid	GLTP	CD8ET
1101	0.000174523	0.000696916	0.196711	0.7855	0.0169177	rs10744775	rs10082809	Faid	ARPC3	CD8ET
730	3.3438e-06	2.62098e-06	0.490143	0.384065	0.125786	rs10744775	rs11832113	Faid	GLTP	CD8ET
1101	0.000365873	0.000473998	0.412388	0.534206	0.0525664	rs7135514	rs10082809	Faid	ARPC3	CD8ET
730	2.94079e-06	3.52033e-06	0.431068	0.515966	0.0529592	rs7135514	rs11832113	Faid	GLTP	CD8ET
898	3.28045e-10	3.90598e-06	8.39779e-05	0.999911	1.0459e-06	rs1718188	rs10849767	Falrg	COQ5	CD8ET
898	4.02564e-07	0.00479326	8.35617e-05	0.994954	0.000168301	rs1718188	rs7965349	Falrg	OASL	CD8ET
142	2.46627e-16	0.792631	3.22631e-18	0.0101718	0.197197	rs2456973	rs11171695	Faid	RDH5	CD8NC
142	1.01361e-09	0.793548	1.32598e-11	0.0101848	0.196267	rs1701704	rs11171695	Falrg	RDH5	CD8NC
137	2.06766e-16	0.661083	9.77759e-17	0.312588	0.0263293	rs2456973	rs2069414	Faid	RPS26	CD8NC
141	2.93432e-161	9.40778e-146	1.56672e-16	0.50181	0.49819	rs2456973	rs11171739	Faid	RPS26	CD8NC
137	1.71787e-16	0.549246	1.34948e-16	0.431442	0.019312	rs2456973	rs144131441	Faid	RPS26	CD8NC
137	8.45426e-10	0.661672	3.99787e-10	0.312867	0.0254608	rs1701704	rs2069414	Falrg	RPS26	CD8NC
141	2.16509e-154	1.69496e-145	1.156e-09	0.904893	0.0951073	rs1701704	rs11171739	Falrg	RPS26	CD8NC
137	7.02251e-10	0.549616	5.51655e-10	0.431733	0.0186503	rs1701704	rs144131441	Falrg	RPS26	CD8NC
709	2.09704e-09	0.357858	3.38293e-09	0.577228	0.064914	rs4913395	rs11177006	Fgut	IFNG-AS1	CD8NC
709	5.89424e-10	0.100584	5.25778e-09	0.897231	0.00218457	rs4913395	rs7962235	Fgut	RP11-81H14.2	CD8NC
710	0.00214274	0.376937	0.00345566	0.607887	0.00957742	rs7971484	rs11177006	Fgut	IFNG-AS1	CD8NC
710	0.000563171	0.0990693	0.00502382	0.883746	0.0115973	rs7971484	rs7962235	Fgut	RP11-81H14.2	CD8NC
730	0.000844389	2.98147e-05	0.933509	0.0329288	0.0326881	rs3184504	rs11832113	Fgut	GLTP	CD8NC
730	0.000209178	0.000659963	0.231256	0.729579	0.0382962	rs3184504	rs11832113	Faid	GLTP	CD8NC
730	0.000469143	0.00036773	0.518658	0.406468	0.0740376	rs10744775	rs11832113	Faid	GLTP	CD8NC
730	0.000394945	0.000472777	0.436629	0.522635	0.0398682	rs7135514	rs11832113	Faid	GLTP	CD8NC
898	2.31129e-05	0.275202	6.02743e-05	0.717669	0.00704601	rs1718188	rs10849767	Falrg	GATC	CD8NC
137	1.79603e-16	0.574236	1.25852e-16	0.402356	0.023408	rs2456973	rs2069414	Faid	RPS26	CD8S100B
141	7.58759e-158	2.43267e-142	1.56655e-16	0.501756	0.498244	rs2456973	rs11171739	Faid	RPS26	CD8S100B
137	1.27776e-16	0.408531	1.80458e-16	0.576957	0.0145127	rs2456973	rs144131441	Faid	RPS26	CD8S100B
137	7.34472e-10	0.574834	5.1466e-10	0.402776	0.0223902	rs1701704	rs2069414	Falrg	RPS26	CD8S100B
141	5.5991e-151	4.3833e-142	1.156e-09	0.904891	0.0951092	rs1701704	rs11171739	Falrg	RPS26	CD8S100B
137	5.22313e-10	0.408788	7.37667e-10	0.57732	0.0138923	rs1701704	rs144131441	Falrg	RPS26	CD8S100B
709	1.77083e-09	0.30219	3.34326e-09	0.570396	0.127414	rs4913395	rs12832728	Fgut	IFNG-AS1	CD8S100B
708	1.33829e-13	2.28377e-05	5.85985e-09	0.999976	8.26197e-07	rs4913395	rs731938	Fgut	RP11-81H14.2	CD8S100B
710	0.00187992	0.330704	0.00354821	0.624138	0.0397302	rs7971484	rs12832728	Fgut	IFNG-AS1	CD8S100B
709	1.29072e-07	2.27055e-05	0.00565158	0.994189	0.000136296	rs7971484	rs731938	Fgut	RP11-81H14.2	CD8S100B
730	0.29989	0.0105812	0.645561	0.0227564	0.0212113	rs3184504	rs7966820	Fgut	GLTP	CD8S100B
730	0.0707568	0.223225	0.152315	0.480454	0.0732493	rs3184504	rs7966820	Faid	GLTP	CD8S100B
730	0.155638	0.121966	0.335036	0.262426	0.124934	rs10744775	rs7966820	Faid	GLTP	CD8S100B
730	0.133985	0.160373	0.288423	0.345156	0.0720631	rs7135514	rs7966820	Faid	GLTP	CD8S100B
142	7.96679e-166	2.56044e-150	9.11038e-17	0.29209	0.70791	rs2456973	rs10876864	Faid	RPS26	DC
135	2.25256e-16	0.720581	7.96301e-17	0.254708	0.0247107	rs2456973	rs144131441	Faid	RPS26	DC
135	2.34323e-16	0.749588	7.03004e-17	0.224862	0.0255504	rs2456973	rs78182748	Faid	RPS26	DC
142	1.06989e-158	8.37613e-150	1.22347e-09	0.957805	0.0421949	rs1701704	rs10876864	Falrg	RPS26	DC
135	9.14695e-10	0.715637	3.23353e-10	0.252953	0.0314099	rs1701704	rs144131441	Falrg	RPS26	DC
135	9.51548e-10	0.74447	2.85478e-10	0.22332	0.0322104	rs1701704	rs78182748	Falrg	RPS26	DC
142	4.50541e-151	1.44799e-135	9.11038e-17	0.29209	0.70791	rs2456973	rs1131017	Faid	RPS26	MonoC
137	2.31175e-16	0.739125	7.20534e-17	0.230342	0.0305322	rs2456973	rs144131441	Faid	RPS26	MonoC
137	2.5143e-16	0.803884	5.09908e-17	0.162997	0.0331186	rs2456973	rs78182748	Faid	RPS26	MonoC
142	6.05051e-144	4.7369e-135	1.22347e-09	0.957805	0.0421949	rs1701704	rs1131017	Falrg	RPS26	MonoC
137	9.406e-10	0.73616	2.93169e-10	0.229414	0.0344259	rs1701704	rs144131441	Falrg	RPS26	MonoC
137	1.02291e-09	0.800582	2.0745e-10	0.162324	0.0370945	rs1701704	rs78182748	Falrg	RPS26	MonoC
951	6.60252e-16	3.16529e-12	0.000208547	0.999787	4.14274e-06	rs3184504	rs7966149	Fgut	RPH3A	MonoC
949	1.45467e-13	3.01701e-12	0.0459474	0.952952	0.00110042	rs3184504	rs7966149	Faid	RPH3A	MonoC
950	1.33867e-14	3.152e-12	0.00422833	0.995591	0.000181086	rs10744775	rs7966149	Faid	RPH3A	MonoC
950	1.84969e-12	1.25107e-12	0.584242	0.395142	0.0206151	rs7135514	rs7966149	Faid	RPH3A	MonoC
137	1.86344e-16	0.595788	1.18256e-16	0.378068	0.0261436	rs2456973	rs3213122	Faid	RPS26	MonoNC
137	1.09155e-127	3.50813e-112	9.11038e-17	0.29209	0.70791	rs2456973	rs1131017	Faid	RPS26	MonoNC
131	2.96236e-16	0.947057	9.93927e-18	0.0317544	0.0211887	rs2456973	rs144131441	Faid	RPS26	MonoNC
131	3.04806e-16	0.974455	1.1693e-18	0.00371638	0.0218282	rs2456973	rs78182748	Faid	RPS26	MonoNC
137	7.60456e-10	0.59517	4.82595e-10	0.377675	0.0271544	rs1701704	rs3213122	Falrg	RPS26	MonoNC
137	1.46589e-120	1.14764e-111	1.22347e-09	0.957805	0.0421949	rs1701704	rs1131017	Falrg	RPS26	MonoNC
131	1.20974e-09	0.946739	4.05891e-11	0.0317434	0.0215173	rs1701704	rs144131441	Falrg	RPS26	MonoNC
131	1.24474e-09	0.974131	4.77509e-12	0.00371481	0.0221545	rs1701704	rs78182748	Falrg	RPS26	MonoNC
1112	3.03026e-05	0.0366213	0.000795795	0.961736	0.000817031	rs3184504	rs73206861	Fgut	GPN3	MonoNC
1113	1.70117e-05	0.0365735	0.000446756	0.960478	0.00248514	rs3184504	rs73206861	Faid	GPN3	MonoNC
951	1.74945e-11	8.38699e-08	0.000208547	0.999787	4.1999e-06	rs3184504	rs10850089	Fgut	RPH3A	MonoNC
949	3.85456e-09	7.9944e-08	0.045949	0.952987	0.00106374	rs3184504	rs10850089	Faid	RPH3A	MonoNC
1110	0.00579971	0.0236317	0.15231	0.620409	0.19785	rs10744775	rs73206861	Faid	GPN3	MonoNC
950	3.54711e-10	8.35192e-08	0.00422839	0.995607	0.000164966	rs10744775	rs10850089	Faid	RPH3A	MonoNC
1110	0.00733838	0.00950955	0.192718	0.249195	0.54124	rs7135514	rs73206861	Faid	GPN3	MonoNC
950	4.90913e-08	3.32034e-08	0.585202	0.395789	0.0190093	rs7135514	rs10850089	Faid	RPH3A	MonoNC
135	2.8997e-16	0.927106	1.59416e-18	0.00502906	0.0678646	rs2456973	rs2069414	Faid	RPS26	NK
137	1.59481e-16	0.509901	1.49049e-16	0.476534	0.0135651	rs2456973	rs71459332	Faid	RPS26	NK
139	4.31349e-153	1.38296e-137	1.56647e-16	0.501731	0.498269	rs2456973	rs11171739	Faid	RPS26	NK
135	2.84025e-16	0.908101	1.18076e-17	0.0376978	0.0542017	rs2456973	rs144131441	Faid	RPS26	NK
135	1.18821e-09	0.929952	6.533e-12	0.00504804	0.0649996	rs1701704	rs2069414	Falrg	RPS26	NK
137	6.51901e-10	0.51021	6.09258e-10	0.476822	0.0129678	rs1701704	rs71459332	Falrg	RPS26	NK
139	3.1832e-146	2.492e-137	1.156e-09	0.904891	0.0951094	rs1701704	rs11171739	Falrg	RPS26	NK
135	1.16319e-09	0.910371	4.83573e-11	0.037795	0.0518336	rs1701704	rs144131441	Falrg	RPS26	NK
708	1.79561e-193	3.06418e-185	5.85999e-09	1	1.399e-10	rs4913395	rs731938	Fgut	RP11-81H14.2	NK
709	1.73179e-187	3.04645e-185	0.00565172	0.994213	0.000135688	rs7971484	rs731938	Fgut	RP11-81H14.2	NK
1102	8.4425e-06	0.00844506	0.000990018	0.990318	0.000238958	rs3184504	rs6606687	Fgut	ARPC3	NK
1103	4.32769e-06	0.00844827	0.000507491	0.990693	0.000346563	rs3184504	rs6606687	Faid	ARPC3	NK
730	0.000119417	4.2176e-06	0.940353	0.0331852	0.0263377	rs3184504	rs4766642	Fgut	GLTP	NK
730	2.71248e-05	8.5567e-05	0.213595	0.673686	0.112607	rs3184504	rs4766642	Faid	GLTP	NK
1101	0.0016564	0.00661446	0.19424	0.775628	0.0218612	rs10744775	rs6606687	Faid	ARPC3	NK
730	5.60069e-05	4.38762e-05	0.441027	0.34529	0.213583	rs10744775	rs4766642	Faid	GLTP	NK
1101	0.00342449	0.00443652	0.401576	0.520181	0.0703817	rs7135514	rs6606687	Faid	ARPC3	NK
730	5.13887e-05	6.15035e-05	0.404661	0.484199	0.111027	rs7135514	rs4766642	Faid	GLTP	NK
898	2.22224e-06	0.0264598	8.15362e-05	0.970835	0.00262134	rs1718188	rs7965349	Falrg	OASL	NK
142	7.39051e-168	2.37523e-152	9.11038e-17	0.29209	0.70791	rs2456973	rs10876864	Faid	RPS26	NKR
135	2.31083e-16	0.739224	7.34901e-17	0.235065	0.0257104	rs2456973	rs144131441	Faid	RPS26	NKR
135	2.41221e-16	0.771655	6.30485e-17	0.201662	0.0266824	rs2456973	rs78182748	Faid	RPS26	NKR
142	9.92501e-161	7.77023e-152	1.22347e-09	0.957805	0.0421949	rs1701704	rs10876864	Falrg	RPS26	NKR
135	9.39472e-10	0.735022	2.98774e-10	0.233723	0.0312548	rs1701704	rs144131441	Falrg	RPS26	NKR
135	9.8067e-10	0.767254	2.56319e-10	0.200506	0.0322393	rs1701704	rs78182748	Falrg	RPS26	NKR
708	2.09084e-16	3.568e-08	5.85999e-09	1	9.60153e-10	rs4913395	rs731938	Fgut	RP11-81H14.2	NKR
709	2.01653e-10	3.54735e-08	0.00565172	0.994213	0.000135682	rs7971484	rs731938	Fgut	RP11-81H14.2	NKR
142	9.48859e-114	3.04953e-98	9.11038e-17	0.29209	0.70791	rs2456973	rs1131017	Faid	RPS26	Plasma
137	1.36316e-16	0.435836	1.72788e-16	0.552434	0.0117301	rs2456973	rs78182748	Faid	RPS26	Plasma
142	1.27426e-106	9.97612e-98	1.22347e-09	0.957805	0.0421949	rs1701704	rs1131017	Falrg	RPS26	Plasma
137	5.56594e-10	0.435618	7.05512e-10	0.552156	0.0122262	rs1701704	rs78182748	Falrg	RPS26	Plasma
709	7.54516e-14	1.28757e-05	5.85991e-09	0.999987	3.59992e-07	rs4913395	rs2906854	Fgut	IFNG-AS1	Plasma
710	7.27696e-08	1.28012e-05	0.00565161	0.994194	0.000141163	rs7971484	rs2906854	Fgut	IFNG-AS1	Plasma
838	0.000279193	0.169528	0.00135252	0.821251	0.00758952	rs6491491	rs728981	Falrg	DOCK9-AS2	CD4NC
838	5.02911e-08	3.05371e-05	0.00162751	0.988229	0.0101133	rs6491491	rs2230341	Falrg	GPR18	CD4NC
837	2.06149e-06	0.00125174	0.00155811	0.946039	0.051149	rs6491491	rs7332358	Falrg	GPR18	CD8NC
1295	8.27841e-07	0.127502	2.40389e-06	0.369739	0.502755	rs2104047	rs76089288	Faid	ZFP36L1	BIN
1298	4.92274e-08	0.00758191	6.43579e-06	0.991227	0.00118478	rs2104047	rs12435329	Faid	ZFP36L1	BIN
1290	7.66084e-05	0.132944	0.000222358	0.385391	0.481366	rs3784099	rs76089288	Falrg	ZFP36L1	BIN
1293	4.36585e-06	0.00757636	0.000570726	0.99042	0.00142858	rs3784099	rs12435329	Falrg	ZFP36L1	BIN
1283	0.00975718	0.240778	0.0276985	0.683477	0.0382889	rs75180610	rs76089288	Falrg	ZFP36L1	BIN
1286	2.87859e-05	0.000745383	0.00376377	0.0965605	0.898902	rs75180610	rs12435329	Falrg	ZFP36L1	BIN
1295	0.000145649	0.254505	0.000422935	0.739027	0.00589885	rs17835647	rs76089288	Fgut	ZFP36L1	BIN
1298	6.14691e-07	0.00108188	7.97581e-05	0.139518	0.85932	rs17835647	rs12435329	Fgut	ZFP36L1	BIN
1283	1.41111e-07	0.258688	4.00583e-07	0.734351	0.00695963	rs17106304	rs76089288	Faid	ZFP36L1	BIN
1286	3.87935e-09	0.00711173	5.07228e-07	0.929801	0.0630864	rs17106304	rs12435329	Faid	ZFP36L1	BIN
1300	4.44511e-08	0.00684627	5.72955e-06	0.882344	0.110804	rs2104047	rs194762	Faid	ZFP36L1	BMem
1295	3.94581e-06	0.00684744	0.000508584	0.882473	0.110167	rs3784099	rs194762	Falrg	ZFP36L1	BMem
1288	4.41312e-05	0.00114274	0.0056776	0.146169	0.846966	rs75180610	rs194762	Falrg	ZFP36L1	BMem
1300	2.90027e-07	0.000510458	3.68049e-05	0.0638423	0.93561	rs17835647	rs194762	Fgut	ZFP36L1	BMem
1288	4.02152e-09	0.00737235	5.17379e-07	0.948428	0.0441989	rs17106304	rs194762	Faid	ZFP36L1	BMem
1210	4.9084e-10	4.86729e-05	1.00838e-05	0.999939	2.05293e-06	rs2010648	rs66496703	Falrg	CFL2	CD4NC
1300	9.8343e-08	0.0151466	6.39138e-06	0.984388	0.00045907	rs2104047	rs2236262	Faid	ZFP36L1	CD4NC
1295	8.72452e-06	0.0151403	0.000566802	0.98361	0.000673704	rs3784099	rs2236262	Falrg	ZFP36L1	CD4NC
1288	9.05984e-05	0.00234596	0.0058908	0.151697	0.839976	rs75180610	rs2236262	Falrg	ZFP36L1	CD4NC
1300	1.6385e-07	0.000288382	9.76533e-06	0.0162038	0.983498	rs17835647	rs2236262	Fgut	ZFP36L1	CD4NC
1288	2.7225e-09	0.00499096	1.7702e-07	0.323846	0.671163	rs17106304	rs2236262	Faid	ZFP36L1	CD4NC
1299	5.59769e-12	8.62145e-07	6.49269e-06	0.999993	1.29339e-07	rs2104047	rs382666	Faid	ZFP36L1	MonoNC
1294	4.96518e-10	8.61643e-07	0.000575906	0.99941	1.28685e-05	rs3784099	rs382666	Falrg	ZFP36L1	MonoNC
1287	3.17688e-08	8.22614e-07	0.0368483	0.954132	0.00901865	rs75180610	rs382666	Falrg	ZFP36L1	MonoNC
1299	4.89558e-10	8.61639e-07	0.000567833	0.999405	2.586e-05	rs17835647	rs382666	Fgut	ZFP36L1	MonoNC
1287	4.70289e-13	8.62147e-07	5.45483e-07	0.999994	4.09651e-06	rs17106304	rs382666	Faid	ZFP36L1	MonoNC
285	3.2161e-07	0.00214078	0.000149876	0.997645	6.41456e-05	rs56994090	rs17577779	Faid	MEG3	MonoNC
734	2.70911e-10	1.14329e-08	0.0230986	0.9748	0.00210151	rs1942	rs28808306	Falrg	RP11-111A22.1	BIN
734	0.0133213	0.56218	0.00909752	0.383899	0.0315016	rs1942	rs4924514	Falrg	RP11-111A22.1	BIN
734	0.0212911	0.898521	0.00121079	0.0510696	0.0279077	rs1942	rs35395149	Falrg	RP11-111A22.1	BIN
428	1.60287e-09	2.69873e-06	2.06185e-05	0.0337488	0.966228	rs34843303	rs3825932	Faid	CTSH	BIN
429	1.14174e-11	2.03249e-08	2.5182e-06	0.00348632	0.996511	rs34843303	rs34593439	Faid	CTSH	BMem
422	1.97568e-13	1.85107e-08	1.0673e-05	0.999989	2.21828e-07	rs56059718	rs8036878	Faid	FAM98B	CD4NC
371	1.71867e-08	0.13585	1.08854e-07	0.860425	0.00372467	rs12912010	rs17298032	Falrg	C15orf61	CD4NC
371	1.95316e-09	0.0154385	1.24502e-07	0.98411	0.00045142	rs12912010	rs2899723	Falrg	IQCH-AS1	CD4NC
376	1.88771e-05	0.135933	0.000119563	0.860966	0.00296237	rs10152307	rs17298032	Falrg	C15orf61	CD4NC
376	2.14044e-06	0.0154133	0.000136441	0.98251	0.00193835	rs10152307	rs2899723	Falrg	IQCH-AS1	CD4NC
377	0.0185197	0.117079	0.117301	0.741556	0.00554367	rs2278545	rs17298032	Falrg	C15orf61	CD4NC
377	0.0021032	0.0132962	0.134068	0.847553	0.00297996	rs2278545	rs2899723	Falrg	IQCH-AS1	CD4NC
428	4.98625e-09	7.08716e-06	1.13564e-05	0.0151564	0.984825	rs34843303	rs12148472	Faid	CTSH	CD4NC
423	1.95674e-07	0.0183333	1.04722e-05	0.981167	0.00048865	rs56059718	rs56041020	Faid	FAM98B	CD8ET
773	0.0135323	0.571095	0.0029682	0.124977	0.287427	rs1942	rs75973365	Falrg	GCHFR	CD8ET
376	0.022067	0.781705	0.0048098	0.170362	0.0210559	rs7170107	rs4238424	Faid	RP11-279F6.3	CD8ET
370	0.0233546	0.827305	0.00340516	0.120597	0.0253378	rs7170107	rs71393466	Faid	RP11-279F6.3	CD8ET
371	0.244711	0.563472	0.0533076	0.12273	0.0157785	rs77472938	rs4238424	Faid	RP11-279F6.3	CD8ET
415	4.18056e-05	0.00475302	0.000408221	0.0454628	0.949334	rs77472938	rs71393466	Faid	RP11-279F6.3	CD8ET
429	9.69039e-10	1.72505e-06	1.81635e-05	0.0313655	0.968615	rs34843303	rs75564875	Faid	CTSH	CD8ET
428	7.86099e-07	0.00108555	4.54554e-06	0.00528348	0.993626	rs34843303	rs2289702	Faid	CTSH	DC
428	2.11489e-05	0.0292052	4.80257e-05	0.0654151	0.90531	rs34843303	rs2289700	Faid	CTSH	MonoC
429	6.71091e-18	1.19466e-14	2.84645e-06	0.00407123	0.995926	rs34843303	rs2289702	Faid	CTSH	MonoC
425	4.14106e-18	7.3718e-15	3.8533e-06	0.00586539	0.994131	rs34843303	rs12148472	Faid	CTSH	MonoNC
773	0.00443842	0.187312	0.0164651	0.694769	0.0970163	rs1942	rs75973365	Falrg	GCHFR	NK
772	0.00438666	0.185126	0.0051332	0.216043	0.589311	rs1942	rs115718693	Falrg	NDUFAF1	NK
773	0.0196154	0.827813	0.00115051	0.0484514	0.10297	rs1942	rs75973365	Falrg	RMDN3	NK
414	1.84923e-05	0.0176717	2.94211e-06	0.00183107	0.980476	rs34843303	rs34593439	Faid	CTSH	Plasma
428	6.34165e-08	8.75742e-05	2.23893e-05	0.0299482	0.969942	rs34843303	rs11072817	Faid	CTSH	Plasma
1938	0.000806456	0.0124761	0.059741	0.924208	0.00276822	rs12922863	rs11649073	Fgut	RMI2	BIN
1957	9.46356e-05	0.013189	0.00702634	0.979233	0.000456955	rs12925474	rs11649073	Falrg	RMI2	BIN
1956	0.00879155	0.00426925	0.65274	0.316959	0.0172409	rs7206912	rs11649073	Falrg	RMI2	BIN
1954	0.00036265	0.0102285	0.0269255	0.759225	0.203258	rs416603	rs11649073	Fgut	RMI2	BIN
1945	9.03973e-05	0.0132221	0.00669651	0.979474	0.000517396	rs13335254	rs11649073	Fgut	RMI2	BIN
1932	2.01482e-14	0.0134398	1.47854e-12	0.986261	0.000299632	rs34306440	rs11649073	Faid	RMI2	BIN
1957	3.22859e-09	0.00979719	2.39711e-07	0.727144	0.263059	rs12928968	rs11649073	Faid	RMI2	BIN
1957	0.000168779	0.0129459	0.0125312	0.961172	0.0131823	rs2110605	rs11649073	Falrg	RMI2	BIN
447	1.89357e-07	7.39288e-05	0.000158267	0.0608519	0.938916	rs12923804	rs7195219	Falrg	IL4R	BIN
298	5.35833e-11	3.34741e-05	1.82029e-07	0.112828	0.887138	rs34835	rs231977	Fgut	CCDC101	BIN
299	1.52579e-06	0.961691	2.65156e-08	0.0166909	0.0216165	rs34835	rs78102288	Fgut	TUFM	BIN
299	2.48139e-45	1.564e-39	4.00992e-08	0.0242984	0.975702	rs34835	rs8049439	Fgut	TUFM	BIN
298	7.99838e-07	0.000293309	0.00271792	0.996688	0.000300119	rs231974	rs231977	Faid	CCDC101	BIN
299	0.00250294	0.917854	4.33632e-05	0.015838	0.0637615	rs231974	rs78102288	Faid	TUFM	BIN
299	1.6006e-40	5.86955e-38	0.00267841	0.982184	0.0151375	rs231974	rs8049439	Faid	TUFM	BIN
1454	0.00230432	0.00192301	0.53326	0.444999	0.0175137	rs7500958	rs11862720	Fgut	RP11-327F22.2	BIN
1465	0.00248257	0.00173136	0.57451	0.400646	0.0206296	rs9934775	rs11862720	Fgut	RP11-327F22.2	BIN
1451	0.000629425	0.00304329	0.14566	0.704122	0.146546	rs2160683	rs11862720	Fgut	RP11-327F22.2	BIN
1449	0.00201504	0.00196745	0.466314	0.455227	0.0744766	rs113593279	rs11862720	Fgut	RP11-327F22.2	BIN
1450	4.64654e-06	0.00429727	0.00107529	0.994461	0.000161498	rs9673419	rs11862720	Fgut	RP11-327F22.2	BIN
1450	5.30348e-17	0.00430143	1.22732e-14	0.995422	0.000276206	rs1077861	rs11862720	Fgut	RP11-327F22.2	BIN
1454	5.56509e-06	0.00427658	0.00128786	0.989672	0.00475819	rs8056611	rs11862720	Fgut	RP11-327F22.2	BIN
1450	0.00133294	0.00291832	0.308464	0.675336	0.0119493	rs56310195	rs11862720	Fgut	RP11-327F22.2	BIN
299	2.03488e-31	1.28256e-25	3.25289e-08	0.0195221	0.980478	rs34835	rs8049439	Fgut	TUFM	BMem
299	1.65705e-26	6.07658e-24	0.00270289	0.991173	0.006124	rs231974	rs8049439	Faid	TUFM	BMem
299	6.52884e-38	4.11506e-32	1.28314e-06	0.808558	0.191441	rs34835	rs8049439	Fgut	TUFM	CD4ET
299	1.38357e-34	5.07369e-32	0.00271936	0.997219	6.19981e-05	rs231974	rs8049439	Faid	TUFM	CD4ET
1938	8.18374e-13	1.26605e-11	0.0606423	0.938153	0.0012048	rs12922863	rs10163410	Fgut	RMI2	CD4NC
1957	9.61343e-14	1.33979e-11	0.00712365	0.992795	8.09386e-05	rs12925474	rs10163410	Falrg	RMI2	CD4NC
1956	8.9259e-12	4.33449e-12	0.661418	0.321173	0.0174088	rs7206912	rs10163410	Falrg	RMI2	CD4NC
1954	3.5539e-13	1.00237e-11	0.0263347	0.742535	0.23113	rs416603	rs10163410	Fgut	RMI2	CD4NC
1945	9.16246e-14	1.34016e-11	0.00678947	0.993072	0.000138631	rs13335254	rs10163410	Fgut	RMI2	CD4NC
1932	2.0231e-23	1.34951e-11	1.49914e-12	1	1.3092e-12	rs34306440	rs10163410	Faid	RMI2	CD4NC
1957	4.44036e-18	1.34743e-11	3.29035e-07	0.998459	0.00154087	rs12928968	rs10163410	Faid	RMI2	CD4NC
1957	1.73653e-13	1.33197e-11	0.0128679	0.987006	0.000125932	rs2110605	rs10163410	Falrg	RMI2	CD4NC
298	1.87543e-38	1.17408e-32	2.36836e-07	0.147415	0.852584	rs34835	rs151226	Fgut	CCDC101	CD4NC
298	1.08008e-07	0.0680755	1.3596e-06	0.856855	0.0750684	rs34835	rs28888764	Fgut	NFATC2IP	CD4NC
298	1.89065e-15	1.19165e-09	1.58529e-06	0.999191	0.000807394	rs34835	rs11643297	Fgut	SPNS1	CD4NC
299	1.51708e-06	0.956198	2.08832e-08	0.0131318	0.0306682	rs34835	rs78102288	Fgut	TUFM	CD4NC
299	1.51389e-06	0.954188	2.07159e-08	0.0130242	0.0327865	rs34835	rs74974765	Fgut	TUFM	CD4NC
299	7.80987e-80	4.92248e-74	3.40306e-08	0.0204696	0.97953	rs34835	rs8049439	Fgut	TUFM	CD4NC
298	2.15312e-34	7.89571e-32	0.00271905	0.997103	0.00017757	rs231974	rs151226	Faid	CCDC101	CD4NC
298	0.000198842	0.0729174	0.00250303	0.917881	0.00650003	rs231974	rs28888764	Faid	NFATC2IP	CD4NC
298	3.24292e-12	1.18921e-09	0.00271916	0.997143	0.000137966	rs231974	rs11643297	Faid	SPNS1	CD4NC
299	0.00217941	0.799212	2.97575e-05	0.0107245	0.187854	rs231974	rs78102288	Faid	TUFM	CD4NC
299	0.00221992	0.81407	3.01506e-05	0.0108838	0.172797	rs231974	rs74974765	Faid	TUFM	CD4NC
299	4.78665e-75	1.75531e-72	0.00262631	0.963061	0.0343128	rs231974	rs8049439	Faid	TUFM	CD4NC
1455	2.91628e-08	2.43379e-08	0.537482	0.448543	0.0139744	rs7500958	rs9934775	Fgut	ADCY7	CD4NC
1455	0.0442285	0.036911	0.485808	0.405405	0.0276481	rs7500958	rs4595801	Fgut	BRD7	CD4NC
1455	0.00299539	0.00249981	0.53431	0.445895	0.0143	rs7500958	rs4595801	Fgut	CYLD	CD4NC
1421	0.000346418	0.00028855	0.515489	0.429325	0.0545507	rs7500958	rs12918457	Fgut	HEATR3	CD4NC
1455	0.00802344	0.00669599	0.526305	0.43921	0.0197656	rs7500958	rs113719596	Fgut	RP11-327F22.2	CD4NC
1455	0.0215947	0.0180219	0.368103	0.306916	0.285365	rs7500958	rs8043770	Fgut	SNX20	CD4NC
1466	7.94698e-12	5.54254e-12	0.0378345	0.0254506	0.936715	rs9934775	rs9934775	Fgut	ADCY7	CD4NC
1465	0.000423997	0.000287403	0.0434306	0.0285118	0.927346	rs9934775	rs4595801	Fgut	BRD7	CD4NC
1465	2.27282e-05	1.54061e-05	0.043484	0.0285474	0.92793	rs9934775	rs4595801	Fgut	CYLD	CD4NC
1432	0.000382881	0.000266422	0.569749	0.396418	0.0331832	rs9934775	rs12918457	Fgut	HEATR3	CD4NC
1466	0.0086503	0.00603307	0.567425	0.395723	0.022168	rs9934775	rs113719596	Fgut	RP11-327F22.2	CD4NC
1466	0.0213382	0.0148821	0.364262	0.253705	0.345813	rs9934775	rs8043770	Fgut	SNX20	CD4NC
1452	9.25786e-09	4.47699e-08	0.170626	0.825123	0.00425108	rs2160683	rs9934775	Fgut	ADCY7	CD4NC
1452	0.0141949	0.0686449	0.15591	0.753957	0.00729323	rs2160683	rs4595801	Fgut	BRD7	CD4NC
1452	0.000948533	0.00458699	0.169196	0.818206	0.00706166	rs2160683	rs4595801	Fgut	CYLD	CD4NC
1418	0.000113797	0.000550119	0.169336	0.818598	0.0114024	rs2160683	rs12918457	Fgut	HEATR3	CD4NC
1452	0.00226162	0.0109369	0.148353	0.717297	0.121152	rs2160683	rs113719596	Fgut	RP11-327F22.2	CD4NC
1452	0.00487167	0.0235588	0.0830441	0.401104	0.487422	rs2160683	rs8043770	Fgut	SNX20	CD4NC
1450	2.71163e-08	2.64793e-08	0.499764	0.488012	0.0122241	rs113593279	rs9934775	Fgut	ADCY7	CD4NC
1450	0.0416301	0.0406522	0.457197	0.446444	0.0140767	rs113593279	rs4595801	Fgut	BRD7	CD4NC
1450	0.00278157	0.00271624	0.496169	0.4845	0.0138336	rs113593279	rs4595801	Fgut	CYLD	CD4NC
1416	0.000328135	0.000319902	0.488284	0.475997	0.0350711	rs113593279	rs12918457	Fgut	HEATR3	CD4NC
1450	0.00667314	0.00651639	0.437729	0.427325	0.121757	rs113593279	rs113719596	Fgut	RP11-327F22.2	CD4NC
1450	0.0205393	0.0200568	0.350108	0.341616	0.26768	rs113593279	rs8043770	Fgut	SNX20	CD4NC
1451	5.86032e-11	5.41981e-08	0.00108008	0.998893	2.69768e-05	rs9673419	rs9934775	Fgut	ADCY7	CD4NC
1451	8.9434e-05	0.0827115	0.000982201	0.908363	0.00785382	rs9673419	rs4595801	Fgut	BRD7	CD4NC
1451	6.02056e-06	0.005568	0.00107393	0.993203	0.000149101	rs9673419	rs4595801	Fgut	CYLD	CD4NC
1417	7.25266e-07	0.000670748	0.00107924	0.998112	0.000137732	rs9673419	rs12918457	Fgut	HEATR3	CD4NC
1451	1.62101e-05	0.0149916	0.00106331	0.983387	0.000541863	rs9673419	rs113719596	Fgut	RP11-327F22.2	CD4NC
1451	5.95317e-05	0.0550568	0.00101476	0.938481	0.00538737	rs9673419	rs8043770	Fgut	SNX20	CD4NC
1451	6.68981e-22	5.42582e-08	1.23296e-14	1	1.12574e-09	rs1077861	rs9934775	Fgut	ADCY7	CD4NC
1451	1.01701e-15	0.0824856	1.11694e-14	0.905887	0.0116272	rs1077861	rs4595801	Fgut	BRD7	CD4NC
1451	6.86799e-17	0.00557033	1.22509e-14	0.993619	0.000810894	rs1077861	rs4595801	Fgut	CYLD	CD4NC
1417	8.27953e-18	0.000671517	1.23204e-14	0.999257	7.17779e-05	rs1077861	rs12918457	Fgut	HEATR3	CD4NC
1451	1.84899e-16	0.0149964	1.21286e-14	0.983698	0.00130588	rs1077861	rs113719596	Fgut	RP11-327F22.2	CD4NC
1451	3.49478e-16	0.0283447	5.96314e-15	0.483156	0.488499	rs1077861	rs8043770	Fgut	SNX20	CD4NC
1455	7.05115e-11	5.41859e-08	0.00129955	0.998669	3.17142e-05	rs8056611	rs9934775	Fgut	ADCY7	CD4NC
1455	0.000104129	0.0800201	0.00114393	0.879035	0.0396972	rs8056611	rs4595801	Fgut	BRD7	CD4NC
1455	7.2416e-06	0.00556495	0.00129174	0.99266	0.00047646	rs8056611	rs4595801	Fgut	CYLD	CD4NC
1421	8.72663e-07	0.000670614	0.00129857	0.997912	0.000117687	rs8056611	rs12918457	Fgut	HEATR3	CD4NC
1455	1.94281e-05	0.0149299	0.00127441	0.979343	0.00443308	rs8056611	rs113719596	Fgut	RP11-327F22.2	CD4NC
1455	6.8476e-05	0.0526217	0.0011674	0.897065	0.0490772	rs8056611	rs8043770	Fgut	SNX20	CD4NC
1451	1.68827e-08	3.69634e-08	0.311155	0.681243	0.00760285	rs56310195	rs9934775	Fgut	ADCY7	CD4NC
1451	0.0259264	0.0567639	0.284734	0.623395	0.00918088	rs56310195	rs4595801	Fgut	BRD7	CD4NC
1451	0.00173304	0.00379437	0.309135	0.67682	0.00851777	rs56310195	rs4595801	Fgut	CYLD	CD4NC
1417	0.000207041	0.000452893	0.30809	0.673914	0.0173361	rs56310195	rs12918457	Fgut	HEATR3	CD4NC
1451	0.00464476	0.0101694	0.304676	0.667052	0.0134575	rs56310195	rs113719596	Fgut	RP11-327F22.2	CD4NC
1451	0.0139568	0.0305575	0.237905	0.520679	0.196901	rs56310195	rs8043770	Fgut	SNX20	CD4NC
946	9.17451e-11	1.62694e-05	5.639e-06	0.999978	5.05097e-07	rs8056814	rs4888435	Faid	ADAT1	CD4NC
298	3.52381e-08	0.0222102	1.30404e-06	0.821766	0.156023	rs34835	rs62037421	Fgut	TUFM	CD4SOX4
298	7.14383e-05	0.0261972	0.00264407	0.969606	0.00148149	rs231974	rs62037421	Faid	TUFM	CD4SOX4
1937	0.000992341	0.0153518	0.0595855	0.921801	0.00226971	rs12922863	rs4780399	Fgut	TXNDC11	CD8ET
1956	0.000115078	0.0160376	0.00690999	0.962982	0.0139558	rs12925474	rs4780399	Falrg	TXNDC11	CD8ET
1955	0.00520854	0.0025144	0.312752	0.150451	0.529075	rs7206912	rs4780399	Falrg	TXNDC11	CD8ET
1953	0.000560221	0.0158009	0.0336389	0.948778	0.00122223	rs416603	rs4780399	Fgut	TXNDC11	CD8ET
1944	0.000111138	0.0162558	0.00667339	0.976091	0.000868439	rs13335254	rs4780399	Fgut	TXNDC11	CD8ET
1931	2.45462e-14	0.0163736	1.47389e-12	0.983156	0.000470942	rs34306440	rs4780399	Faid	TXNDC11	CD8ET
1956	5.39556e-09	0.0163729	3.23982e-07	0.983126	0.000500931	rs12928968	rs4780399	Faid	TXNDC11	CD8ET
1956	0.000206728	0.0158562	0.0124132	0.952081	0.019443	rs2110605	rs4780399	Falrg	TXNDC11	CD8ET
299	3.18974e-15	2.01046e-09	1.59752e-07	0.0997895	0.90021	rs34835	rs240707	Fgut	CCDC101	CD8ET
294	1.64467e-06	0.9653	1.72946e-08	0.0101261	0.024572	rs34835	rs117264168	Fgut	CCDC101	CD8ET
298	3.73969e-12	2.35708e-06	1.58546e-06	0.9993	0.000696336	rs34835	rs8045689	Fgut	SPNS1	CD8ET
299	4.64975e-58	2.93069e-52	2.96117e-08	0.0176816	0.982318	rs34835	rs8049439	Fgut	TUFM	CD8ET
299	5.41171e-11	1.98453e-08	0.0027186	0.996939	0.000342226	rs231974	rs240707	Faid	CCDC101	CD8ET
294	0.00256375	0.940155	2.68823e-05	0.00981056	0.0474441	rs231974	rs117264168	Faid	CCDC101	CD8ET
298	6.41381e-09	2.35201e-06	0.00271918	0.997151	0.000127914	rs231974	rs8045689	Faid	SPNS1	CD8ET
299	3.99645e-53	1.46554e-50	0.00270726	0.992778	0.00451518	rs231974	rs8049439	Faid	TUFM	CD8ET
1455	0.000182852	0.0001526	0.495682	0.413582	0.0904008	rs7500958	rs4785412	Fgut	ADCY7	CD8ET
1455	6.35229e-06	5.30132e-06	0.537363	0.448444	0.0141812	rs7500958	rs9935454	Fgut	BRD7	CD8ET
1465	1.53942e-09	1.04578e-09	0.0396067	0.025972	0.934421	rs9934775	rs4785412	Fgut	ADCY7	CD8ET
1466	2.73009e-08	1.90408e-08	0.0426354	0.0288071	0.928557	rs9934775	rs9935454	Fgut	BRD7	CD8ET
1452	6.2968e-05	0.000304506	0.170543	0.82472	0.00436928	rs2160683	rs4785412	Fgut	ADCY7	CD8ET
1452	2.01673e-06	9.75265e-06	0.170602	0.825008	0.00437802	rs2160683	rs9935454	Fgut	BRD7	CD8ET
1450	0.000184282	0.000179953	0.49911	0.487373	0.0131528	rs113593279	rs4785412	Fgut	ADCY7	CD8ET
1450	5.9021e-06	5.76346e-06	0.49928	0.487539	0.0131696	rs113593279	rs9935454	Fgut	BRD7	CD8ET
1451	3.98634e-07	0.000368669	0.00107966	0.998507	4.4492e-05	rs9673419	rs4785412	Fgut	ADCY7	CD8ET
1451	1.27677e-08	1.1808e-05	0.00108007	0.99888	2.78987e-05	rs9673419	rs9935454	Fgut	BRD7	CD8ET
1451	4.55058e-18	0.000369078	1.23248e-14	0.999613	1.7533e-05	rs1077861	rs4785412	Fgut	ADCY7	CD8ET
1451	1.45749e-19	1.18211e-05	1.23294e-14	0.999988	3.98798e-07	rs1077861	rs9935454	Fgut	BRD7	CD8ET
1455	4.7964e-07	0.000368589	0.00129906	0.998288	4.37e-05	rs8056611	rs4785412	Fgut	ADCY7	CD8ET
1455	1.53621e-08	1.18053e-05	0.00129954	0.998654	3.47837e-05	rs8056611	rs9935454	Fgut	BRD7	CD8ET
1451	0.000114778	0.000251297	0.310865	0.680607	0.00816218	rs56310195	rs4785412	Fgut	ADCY7	CD8ET
1451	3.67623e-06	8.04883e-06	0.310985	0.680872	0.00813142	rs56310195	rs9935454	Fgut	BRD7	CD8ET
299	1.16936e-13	7.37035e-08	2.09444e-07	0.131141	0.868858	rs34835	rs497523	Fgut	CCDC101	CD8NC
298	2.15618e-09	0.00135902	1.43096e-06	0.901821	0.0968186	rs34835	rs7140	Fgut	SPNS1	CD8NC
299	1.22059e-54	7.69322e-49	3.16368e-08	0.0189593	0.981041	rs34835	rs8049439	Fgut	TUFM	CD8NC
299	1.51796e-09	5.56653e-07	0.00271903	0.997098	0.000182582	rs231974	rs497523	Faid	CCDC101	CD8NC
298	4.08925e-06	0.00149957	0.00271494	0.995595	0.000186477	rs231974	rs7140	Faid	SPNS1	CD8NC
299	8.84829e-50	3.24476e-47	0.00270705	0.992699	0.00459414	rs231974	rs8049439	Faid	TUFM	CD8NC
1455	0.00109804	0.000916371	0.535435	0.446833	0.015718	rs7500958	rs11649621	Fgut	CYLD	CD8NC
1466	7.43721e-05	5.18701e-05	0.0679946	0.0465368	0.885342	rs9934775	rs11649621	Fgut	CYLD	CD8NC
1452	0.000349041	0.00168792	0.170202	0.823071	0.00468967	rs2160683	rs11649621	Fgut	CYLD	CD8NC
1450	0.00102008	0.000996117	0.497419	0.48572	0.0148456	rs113593279	rs11649621	Fgut	CYLD	CD8NC
1451	2.21032e-06	0.00204417	0.00107781	0.996796	7.98594e-05	rs9673419	rs11649621	Fgut	CYLD	CD8NC
1451	2.52262e-17	0.00204599	1.2301e-14	0.997682	0.000272379	rs1077861	rs11649621	Fgut	CYLD	CD8NC
1455	2.6592e-06	0.00204351	0.0012967	0.996476	0.000181367	rs8056611	rs11649621	Fgut	CYLD	CD8NC
1451	0.000636088	0.00139267	0.310174	0.679095	0.00870195	rs56310195	rs11649621	Fgut	CYLD	CD8NC
299	5.67554e-23	3.57723e-17	1.51344e-06	0.953859	0.0461391	rs34835	rs12928404	Fgut	TUFM	CD8S100B
299	1.0198e-19	3.73971e-17	0.0027194	0.997232	4.85416e-05	rs231974	rs12928404	Faid	TUFM	CD8S100B
299	4.73382e-21	2.98367e-15	5.65617e-07	0.355858	0.644141	rs34835	rs56404918	Fgut	TUFM	DC
299	2.2609e-17	8.29096e-15	0.00271695	0.996334	0.000949516	rs231974	rs56404918	Faid	TUFM	DC
1933	5.78907e-06	8.95566e-05	0.0606179	0.937754	0.00153291	rs12922863	rs71388711	Fgut	LITAF	MonoC
1907	6.58221e-29	1.01824e-27	0.0604601	0.935283	0.00425667	rs12922863	rs11075003	Fgut	LITAF	MonoC
1952	6.80135e-07	9.47877e-05	0.00712175	0.99253	0.000252642	rs12925474	rs71388711	Falrg	LITAF	MonoC
1926	7.75503e-30	1.08078e-27	0.00712329	0.992737	0.000139995	rs12925474	rs11075003	Falrg	LITAF	MonoC
1951	6.29374e-05	3.05572e-05	0.659023	0.319946	0.0209374	rs7206912	rs71388711	Falrg	LITAF	MonoC
1925	7.24595e-28	3.51158e-28	0.665568	0.32254	0.0118921	rs7206912	rs11075003	Falrg	LITAF	MonoC
1949	3.26695e-06	9.21426e-05	0.0342085	0.964832	0.000863669	rs416603	rs71388711	Fgut	LITAF	MonoC
1923	3.71986e-29	1.04915e-27	0.0341683	0.963683	0.00214866	rs416603	rs11075003	Fgut	LITAF	MonoC
1940	6.74891e-07	9.47047e-05	0.00706685	0.99166	0.00117749	rs13335254	rs71388711	Fgut	LITAF	MonoC
1914	7.25993e-31	1.06185e-28	0.000666851	0.0966317	0.902701	rs13335254	rs11075003	Fgut	LITAF	MonoC
1927	1.43156e-16	9.54918e-05	1.49899e-12	0.999902	2.03196e-06	rs34306440	rs71388711	Faid	LITAF	MonoC
1901	1.63209e-39	1.08869e-27	1.49914e-12	1	3.41525e-14	rs34306440	rs11075003	Faid	LITAF	MonoC
1952	3.14686e-11	9.54917e-05	3.2951e-07	0.999902	2.46346e-06	rs12928968	rs71388711	Faid	LITAF	MonoC
1926	3.58769e-34	1.08869e-27	3.29542e-07	1	6.94391e-09	rs12928968	rs11075003	Faid	LITAF	MonoC
1952	1.22857e-06	9.42348e-05	0.0128644	0.98674	0.000300057	rs2110605	rs71388711	Falrg	LITAF	MonoC
1926	1.40078e-29	1.07443e-27	0.0128667	0.986904	0.000229671	rs2110605	rs11075003	Falrg	LITAF	MonoC
299	1.32734e-17	8.36609e-12	1.47364e-06	0.92875	0.0712482	rs34835	rs8049439	Fgut	TUFM	MonoC
299	1.42552e-06	0.898489	1.22222e-07	0.0770109	0.0244982	rs34835	rs111349019	Fgut	TUFM	MonoC
299	2.44909e-14	8.98107e-12	0.00271936	0.997216	6.45668e-05	rs231974	rs8049439	Faid	TUFM	MonoC
299	0.000504389	0.184965	4.09119e-05	0.0142025	0.800287	rs231974	rs111349019	Faid	TUFM	MonoC
1938	1.13326e-09	1.75318e-08	0.0604644	0.935397	0.00413845	rs12922863	rs11075003	Fgut	LITAF	MonoNC
1957	1.19276e-10	1.66231e-08	0.00712325	0.992739	0.000137309	rs12925474	rs11075003	Falrg	LITAF	MonoNC
1956	1.11395e-08	5.40944e-09	0.665258	0.323043	0.0116994	rs7206912	rs11075003	Falrg	LITAF	MonoNC
1954	6.40421e-10	1.8063e-08	0.0341693	0.963738	0.00209307	rs416603	rs11075003	Fgut	LITAF	MonoNC
1945	6.68385e-12	9.77622e-10	0.000399163	0.057442	0.942159	rs13335254	rs11075003	Fgut	LITAF	MonoNC
1932	2.51026e-20	1.67446e-08	1.49914e-12	1	3.69127e-10	rs34306440	rs11075003	Faid	LITAF	MonoNC
1957	5.51807e-15	1.67446e-08	3.29542e-07	1	7.21662e-09	rs12928968	rs11075003	Faid	LITAF	MonoNC
1957	2.15447e-10	1.65254e-08	0.0128666	0.986908	0.000225383	rs2110605	rs11075003	Falrg	LITAF	MonoNC
299	3.37338e-13	2.1262e-07	1.35556e-07	0.084524	0.915476	rs34835	rs11648192	Fgut	SULT1A1	MonoNC
299	2.22055e-19	1.39959e-13	1.2975e-07	0.0808609	0.919139	rs34835	rs12928404	Fgut	TUFM	MonoNC
299	6.74693e-09	2.47417e-06	0.00271817	0.996782	0.000497558	rs231974	rs11648192	Faid	SULT1A1	MonoNC
299	4.07734e-15	1.4952e-12	0.00269686	0.98896	0.00834332	rs231974	rs12928404	Faid	TUFM	MonoNC
1937	0.00052848	0.00817561	0.0597137	0.923767	0.00781507	rs12922863	rs12599036	Fgut	ZC3H7A	NK
1956	6.24048e-05	0.00869712	0.00705138	0.982721	0.00146783	rs12925474	rs12599036	Falrg	ZC3H7A	NK
1955	0.00532185	0.00258428	0.601337	0.291909	0.0988474	rs7206912	rs12599036	Falrg	ZC3H7A	NK
1953	0.000299051	0.00843464	0.033791	0.953059	0.00441608	rs416603	rs12599036	Fgut	ZC3H7A	NK
1944	5.94743e-05	0.00869907	0.0067201	0.98292	0.00160104	rs13335254	rs12599036	Fgut	ZC3H7A	NK
1931	1.31487e-14	0.00877085	1.48571e-12	0.99104	0.000189094	rs34306440	rs12599036	Faid	ZC3H7A	NK
1956	2.89011e-09	0.00877006	3.26563e-07	0.990958	0.000271551	rs12928968	rs12599036	Faid	ZC3H7A	NK
1956	0.000112628	0.00863891	0.0127263	0.976143	0.00237939	rs2110605	rs12599036	Falrg	ZC3H7A	NK
298	4.78593e-10	0.000300532	1.80033e-07	0.112164	0.887535	rs34835	rs3743963	Fgut	CCDC101	NK
299	2.30364e-13	1.45196e-07	1.58004e-06	0.995877	0.00412157	rs34835	rs11645302	Fgut	LAT	NK
298	2.08456e-07	0.131387	1.14597e-06	0.722146	0.146466	rs34835	rs28472312	Fgut	RP11-1348G14.4	NK
299	1.52363e-06	0.960329	2.37522e-08	0.014946	0.0247237	rs34835	rs67822311	Fgut	RP11-426C22.5	NK
298	3.66188e-11	2.30804e-05	1.58399e-06	0.998373	0.00160251	rs34835	rs11643297	Fgut	SPNS1	NK
299	1.10278e-38	6.95068e-33	1.49446e-06	0.941885	0.0581139	rs34835	rs8049439	Fgut	TUFM	NK
298	7.16936e-06	0.00262908	0.00271075	0.994059	0.000593715	rs231974	rs3743963	Faid	CCDC101	NK
299	3.96463e-10	1.45387e-07	0.00271929	0.99719	9.02647e-05	rs231974	rs11645302	Faid	LAT	NK
298	0.000417029	0.152929	0.00229309	0.840898	0.00346328	rs231974	rs28472312	Faid	RP11-1348G14.4	NK
299	0.00262289	0.961839	4.09009e-05	0.0149783	0.0205187	rs231974	rs67822311	Faid	RP11-426C22.5	NK
298	6.28599e-08	2.30514e-05	0.00271909	0.99712	0.000137801	rs231974	rs11643297	Faid	SPNS1	NK
299	2.00667e-35	7.35867e-33	0.0027194	0.997234	4.69937e-05	rs231974	rs8049439	Faid	TUFM	NK
1455	6.76886e-06	5.64897e-06	0.537499	0.448557	0.0139318	rs7500958	rs4595801	Fgut	ADCY7	NK
1455	7.32785e-10	6.11548e-10	0.537497	0.448556	0.0139466	rs7500958	rs4595801	Fgut	BRD7	NK
1454	0.0907189	0.0757079	0.428083	0.357201	0.0482894	rs7500958	rs9926131	Fgut	PAPD5	NK
1465	8.52325e-10	5.77742e-10	0.0397212	0.0259904	0.934288	rs9934775	rs4595801	Fgut	ADCY7	NK
1465	6.92468e-13	4.69384e-13	0.0407417	0.0266839	0.932574	rs9934775	rs4595801	Fgut	BRD7	NK
1465	0.00221175	0.00154252	0.0461526	0.0312688	0.918824	rs9934775	rs9926131	Fgut	PAPD5	NK
1452	2.14852e-06	1.039e-05	0.170609	0.825038	0.00434097	rs2160683	rs4595801	Fgut	ADCY7	NK
1452	2.32595e-10	1.1248e-09	0.170609	0.825038	0.00435394	rs2160683	rs4595801	Fgut	BRD7	NK
1451	0.0297575	0.143902	0.140321	0.678562	0.00745698	rs2160683	rs9926131	Fgut	PAPD5	NK
1450	6.28977e-06	6.14203e-06	0.499455	0.487711	0.0128215	rs113593279	rs4595801	Fgut	ADCY7	NK
1450	6.80885e-10	6.64891e-10	0.499429	0.487685	0.0128867	rs113593279	rs4595801	Fgut	BRD7	NK
1449	0.0870306	0.0849834	0.410388	0.400718	0.0168808	rs113593279	rs9926131	Fgut	PAPD5	NK
1451	1.36015e-08	1.25791e-05	0.00108007	0.99888	2.77847e-05	rs9673419	rs4595801	Fgut	ADCY7	NK
1451	1.4725e-12	1.36182e-09	0.00108008	0.998892	2.74984e-05	rs9673419	rs4595801	Fgut	BRD7	NK
1450	0.000183084	0.169322	0.000863431	0.798498	0.0311339	rs9673419	rs9926131	Fgut	PAPD5	NK
1451	1.55268e-19	1.25931e-05	1.23294e-14	0.999987	2.60922e-07	rs1077861	rs4595801	Fgut	ADCY7	NK
1451	1.68093e-23	1.36333e-09	1.23296e-14	1	3.52386e-11	rs1077861	rs4595801	Fgut	BRD7	NK
1450	2.1454e-15	0.174004	1.01166e-14	0.820507	0.0054883	rs1077861	rs9926131	Fgut	PAPD5	NK
1455	1.63654e-08	1.25763e-05	0.00129954	0.998654	3.35966e-05	rs8056611	rs4595801	Fgut	ADCY7	NK
1455	1.77172e-12	1.36151e-09	0.00129955	0.998667	3.34815e-05	rs8056611	rs4595801	Fgut	BRD7	NK
1454	0.000226263	0.173876	0.00106696	0.819923	0.00490773	rs8056611	rs9926131	Fgut	PAPD5	NK
1451	3.91708e-06	8.57615e-06	0.311046	0.681004	0.00793846	rs56310195	rs4595801	Fgut	ADCY7	NK
1451	4.24049e-10	9.28424e-10	0.31104	0.680991	0.00796977	rs56310195	rs4595801	Fgut	BRD7	NK
1450	0.0542219	0.118713	0.255682	0.559778	0.0116053	rs56310195	rs9926131	Fgut	PAPD5	NK
1937	0.00422806	0.0654092	0.0561504	0.868656	0.00555625	rs12922863	rs12444013	Fgut	LITAF	Plasma
1925	0.0421674	0.652321	0.0175494	0.271469	0.0164926	rs12922863	rs62023825	Fgut	TXNDC11	Plasma
1936	7.16912e-06	0.000110908	0.0605806	0.937191	0.00210992	rs12922863	rs4780395	Fgut	TXNDC11	Plasma
1956	0.000496086	0.0691376	0.00661386	0.921746	0.00200674	rs12925474	rs12444013	Falrg	LITAF	Plasma
1944	0.00483276	0.67349	0.00201421	0.28066	0.0390032	rs12925474	rs62023825	Falrg	TXNDC11	Plasma
1955	8.38208e-07	0.000116818	0.00708304	0.987128	0.0056709	rs12925474	rs4780395	Falrg	TXNDC11	Plasma
1955	0.0464047	0.0225337	0.618671	0.300408	0.0119825	rs7206912	rs12444013	Falrg	LITAF	Plasma
1943	0.473727	0.226588	0.197375	0.0943983	0.00791216	rs7206912	rs62023825	Falrg	TXNDC11	Plasma
1954	5.14087e-05	2.49562e-05	0.434415	0.21053	0.354978	rs7206912	rs4780395	Falrg	TXNDC11	Plasma
1953	0.00238322	0.0672181	0.0316524	0.892744	0.00600237	rs416603	rs12444013	Fgut	LITAF	Plasma
1941	0.0235747	0.66491	0.00982389	0.277052	0.0246391	rs416603	rs62023825	Fgut	TXNDC11	Plasma
1952	4.0477e-06	0.000114164	0.0342039	0.964709	0.000968461	rs416603	rs4780395	Fgut	TXNDC11	Plasma
1944	5.9705e-05	0.00873223	0.00079594	0.115536	0.874876	rs13335254	rs12444013	Fgut	LITAF	Plasma
1932	0.00470143	0.687658	0.00195745	0.286289	0.0193937	rs13335254	rs62023825	Fgut	TXNDC11	Plasma
1943	8.03194e-07	0.00011748	0.00678716	0.992733	0.000361811	rs13335254	rs4780395	Fgut	TXNDC11	Plasma
1931	1.04436e-13	0.0696639	1.39228e-12	0.928719	0.00161721	rs34306440	rs12444013	Faid	LITAF	Plasma
1919	1.03697e-12	0.69171	4.31087e-13	0.287535	0.0207548	rs34306440	rs62023825	Faid	TXNDC11	Plasma
1930	1.77387e-16	0.000118326	1.49896e-12	0.999879	3.07132e-06	rs34306440	rs4780395	Faid	TXNDC11	Plasma
1956	2.29514e-08	0.0696463	3.05989e-07	0.928526	0.00182755	rs12928968	rs12444013	Faid	LITAF	Plasma
1944	2.24719e-07	0.681912	9.35935e-08	0.283976	0.0341118	rs12928968	rs62023825	Faid	TXNDC11	Plasma
1955	3.89934e-11	0.000118326	3.29502e-07	0.999877	4.07379e-06	rs12928968	rs4780395	Faid	TXNDC11	Plasma
1956	0.000896265	0.0687464	0.0119491	0.91653	0.00187825	rs2110605	rs12444013	Falrg	LITAF	Plasma
1944	0.00890756	0.683181	0.00371143	0.284635	0.0195647	rs2110605	rs62023825	Falrg	TXNDC11	Plasma
1955	1.50793e-06	0.000115663	0.0127423	0.977367	0.00977389	rs2110605	rs4780395	Falrg	TXNDC11	Plasma
152	0.0733127	0.0671781	0.0258431	0.0228698	0.810796	rs35776863	rs3809822	Faid	ACAP1	BIN
151	2.60815e-72	2.38974e-72	0.402829	0.368868	0.228303	rs35776863	rs7503161	Faid	EIF5A	BIN
148	0.0121996	0.0111498	0.495699	0.453017	0.0279354	rs35776863	rs78916808	Faid	EIF5A	BIN
147	0.500868	0.457738	0.0144647	0.0132054	0.0137239	rs35776863	rs62059197	Faid	EIF5A	BIN
151	6.13447e-33	5.62104e-33	0.517156	0.473863	0.00898056	rs35776863	rs2074218	Faid	ELP5	BIN
489	7.54883e-11	0.00115959	6.50214e-08	0.99881	3.04759e-05	rs9889953	rs56261283	Falrg	KRT10	BIN
585	1.24665e-09	0.0191502	6.38132e-08	0.98025	0.00060005	rs9889953	rs8067378	Falrg	ORMDL3	BIN
763	2.3566e-10	6.46286e-07	0.000364497	0.999616	1.84264e-05	rs4029774	rs3809878	Falrg	NT5C3B	BIN
764	4.89643e-13	6.46533e-07	7.57336e-07	0.999999	6.65474e-08	rs744166	rs3809878	Fgut	NT5C3B	BIN
31	0.463813	0.453856	0.0346483	0.0338907	0.0137921	rs4247364	rs79724577	Falrg	ARL17B	BIN
652	3.21999e-05	0.0487353	0.000626061	0.947554	0.00305222	rs4247364	rs1989230	Falrg	CTD-2020K17.4	BIN
652	6.91421e-05	0.104648	0.000580621	0.878767	0.0159351	rs4247364	rs2906783	Falrg	DBF4B	BIN
118	0.000634621	0.960453	1.19134e-05	0.0180092	0.0208909	rs4247364	rs113414546	Falrg	KANSL1-AS1	BIN
118	1.29647e-09	1.96212e-06	0.000660272	0.999275	6.3115e-05	rs4247364	rs79724577	Falrg	KANSL1-AS1	BIN
713	2.82438e-05	0.111231	0.00019976	0.786604	0.101937	rs72833417	rs9891111	Falrg	EFCAB13	BIN
721	5.69207e-14	0.24048	1.51368e-13	0.639383	0.120137	rs12940887	rs4390639	Falrg	ZNF652	BIN
717	1.57323e-13	0.664664	7.47499e-14	0.315786	0.0195491	rs12940887	rs17637241	Falrg	ZNF652	BIN
151	6.77106e-93	6.20406e-93	0.402259	0.368345	0.229396	rs35776863	rs7503161	Faid	EIF5A	BMem
148	0.405242	0.370372	0.106815	0.0976037	0.0199676	rs35776863	rs78916808	Faid	EIF5A	BMem
151	1.63758e-19	1.50048e-19	0.517194	0.473887	0.00891841	rs35776863	rs2074219	Faid	ELP5	BMem
144	0.461662	0.422952	0.0543838	0.0498127	0.0111897	rs35776863	rs7225393	Faid	ELP5	BMem
585	5.94465e-08	0.913172	3.57365e-09	0.0548637	0.0319637	rs9889953	rs7359623	Falrg	ORMDL3	BMem
763	4.15552e-11	1.13963e-07	0.0003645	0.999623	1.27532e-05	rs4029774	rs62076888	Falrg	NT5C3B	BMem
764	8.63409e-14	1.14006e-07	7.57336e-07	0.999999	2.15981e-07	rs744166	rs62076888	Fgut	NT5C3B	BMem
118	0.000457599	0.692543	0.000115956	0.175359	0.131524	rs4247364	rs113414546	Falrg	KANSL1-AS1	BMem
118	2.5797e-14	3.90419e-11	0.000660274	0.999277	6.30605e-05	rs4247364	rs79724577	Falrg	KANSL1-AS1	BMem
371	0.000351198	0.846892	2.57628e-05	0.0620346	0.0906969	rs7210086	rs72843230	Fgut	C17orf80	BMem
152	0.451494	0.413714	0.0362352	0.0331377	0.0654201	rs35776863	rs3809827	Faid	ACAP1	CD4ET
151	3.55904e-88	3.26101e-88	0.402824	0.368864	0.228312	rs35776863	rs7503161	Faid	EIF5A	CD4ET
148	0.236373	0.216033	0.273503	0.249944	0.024147	rs35776863	rs78916808	Faid	EIF5A	CD4ET
147	0.43628	0.398712	0.0702255	0.0641478	0.0306343	rs35776863	rs62059197	Faid	EIF5A	CD4ET
151	7.79958e-16	7.1468e-16	0.516738	0.47348	0.00978121	rs35776863	rs222851	Faid	ELP5	CD4ET
489	3.45677e-08	0.531003	2.96984e-08	0.456192	0.0128045	rs9889953	rs56261283	Falrg	KRT10	CD4ET
585	6.04171e-08	0.928081	3.40488e-09	0.0522835	0.0196352	rs9889953	rs35736272	Falrg	ORMDL3	CD4ET
585	5.37562e-08	0.825762	1.02095e-08	0.156814	0.0174243	rs9889953	rs17608925	Falrg	ORMDL3	CD4ET
763	1.24102e-22	3.40345e-19	0.000364499	0.99962	1.51879e-05	rs4029774	rs8075945	Falrg	NT5C3B	CD4ET
764	2.57854e-25	3.40474e-19	7.57337e-07	0.999999	1.94607e-08	rs744166	rs8075945	Fgut	NT5C3B	CD4ET
652	2.54395e-10	3.85033e-07	0.000660268	0.999331	7.85888e-06	rs4247364	rs7212404	Falrg	CTD-2020K17.4	CD4ET
118	0.000620925	0.939726	9.27838e-06	0.0139965	0.0456474	rs4247364	rs113414546	Falrg	KANSL1-AS1	CD4ET
118	7.10211e-23	1.07485e-19	0.000660274	0.999277	6.30599e-05	rs4247364	rs79724577	Falrg	KANSL1-AS1	CD4ET
714	7.19322e-05	0.283287	0.00017951	0.706948	0.00951379	rs72833417	rs17680229	Falrg	HOXB2	CD4ET
152	0.32442	0.297274	0.00871905	0.0076275	0.36196	rs35776863	rs3809822	Faid	ACAP1	CD4NC
152	0.500918	0.459002	0.0090982	0.00831422	0.0226673	rs35776863	rs3809827	Faid	ACAP1	CD4NC
151	1.59044e-110	1.45726e-110	0.402806	0.368847	0.228346	rs35776863	rs7503161	Faid	EIF5A	CD4NC
148	0.0171059	0.015634	0.489747	0.447575	0.0299385	rs35776863	rs78916808	Faid	EIF5A	CD4NC
147	0.494117	0.451569	0.0107819	0.0098198	0.033712	rs35776863	rs62059197	Faid	EIF5A	CD4NC
152	9.5504e-106	8.75124e-106	0.517075	0.473798	0.00912691	rs35776863	rs222843	Faid	ELP5	CD4NC
152	0.400259	0.366766	0.113711	0.10418	0.0150845	rs35776863	rs11078674	Faid	TMEM256	CD4NC
585	2.82118e-08	0.433368	3.62341e-08	0.556591	0.0100407	rs9889953	rs3893044	Falrg	GSDMA	CD4NC
585	4.33089e-08	0.665278	2.06245e-08	0.3168	0.0179219	rs9889953	rs17608925	Falrg	GSDMB	CD4NC
489	6.4168e-13	9.85701e-06	6.50982e-08	0.99999	2.13074e-07	rs9889953	rs56261283	Falrg	KRT10	CD4NC
585	6.05829e-08	0.930629	3.00894e-09	0.0461979	0.0231729	rs9889953	rs12453507	Falrg	ORMDL3	CD4NC
585	2.15791e-20	3.31481e-13	6.50989e-08	1	1.44912e-08	rs9889953	rs17608925	Falrg	ORMDL3	CD4NC
520	6.23432e-08	0.957669	1.29198e-09	0.019824	0.0225073	rs9889953	rs11657449	Falrg	RP11-94L15.2	CD4NC
532	9.47357e-15	1.45526e-07	6.50866e-08	0.999811	0.000188941	rs9889953	rs8066541	Falrg	SMARCE1	CD4NC
584	5.26098e-22	8.08152e-15	6.50989e-08	1	3.38089e-09	rs9889953	rs883871	Falrg	THRA	CD4NC
763	5.96912e-10	1.637e-06	0.000364502	0.99963	4.32871e-06	rs4029774	rs2277621	Falrg	DHX58	CD4NC
748	1.08049e-05	0.029632	0.000353418	0.969231	0.000772787	rs4029774	rs34864368	Falrg	NT5C3B	CD4NC
756	1.11327e-21	3.05309e-18	0.000364499	0.99962	1.51577e-05	rs4029774	rs2304499	Falrg	NT5C3B	CD4NC
764	1.24021e-12	1.6376e-06	7.57332e-07	0.999994	3.93238e-06	rs744166	rs2277621	Fgut	DHX58	CD4NC
749	2.24285e-08	0.029615	7.33613e-07	0.968673	0.00171118	rs744166	rs34864368	Fgut	NT5C3B	CD4NC
757	2.3131e-24	3.05425e-18	7.57337e-07	0.999999	1.95409e-08	rs744166	rs2304499	Fgut	NT5C3B	CD4NC
653	0.000574376	0.869331	6.63946e-05	0.10046	0.0295678	rs4247364	rs79724577	Falrg	CRHR1	CD4NC
644	0.000517708	0.783563	7.92484e-05	0.119848	0.0959916	rs4247364	rs117860809	Falrg	CTD-2020K17.4	CD4NC
651	3.82152e-49	5.78396e-46	0.000660269	0.999332	7.79335e-06	rs4247364	rs7212404	Falrg	CTD-2020K17.4	CD4NC
118	0.000622656	0.942345	1.57666e-05	0.0238284	0.033188	rs4247364	rs113414546	Falrg	KANSL1-AS1	CD4NC
118	3.45794e-26	5.23334e-23	0.000660274	0.999277	6.30599e-05	rs4247364	rs79724577	Falrg	KANSL1-AS1	CD4NC
270	0.000631036	0.955053	1.32812e-05	0.0200764	0.0242265	rs4247364	rs113414546	Falrg	RP11-669E14.6	CD4NC
270	0.000120187	0.181899	0.000536334	0.811718	0.00572622	rs4247364	rs79724577	Falrg	RP11-669E14.6	CD4NC
713	1.11208e-09	4.37966e-06	0.000253853	0.999736	6.04885e-06	rs72833417	rs79007830	Falrg	EFCAB13	CD4NC
714	0.000116729	0.459708	0.000134664	0.530332	0.00970828	rs72833417	rs17680229	Falrg	HOXB-AS1	CD4NC
714	1.1019e-07	0.000433957	0.000253727	0.99924	7.18566e-05	rs72833417	rs12939514	Falrg	HOXB-AS1	CD4NC
714	0.000213735	0.841744	3.2623e-05	0.128448	0.0295619	rs72833417	rs11079794	Falrg	HOXB2	CD4NC
714	4.94976e-09	1.94934e-05	0.00025385	0.999723	3.64558e-06	rs72833417	rs17680229	Falrg	HOXB2	CD4NC
714	6.0553e-08	0.000238473	0.000253792	0.999498	1.01247e-05	rs72833417	rs12939514	Falrg	HOXB2	CD4NC
714	2.80827e-05	0.110597	0.000219886	0.865943	0.0232128	rs72833417	rs12939514	Falrg	HOXB4	CD4NC
714	6.61087e-13	2.60353e-09	0.000253415	0.998011	0.00173574	rs72833417	rs2010952	Falrg	SCRN2	CD4NC
714	2.6735e-06	0.0105289	0.000251116	0.988958	0.000258913	rs72833417	rs3744347	Falrg	SNX11	CD4NC
721	5.89759e-15	0.0249163	2.30321e-13	0.973065	0.00201856	rs12940887	rs2119931	Falrg	ZNF652	CD4NC
717	1.97808e-15	0.00835704	2.34185e-13	0.989392	0.00225067	rs12940887	rs17637241	Falrg	ZNF652	CD4NC
371	7.25184e-08	0.000174873	0.000414432	0.999376	3.41767e-05	rs7210086	rs16977301	Fgut	LINC00511	CD4NC
151	3.01782e-24	2.76357e-24	0.234135	0.213857	0.552007	rs35776863	rs7503161	Faid	EIF5A	CD4SOX4
151	5.15338e-117	4.72184e-117	0.402809	0.36885	0.228342	rs35776863	rs7503161	Faid	EIF5A	CD8ET
148	0.32945	0.301102	0.181711	0.166053	0.0216838	rs35776863	rs78916808	Faid	EIF5A	CD8ET
147	0.490132	0.447927	0.00841475	0.00764428	0.0458818	rs35776863	rs62059197	Faid	EIF5A	CD8ET
152	1.31365e-98	1.20372e-98	0.517173	0.473888	0.0089393	rs35776863	rs2074219	Faid	ELP5	CD8ET
584	1.57431e-44	2.41834e-37	6.50989e-08	1	1.01806e-08	rs9889953	rs72832958	Falrg	GSDMA	CD8ET
585	5.72005e-08	0.878671	1.53635e-09	0.0235025	0.0978268	rs9889953	rs2941519	Falrg	GSDMB	CD8ET
585	6.18993e-08	0.950851	1.48696e-09	0.0228152	0.0263337	rs9889953	rs3152	Falrg	ORMDL3	CD8ET
585	3.36744e-08	0.517281	2.96631e-08	0.455635	0.0270846	rs9889953	rs4065275	Falrg	ORMDL3	CD8ET
585	5.38678e-08	0.827477	9.569e-09	0.146966	0.0255568	rs9889953	rs17608925	Falrg	ORMDL3	CD8ET
763	2.72574e-49	7.47522e-46	0.000364499	0.999621	1.49271e-05	rs4029774	rs2304499	Falrg	NT5C3B	CD8ET
764	5.66341e-52	7.47805e-46	7.57337e-07	0.999999	1.96001e-08	rs744166	rs2304499	Fgut	NT5C3B	CD8ET
652	8.34341e-06	0.0126279	0.000650361	0.984334	0.00237906	rs4247364	rs8065345	Falrg	CTD-2020K17.4	CD8ET
118	0.000603291	0.913038	3.4132e-05	0.0516216	0.0347029	rs4247364	rs113414546	Falrg	KANSL1-AS1	CD8ET
118	4.54893e-25	6.88448e-22	0.000660274	0.999277	6.30599e-05	rs4247364	rs79724577	Falrg	KANSL1-AS1	CD8ET
270	0.000630056	0.95357	8.41148e-06	0.0126974	0.0330941	rs4247364	rs79724577	Falrg	RP11-669E14.6	CD8ET
714	0.000133834	0.527073	0.000117178	0.461465	0.0112105	rs72833417	rs17680229	Falrg	HOXB-AS1	CD8ET
713	3.73906e-05	0.147254	0.00021566	0.849319	0.00317447	rs72833417	rs62076104	Falrg	HOXB2	CD8ET
712	8.05987e-05	0.317418	0.000171564	0.675655	0.0066755	rs72833417	rs113962925	Falrg	HOXB2	CD8ET
714	2.42373e-10	9.54525e-07	0.000253849	0.99972	2.54249e-05	rs72833417	rs17774272	Falrg	MRPL10	CD8ET
714	2.84631e-09	1.12095e-05	0.000253846	0.999707	2.76162e-05	rs72833417	rs2325752	Falrg	SCRN2	CD8ET
714	4.50946e-09	1.77594e-05	0.00025385	0.999725	3.82681e-06	rs72833417	rs2240122	Falrg	SNX11	CD8ET
721	5.58593e-14	0.235996	7.3951e-14	0.311979	0.452025	rs12940887	rs12952749	Falrg	ZNF652	CD8ET
719	1.50571e-13	0.636137	8.29006e-14	0.350228	0.0136353	rs12940887	rs17637241	Falrg	ZNF652	CD8ET
151	4.26558e-92	3.90838e-92	0.402786	0.368828	0.228386	rs35776863	rs7503161	Faid	EIF5A	CD8NC
148	0.206443	0.188679	0.301823	0.275825	0.0272295	rs35776863	rs78916808	Faid	EIF5A	CD8NC
147	0.479514	0.438223	0.0117806	0.0107064	0.0597763	rs35776863	rs62059197	Faid	EIF5A	CD8NC
152	2.31247e-39	2.11897e-39	0.517037	0.473764	0.00919908	rs35776863	rs2074219	Faid	ELP5	CD8NC
489	5.78525e-08	0.888686	6.02365e-09	0.092512	0.0188019	rs9889953	rs56261283	Falrg	KRT10	CD8NC
585	6.13171e-08	0.941907	2.40188e-09	0.0368746	0.021218	rs9889953	rs8067378	Falrg	ORMDL3	CD8NC
585	1.39827e-13	2.14792e-06	6.50987e-08	0.999998	6.39317e-08	rs9889953	rs17608925	Falrg	ORMDL3	CD8NC
532	3.389e-09	0.0520593	4.53661e-08	0.696629	0.251312	rs9889953	rs7218478	Falrg	SMARCE1	CD8NC
763	1.33967e-29	3.67397e-26	0.000364499	0.999621	1.46104e-05	rs4029774	rs4796742	Falrg	NT5C3B	CD8NC
764	2.78349e-32	3.67536e-26	7.57337e-07	0.999999	2.01655e-08	rs744166	rs4796742	Fgut	NT5C3B	CD8NC
652	3.52915e-18	5.34145e-15	0.000660269	0.999332	7.7824e-06	rs4247364	rs7212404	Falrg	CTD-2020K17.4	CD8NC
118	0.000349787	0.529378	0.000281222	0.425565	0.0444256	rs4247364	rs113414546	Falrg	KANSL1-AS1	CD8NC
118	1.92668e-23	2.9159e-20	0.000660274	0.999277	6.30599e-05	rs4247364	rs79724577	Falrg	KANSL1-AS1	CD8NC
704	1.40992e-13	0.595666	8.10494e-14	0.342358	0.0619759	rs12940887	rs7214496	Falrg	ZNF652	CD8NC
717	1.81203e-13	0.765552	5.16493e-14	0.218194	0.016254	rs12940887	rs74619404	Falrg	ZNF652	CD8NC
151	6.0653e-113	5.55431e-113	0.403326	0.369119	0.227555	rs35776863	rs7503161	Faid	EIF5A	CD8S100B
151	1.59417e-13	1.46075e-13	0.516893	0.473622	0.00948462	rs35776863	rs222851	Faid	ELP5	CD8S100B
585	2.44707e-08	0.3759	3.98813e-08	0.612615	0.0114849	rs9889953	rs12944882	Falrg	ORMDL3	CD8S100B
763	8.75609e-13	2.40131e-09	0.000364499	0.999621	1.49968e-05	rs4029774	rs4796729	Falrg	NT5C3B	CD8S100B
764	1.81929e-15	2.40222e-09	7.57337e-07	0.999999	1.98238e-08	rs744166	rs4796729	Fgut	NT5C3B	CD8S100B
118	0.000552796	0.836617	1.11377e-05	0.01671	0.146109	rs4247364	rs113414546	Falrg	KANSL1-AS1	CD8S100B
118	1.82771e-13	2.7661e-10	0.000660274	0.999277	6.30608e-05	rs4247364	rs79724577	Falrg	KANSL1-AS1	CD8S100B
713	9.42222e-06	0.0371071	0.000244098	0.961316	0.00132319	rs72833417	rs11079803	Falrg	HOXB2	CD8S100B
151	5.98677e-60	5.48544e-60	0.401747	0.367875	0.230379	rs35776863	rs7503161	Faid	EIF5A	DC
148	0.112528	0.102845	0.394412	0.360444	0.0297717	rs35776863	rs78916808	Faid	EIF5A	DC
152	0.000526839	0.000482755	0.514859	0.471764	0.0123668	rs35776863	rs222835	Faid	ELP5	DC
763	6.38039e-08	0.000174979	0.000364434	0.999443	1.77902e-05	rs4029774	rs8073987	Falrg	NT5C3B	DC
764	1.32568e-10	0.000175045	7.57199e-07	0.999817	6.75137e-06	rs744166	rs8073987	Fgut	NT5C3B	DC
118	0.000623711	0.943941	9.18693e-06	0.0138622	0.0415636	rs4247364	rs79724577	Falrg	KANSL1-AS1	DC
152	2.53353e-28	2.32153e-28	0.277553	0.253859	0.468588	rs35776863	rs7503161	Faid	EIF5A	MonoC
148	0.508016	0.464302	0.00412449	0.00374978	0.0198072	rs35776863	rs149405554	Faid	EIF5A	MonoC
151	3.41681e-16	3.13084e-16	0.516812	0.473548	0.0096394	rs35776863	rs2074217	Faid	ELP5	MonoC
763	4.64701e-08	0.000127442	0.000364454	0.999497	1.07439e-05	rs4029774	rs78623067	Falrg	JUP	MonoC
763	1.21646e-18	3.33609e-15	0.000364499	0.999621	1.48252e-05	rs4029774	rs4796729	Falrg	NT5C3B	MonoC
764	9.6552e-11	0.000127489	7.57235e-07	0.999865	6.95312e-06	rs744166	rs78623067	Fgut	JUP	MonoC
764	2.5275e-21	3.33735e-15	7.57337e-07	0.999999	1.98939e-08	rs744166	rs4796729	Fgut	NT5C3B	MonoC
118	0.000111171	0.168249	0.000546597	0.827232	0.00386109	rs4247364	rs79724577	Falrg	KANSL1-AS1	MonoC
151	7.25344e-63	6.64234e-63	0.403039	0.368855	0.228106	rs35776863	rs7503161	Faid	EIF5A	MonoNC
152	1.83191e-06	1.67862e-06	0.506741	0.464309	0.0289465	rs35776863	rs5435	Faid	ELP5	MonoNC
763	8.53332e-16	2.34022e-12	0.000364502	0.99963	5.43229e-06	rs4029774	rs78623067	Falrg	JUP	MonoNC
764	1.77299e-18	2.34109e-12	7.57337e-07	0.999999	3.28491e-08	rs744166	rs78623067	Fgut	JUP	MonoNC
118	0.000622463	0.942052	3.13432e-06	0.00469094	0.0526312	rs4247364	rs113414546	Falrg	KANSL1-AS1	MonoNC
118	2.62801e-08	3.9773e-05	0.000660245	0.999233	6.70993e-05	rs4247364	rs79724577	Falrg	KANSL1-AS1	MonoNC
152	0.409961	0.375656	0.00694474	0.00616234	0.201275	rs35776863	rs3809822	Faid	ACAP1	NK
151	1.21073e-168	1.10935e-168	0.402836	0.368875	0.228289	rs35776863	rs7503161	Faid	EIF5A	NK
148	0.035811	0.0327295	0.471497	0.430896	0.0290666	rs35776863	rs78916808	Faid	EIF5A	NK
152	8.33569e-159	7.63817e-159	0.517089	0.473811	0.00910028	rs35776863	rs2654186	Faid	ELP5	NK
585	6.80002e-10	0.0104457	6.44045e-08	0.989333	0.00022087	rs9889953	rs72832957	Falrg	GSDMA	NK
566	5.58298e-08	0.857616	8.07683e-09	0.124052	0.0183323	rs9889953	rs4580194	Falrg	GSDMA	NK
585	6.03347e-08	0.926817	2.60421e-09	0.0399707	0.0332125	rs9889953	rs72832924	Falrg	ORMDL3	NK
585	3.59663e-10	0.00552488	6.47266e-08	0.994281	0.000194519	rs9889953	rs8074437	Falrg	ORMDL3	NK
761	6.45802e-60	1.77108e-56	0.000364499	0.99962	1.51355e-05	rs4029774	rs8075945	Falrg	NT5C3B	NK
748	0.000303098	0.831231	4.30507e-05	0.118014	0.0504085	rs4029774	rs8077552	Falrg	NT5C3B	NK
762	1.34181e-62	1.77175e-56	7.57337e-07	0.999999	1.95543e-08	rs744166	rs8075945	Fgut	NT5C3B	NK
749	6.49011e-07	0.856964	9.21986e-08	0.121719	0.0213159	rs744166	rs8077552	Fgut	NT5C3B	NK
529	0.834116	0.0741682	0.0806637	0.0071686	0.00388385	rs4247364	rs1989803	Falrg	ASB16	NK
118	0.000508479	0.769547	0.000116797	0.17671	0.0531177	rs4247364	rs113414546	Falrg	KANSL1-AS1	NK
118	3.62893e-24	5.49213e-21	0.000660274	0.999277	6.30599e-05	rs4247364	rs79724577	Falrg	KANSL1-AS1	NK
713	7.748e-06	0.0305136	0.000245922	0.968502	0.000730605	rs72833417	rs11079803	Falrg	CDK5RAP3	NK
711	0.000186645	0.735056	6.32481e-05	0.249071	0.0156226	rs72833417	rs17680229	Falrg	HOXB2	NK
714	1.22563e-05	0.0482684	0.000241188	0.949855	0.00162297	rs72833417	rs12950225	Falrg	HOXB2	NK
714	5.72542e-32	2.25481e-28	0.000253847	0.999715	3.12984e-05	rs72833417	rs17774171	Falrg	MRPL10	NK
713	2.43709e-05	0.0959788	0.000228938	0.901611	0.00215676	rs72833417	rs17774008	Falrg	OSBPL7	NK
714	2.11509e-08	8.32975e-05	0.000253833	0.999659	4.11988e-06	rs72833417	rs2325752	Falrg	SCRN2	NK
714	1.81009e-07	0.00071286	0.000253668	0.999009	2.45658e-05	rs72833417	rs7218700	Falrg	SNX11	NK
722	1.29664e-17	5.47809e-05	9.94064e-14	0.419395	0.58055	rs12940887	rs4794029	Falrg	GNGT2	NK
151	5.53635e-60	5.07274e-60	0.402836	0.368875	0.228289	rs35776863	rs7503161	Faid	EIF5A	NKR
148	0.491397	0.449113	0.0232988	0.021279	0.0149113	rs35776863	rs78916808	Faid	EIF5A	NKR
151	1.31744e-05	1.20717e-05	0.516724	0.473466	0.00978456	rs35776863	rs2074218	Faid	ELP5	NKR
763	5.63391e-09	1.54507e-05	0.000364494	0.999607	1.33493e-05	rs4029774	rs8073987	Falrg	NT5C3B	NKR
764	1.17058e-11	1.54565e-05	7.57325e-07	0.999983	5.00802e-07	rs744166	rs8073987	Fgut	NT5C3B	NKR
118	0.000549454	0.831559	9.41092e-05	0.142402	0.0253951	rs4247364	rs79724577	Falrg	KANSL1-AS1	NKR
151	6.32876e-72	5.79556e-72	0.403311	0.369104	0.227585	rs35776863	rs7503161	Faid	EIF5A	Plasma
151	2.39352e-12	2.19316e-12	0.515227	0.472087	0.0126855	rs35776863	rs8067500	Faid	ELP5	Plasma
763	2.71984e-06	0.00745904	0.000361718	0.991995	0.000181965	rs4029774	rs34771282	Falrg	NT5C3B	Plasma
764	5.65104e-09	0.00746172	7.51544e-07	0.992351	0.000186878	rs744166	rs34771282	Fgut	NT5C3B	Plasma
655	2.44839e-18	3.23323e-11	7.57258e-08	1	1.72816e-08	rs80262450	rs888262	Fgut	RP11-973H7.1	CD4NC
646	3.06448e-18	3.23323e-11	9.47807e-08	1	2.51703e-09	rs7237497	rs888262	Faid	RP11-973H7.1	CD4NC
655	2.46232e-13	3.25163e-06	7.57255e-08	0.999996	6.26057e-07	rs80262450	rs2542153	Fgut	RP11-973H7.4	CD4NC
646	3.08185e-13	3.25156e-06	9.47782e-08	0.999973	2.37538e-05	rs7237497	rs2542153	Faid	RP11-973H7.4	CD4NC
625	3.07305e-11	8.58184e-13	0.950459	0.0265196	0.0230213	rs9946761	rs888262	Faid	RP11-973H7.1	CD4NC
625	3.0978e-06	8.653e-08	0.952688	0.0265904	0.0207185	rs9946761	rs2542153	Faid	RP11-973H7.4	CD4NC
633	7.04688e-12	2.51613e-11	0.217952	0.778204	0.00384404	rs2852151	rs888262	Faid	RP11-973H7.1	CD4NC
633	7.06803e-07	2.52367e-06	0.217368	0.776113	0.00651544	rs2852151	rs2542153	Faid	RP11-973H7.4	CD4NC
656	4.83767e-08	0.638841	1.88723e-08	0.249107	0.112052	rs80262450	rs559406	Fgut	PTPN2	CD8ET
647	6.03014e-08	0.63622	2.31216e-08	0.243829	0.119951	rs7237497	rs559406	Faid	PTPN2	CD8ET
655	4.356e-19	5.75233e-12	7.57251e-08	0.999991	8.68811e-06	rs80262450	rs2542152	Fgut	RP11-973H7.1	CD8ET
646	5.45372e-19	5.75403e-12	9.47807e-08	1	5.13119e-09	rs7237497	rs2542152	Faid	RP11-973H7.1	CD8ET
651	3.4339e-08	0.453465	4.06284e-08	0.536509	0.0100258	rs80262450	rs73404420	Fgut	RP11-973H7.4	CD8ET
611	1.12473e-09	0.0148526	7.41566e-08	0.979272	0.00587525	rs80262450	rs592390	Fgut	RP11-973H7.4	CD8ET
642	4.29517e-08	0.453169	5.07972e-08	0.535933	0.0108974	rs7237497	rs73404420	Faid	RP11-973H7.4	CD8ET
602	1.43428e-09	0.0151326	9.2694e-08	0.977977	0.00689034	rs7237497	rs592390	Faid	RP11-973H7.4	CD8ET
626	0.692352	0.0193519	0.262771	0.00732649	0.018198	rs9946761	rs559406	Faid	PTPN2	CD8ET
625	5.46978e-12	1.52749e-13	0.9506	0.0265236	0.0228769	rs9946761	rs2542152	Faid	RP11-973H7.1	CD8ET
621	0.437637	0.0121874	0.517353	0.0143889	0.0184342	rs9946761	rs73404420	Faid	RP11-973H7.4	CD8ET
581	0.0145552	0.000381397	0.940536	0.0246253	0.0199017	rs9946761	rs592390	Faid	RP11-973H7.4	CD8ET
634	0.112964	0.403347	0.043618	0.155457	0.284614	rs2852151	rs559406	Faid	PTPN2	CD8ET
633	4.68555e-13	1.67052e-12	0.0814541	0.289775	0.628771	rs2852151	rs2542152	Faid	RP11-973H7.1	CD8ET
629	0.101468	0.351083	0.119968	0.415083	0.0123987	rs2852151	rs73404420	Faid	RP11-973H7.4	CD8ET
589	0.000493285	0.0017605	0.032519	0.115208	0.850019	rs2852151	rs592390	Faid	RP11-973H7.4	CD8ET
649	8.97318e-09	0.118496	6.65425e-08	0.878727	0.00277745	rs80262450	rs2847251	Fgut	RP11-973H7.1	NK
649	2.19892e-15	2.90379e-08	7.57197e-08	0.99992	7.98898e-05	rs80262450	rs2542157	Fgut	RP11-973H7.1	NK
640	1.1232e-08	0.118505	8.32898e-08	0.87876	0.00273476	rs7237497	rs2847251	Faid	RP11-973H7.1	NK
640	2.77665e-15	2.92955e-08	9.47807e-08	1	1.08366e-08	rs7237497	rs2542157	Faid	RP11-973H7.1	NK
609	1.00986e-12	1.33358e-05	7.57236e-08	0.999972	1.46021e-05	rs80262450	rs2542152	Fgut	RP11-973H7.4	NK
647	3.0205e-10	0.00398874	7.54165e-08	0.995916	9.5149e-05	rs80262450	rs73404411	Fgut	RP11-973H7.4	NK
600	1.26394e-12	1.33354e-05	9.47736e-08	0.999924	6.26155e-05	rs7237497	rs2542152	Faid	RP11-973H7.4	NK
638	3.78058e-10	0.00398877	9.43943e-08	0.995922	8.90005e-05	rs7237497	rs73404411	Faid	RP11-973H7.4	NK
619	0.112206	0.00311741	0.832002	0.0230858	0.0295889	rs9946761	rs2847251	Faid	RP11-973H7.1	NK
619	2.78786e-08	7.75696e-10	0.951634	0.0264564	0.0219096	rs9946761	rs2542157	Faid	RP11-973H7.1	NK
579	1.2696e-05	3.31161e-07	0.951979	0.024808	0.0232003	rs9946761	rs2542152	Faid	RP11-973H7.4	NK
617	0.00375702	0.000103931	0.938057	0.0259175	0.0321644	rs9946761	rs73404411	Faid	RP11-973H7.4	NK
627	0.0259101	0.0915703	0.192129	0.679002	0.0113893	rs2852151	rs2847251	Faid	RP11-973H7.1	NK
627	1.63734e-09	5.84564e-09	0.0563816	0.200551	0.743067	rs2852151	rs2542157	Faid	RP11-973H7.1	NK
587	1.1029e-06	3.93611e-06	0.0826995	0.294522	0.622773	rs2852151	rs2542152	Faid	RP11-973H7.4	NK
625	0.000872315	0.00308286	0.217801	0.769724	0.00851955	rs2852151	rs73404411	Faid	RP11-973H7.4	NK
177	0.00111822	0.913378	5.58878e-05	0.0456103	0.0398373	rs4807570	rs7252428	Fgut	CNN2	CD4ET
179	0.000617524	0.504405	0.00058805	0.480315	0.0140744	rs4807570	rs10419072	Fgut	CNN2	CD4ET
177	0.00118067	0.964394	1.53813e-05	0.0125419	0.0218677	rs4807570	rs4807455	Fgut	CNN2	CD4ET
179	4.86312e-11	3.97228e-08	0.0012227	0.998725	5.26096e-05	rs4807570	rs2074447	Fgut	GPX4	CD4ET
175	0.89907	0.0511911	0.0448404	0.00255077	0.00234789	rs72977586	rs7252428	Fgut	CNN2	CD4ET
177	0.477617	0.0272231	0.454796	0.0259079	0.0144558	rs72977586	rs10419072	Fgut	CNN2	CD4ET
175	0.931668	0.0530472	0.0121177	0.000687475	0.00248016	rs72977586	rs4807455	Fgut	CNN2	CD4ET
177	3.68331e-08	2.0994e-09	0.926071	0.0527628	0.0211663	rs72977586	rs2074447	Fgut	GPX4	CD4ET
179	3.51276e-05	0.0286928	0.00118676	0.969362	0.000723429	rs4807570	rs2304262	Fgut	ABCA7	CD4NC
174	0.00112521	0.91909	7.0012e-05	0.0571645	0.0225498	rs4807570	rs113337161	Fgut	ABCA7	CD4NC
174	0.00107408	0.877331	0.000124362	0.101561	0.0199101	rs4807570	rs4147938	Fgut	ABCA7	CD4NC
179	0.00114517	0.935399	7.73701e-06	0.00626254	0.0571855	rs4807570	rs3760987	Fgut	ATP5D	CD4NC
179	0.000893616	0.729921	1.0364e-05	0.00820455	0.26097	rs4807570	rs12979308	Fgut	C19orf24	CD4NC
177	0.000468885	0.382994	0.000737673	0.602531	0.0132689	rs4807570	rs7246841	Fgut	CNN2	CD4NC
179	9.49761e-06	0.00775781	0.00121249	0.99038	0.000640013	rs4807570	rs10419072	Fgut	CNN2	CD4NC
177	0.000807904	0.65991	0.000251967	0.205678	0.133352	rs4807570	rs4807455	Fgut	CNN2	CD4NC
177	7.18855e-20	5.87173e-17	0.0012227	0.998725	5.2768e-05	rs4807570	rs2074449	Fgut	GPX4	CD4NC
178	4.3783e-08	3.57627e-05	0.00122266	0.998691	5.03638e-05	rs4807570	rs17526264	Fgut	GPX4	CD4NC
176	2.03849e-05	0.0166507	2.41464e-05	0.0187587	0.964546	rs4807570	rs4807542	Fgut	GPX4	CD4NC
178	5.52516e-05	0.0451305	0.00115836	0.946158	0.00749818	rs4807570	rs2074446	Fgut	POLR2E	CD4NC
179	4.91114e-07	0.000401151	0.00122221	0.998319	5.71894e-05	rs4807570	rs112452416	Fgut	WDR18	CD4NC
178	0.00112668	0.920295	6.7253e-05	0.0549099	0.0236012	rs4807570	rs7252428	Fgut	WDR18	CD4NC
177	0.0265239	0.00151181	0.896089	0.0510502	0.0248253	rs72977586	rs2304262	Fgut	ABCA7	CD4NC
172	0.887237	0.0504479	0.055184	0.00313374	0.00399769	rs72977586	rs113337161	Fgut	ABCA7	CD4NC
172	0.84003	0.0477638	0.0972414	0.00551967	0.00944466	rs72977586	rs4147938	Fgut	ABCA7	CD4NC
177	0.938689	0.0535032	0.00618377	0.000351188	0.00127284	rs72977586	rs3760987	Fgut	ATP5D	CD4NC
177	0.898842	0.051232	0.0102954	0.00054773	0.039083	rs72977586	rs12979308	Fgut	C19orf24	CD4NC
175	0.360842	0.0205456	0.567665	0.032303	0.018645	rs72977586	rs7246841	Fgut	CNN2	CD4NC
177	0.00715368	0.000407744	0.913254	0.0520263	0.0271581	rs72977586	rs10419072	Fgut	CNN2	CD4NC
175	0.71552	0.0407402	0.222752	0.0126747	0.0083126	rs72977586	rs4807455	Fgut	CNN2	CD4NC
175	5.44529e-17	3.09923e-18	0.926191	0.0526937	0.0211156	rs72977586	rs2074449	Fgut	GPX4	CD4NC
176	3.26151e-05	1.85824e-06	0.910792	0.051855	0.0373184	rs72977586	rs17526264	Fgut	GPX4	CD4NC
174	0.431353	0.024541	0.489016	0.0277943	0.027296	rs72977586	rs4807542	Fgut	GPX4	CD4NC
176	0.041975	0.00239131	0.880004	0.0501081	0.0255218	rs72977586	rs2074446	Fgut	POLR2E	CD4NC
177	0.000366231	2.08743e-05	0.911416	0.0519124	0.0362845	rs72977586	rs112452416	Fgut	WDR18	CD4NC
176	0.889498	0.050664	0.0530702	0.00301902	0.0037488	rs72977586	rs7252428	Fgut	WDR18	CD4NC
587	2.72943e-10	8.38501e-08	0.00324432	0.996677	7.81157e-05	rs11669299	rs12984523	Fgut	DNMT1	CD4NC
587	2.21542e-11	6.80594e-09	0.0032443	0.996672	8.33175e-05	rs11669299	rs10426062	Fgut	EIF3G	CD4NC
588	8.18558e-10	2.51467e-07	0.00324431	0.996676	7.9769e-05	rs11669299	rs281414	Fgut	ICAM3	CD4NC
588	0.00284946	0.875376	0.000329593	0.101233	0.0202121	rs11669299	rs1059840	Fgut	MRPL4	CD4NC
582	1.49366e-08	6.84874e-08	0.177543	0.814062	0.00839521	rs75231016	rs12984523	Fgut	DNMT1	CD4NC
578	9.81536e-15	8.41296e-08	1.16669e-07	0.999999	6.77354e-07	rs142770866	rs12984523	Faid	DNMT1	CD4NC
582	1.21052e-09	5.55045e-09	0.177271	0.812806	0.00992292	rs75231016	rs10426062	Fgut	EIF3G	CD4NC
578	7.96697e-16	6.82866e-09	1.1667e-07	1	1.48638e-08	rs142770866	rs10426062	Faid	EIF3G	CD4NC
583	4.39355e-08	2.01455e-07	0.174136	0.79843	0.0274336	rs75231016	rs281414	Fgut	ICAM3	CD4NC
579	2.94364e-14	2.52305e-07	1.1667e-07	1	4.20224e-08	rs142770866	rs281414	Faid	ICAM3	CD4NC
583	0.0758474	0.347779	0.00880166	0.0398301	0.527742	rs75231016	rs1059840	Fgut	MRPL4	CD4NC
579	5.03713e-08	0.431743	5.84126e-09	0.049548	0.518709	rs142770866	rs1059840	Faid	MRPL4	CD4NC
577	7.34811e-08	9.57771e-09	0.873427	0.113832	0.0127406	rs147622113	rs12984523	Faid	DNMT1	CD4NC
577	5.96221e-09	7.77129e-10	0.873116	0.113791	0.0130926	rs147622113	rs10426062	Faid	EIF3G	CD4NC
578	2.12727e-07	2.77305e-08	0.843131	0.109862	0.0470072	rs147622113	rs281414	Faid	ICAM3	CD4NC
578	0.783792	0.102173	0.0904922	0.0117846	0.0117579	rs147622113	rs1059840	Faid	MRPL4	CD4NC
587	8.74233e-15	8.41296e-08	1.03915e-07	1	4.28891e-09	rs35452057	rs12984523	Faid	DNMT1	CD4NC
587	7.096e-16	6.82866e-09	1.03915e-07	1	1.83775e-09	rs35452057	rs10426062	Faid	EIF3G	CD4NC
588	2.62183e-14	2.52305e-07	1.03915e-07	1	6.05579e-08	rs35452057	rs281414	Faid	ICAM3	CD4NC
588	9.00634e-08	0.866702	1.04176e-08	0.100218	0.0330794	rs35452057	rs1059840	Faid	MRPL4	CD4NC
334	5.05372e-06	3.78329e-07	0.907854	0.0679391	0.0242011	rs10414065	rs79824755	Falrg	CEBPG	CD4NC
334	1.15762e-10	5.56647e-06	2.07955e-05	0.999966	7.71203e-06	rs10412166	rs79824755	Fgut	CEBPG	CD4NC
285	2.98737e-08	0.000469176	6.36377e-05	0.99945	1.74702e-05	rs60652743	rs8104686	Faid	AC011484.1	CD4NC
285	3.43144e-22	5.38919e-18	6.36686e-05	0.999935	1.26311e-06	rs60652743	rs57848713	Faid	CALM3	CD4NC
281	1.84085e-15	2.89112e-11	4.69491e-06	0.0728078	0.927187	rs60652743	rs443081	Faid	FKRP	CD4NC
273	3.06002e-16	4.67646e-12	6.54288e-05	0.999912	2.24554e-05	rs60652743	rs62134831	Faid	FKRP	CD4NC
285	5.28955e-52	8.30741e-48	6.36686e-05	0.999935	1.38492e-06	rs60652743	rs12462947	Faid	GNG8	CD4NC
275	3.62162e-40	5.68787e-36	6.36686e-05	0.999935	1.2813e-06	rs60652743	rs11083840	Faid	PTGIR	CD4NC
275	9.50336e-06	0.149253	5.39681e-05	0.847583	0.00310016	rs60652743	rs4803985	Faid	PTGIR	CD4NC
348	7.67866e-08	3.27229e-05	0.000148246	0.0622381	0.937581	rs601338	rs485186	Faid	FUT2	CD4NC
348	1.14233e-53	4.98233e-51	0.00228735	0.997637	7.53078e-05	rs601338	rs8110220	Faid	HSD17B14	CD4NC
179	0.00119088	0.97273	6.9782e-06	0.00567952	0.0203926	rs4807570	rs59436472	Fgut	ATP5D	CD8ET
179	0.00118014	0.963956	8.49877e-06	0.00691401	0.0279413	rs4807570	rs12979308	Fgut	C19orf24	CD8ET
179	0.000119464	0.0975806	0.00110003	0.898518	0.00268169	rs4807570	rs4807455	Fgut	CNN2	CD8ET
179	7.18285e-05	0.0586708	0.00114904	0.938558	0.00155054	rs4807570	rs17526264	Fgut	GPX4	CD8ET
178	7.82803e-05	0.0639208	0.000926461	0.756336	0.178739	rs4807570	rs1046040	Fgut	POLR2E	CD8ET
179	0.000612122	0.499992	0.000597591	0.488112	0.0106861	rs4807570	rs12609062	Fgut	WDR18	CD8ET
177	0.938722	0.0535051	0.00547925	0.000310322	0.00198286	rs72977586	rs59436472	Fgut	ATP5D	CD8ET
177	0.938141	0.0534719	0.00669581	0.000380335	0.00131074	rs72977586	rs12979308	Fgut	C19orf24	CD8ET
177	0.0903781	0.00515135	0.832197	0.0474085	0.0248655	rs72977586	rs4807455	Fgut	CNN2	CD8ET
177	0.0536968	0.0030606	0.858988	0.0489251	0.0353293	rs72977586	rs17526264	Fgut	GPX4	CD8ET
176	0.0706315	0.0040215	0.835841	0.0475478	0.041958	rs72977586	rs1046040	Fgut	POLR2E	CD8ET
177	0.469853	0.0267806	0.45868	0.0261252	0.0185605	rs72977586	rs12609062	Fgut	WDR18	CD8ET
584	4.80218e-10	1.47526e-07	0.0032443	0.996673	8.25145e-05	rs11669299	rs12984523	Fgut	EIF3G	CD8ET
588	1.73882e-09	5.34178e-07	0.0032437	0.996486	0.000269282	rs11669299	rs3087969	Fgut	SLC44A2	CD8ET
579	2.62356e-08	1.20293e-07	0.177245	0.81268	0.0100744	rs75231016	rs12984523	Fgut	EIF3G	CD8ET
575	1.72693e-14	1.48019e-07	1.1667e-07	1	4.10964e-08	rs142770866	rs12984523	Faid	EIF3G	CD8ET
583	9.55886e-08	4.38298e-07	0.178317	0.817622	0.00406069	rs75231016	rs3087969	Fgut	SLC44A2	CD8ET
579	6.2542e-14	5.36061e-07	1.1667e-07	0.999999	2.10872e-08	rs142770866	rs3087969	Faid	SLC44A2	CD8ET
574	1.29252e-07	1.68288e-08	0.873214	0.113681	0.0131051	rs147622113	rs12984523	Faid	EIF3G	CD8ET
578	4.44147e-07	5.78979e-08	0.828538	0.107943	0.063519	rs147622113	rs3087969	Faid	SLC44A2	CD8ET
584	1.53814e-14	1.48019e-07	1.03915e-07	1	8.66489e-09	rs35452057	rs12984523	Faid	EIF3G	CD8ET
588	5.57048e-14	5.36061e-07	1.03915e-07	0.999999	1.98975e-08	rs35452057	rs3087969	Faid	SLC44A2	CD8ET
285	1.40087e-07	0.00219818	1.10478e-05	0.172532	0.825259	rs60652743	rs56010181	Faid	FKRP	CD8ET
348	0.000530444	0.231356	0.0017153	0.748119	0.0182792	rs601338	rs8110220	Faid	HSD17B14	CD8ET
179	0.00118798	0.970365	8.21562e-06	0.00668891	0.0217504	rs4807570	rs35369365	Fgut	ATP5D	CD8NC
179	0.000432246	0.353066	0.000761286	0.621808	0.0239327	rs4807570	rs62131196	Fgut	CNN2	CD8NC
177	0.00109246	0.892343	8.38726e-05	0.0684706	0.0380102	rs4807570	rs4807455	Fgut	CNN2	CD8NC
174	1.48309e-06	7.2644e-05	0.0199901	0.979148	0.000788026	rs4807570	rs2074449	Fgut	GPX4	CD8NC
175	0.000937333	0.0459121	0.0190312	0.932177	0.00194266	rs4807570	rs17526264	Fgut	GPX4	CD8NC
176	2.54155e-06	0.00207598	4.78597e-06	0.00291426	0.995002	rs4807570	rs4807569	Fgut	GPX4	CD8NC
177	0.938228	0.0534769	0.00644891	0.000366093	0.00148035	rs72977586	rs35369365	Fgut	ATP5D	CD8NC
177	0.336328	0.01917	0.592293	0.0337409	0.0184678	rs72977586	rs62131196	Fgut	CNN2	CD8NC
175	0.875938	0.0498741	0.0671567	0.00382055	0.00321016	rs72977586	rs4807455	Fgut	CNN2	CD8NC
175	6.86061e-05	3.90477e-06	0.924723	0.0526087	0.0225955	rs72977586	rs2074449	Fgut	GPX4	CD8NC
176	0.0427172	0.00243381	0.867368	0.0493802	0.0381006	rs72977586	rs17526264	Fgut	GPX4	CD8NC
174	0.671298	0.0381921	0.26369	0.0149903	0.0118294	rs72977586	rs4807569	Fgut	GPX4	CD8NC
587	4.67593e-07	0.000143648	0.00324383	0.996527	8.47723e-05	rs11669299	rs281414	Fgut	ICAM3	CD8NC
582	2.50525e-05	0.000114868	0.173797	0.796846	0.0292175	rs75231016	rs281414	Fgut	ICAM3	CD8NC
578	1.68153e-11	0.000144127	1.16652e-07	0.999852	3.32967e-06	rs142770866	rs281414	Faid	ICAM3	CD8NC
577	0.00012136	1.58137e-05	0.841913	0.109656	0.0482943	rs147622113	rs281414	Faid	ICAM3	CD8NC
587	1.4977e-11	0.000144127	1.039e-07	0.999852	3.43319e-06	rs35452057	rs281414	Faid	ICAM3	CD8NC
285	4.42885e-08	0.000695565	6.36231e-05	0.999222	1.92033e-05	rs60652743	rs1124638	Faid	CALM3	CD8NC
285	1.42713e-07	0.00223142	1.45728e-05	0.227085	0.770669	rs60652743	rs432157	Faid	FKRP	CD8NC
285	2.30601e-07	0.00362166	6.33661e-05	0.995183	0.00113181	rs60652743	rs11666367	Faid	GNG8	CD8NC
286	1.24948e-15	1.96235e-11	6.36686e-05	0.999935	1.28071e-06	rs60652743	rs4267438	Faid	PTGIR	CD8NC
348	1.18175e-13	5.15426e-11	0.00228735	0.99764	7.27381e-05	rs601338	rs8110220	Faid	HSD17B14	CD8NC
179	0.000101023	0.0825173	0.00111781	0.913045	0.00321928	rs4807570	rs4807455	Fgut	CNN2	CD8S100B
177	0.0765274	0.00436189	0.846763	0.0482395	0.0241087	rs72977586	rs4807455	Fgut	CNN2	CD8S100B
56	0.0926324	0.000147984	0.848664	0.00129852	0.0572573	rs601338	rs28567372	Faid	AP2A1	CD8S100B
178	1.40253e-07	0.000114562	0.00122257	0.998615	4.77475e-05	rs4807570	rs62131196	Fgut	CNN2	MonoC
177	7.37924e-05	0.060275	0.000905785	0.739662	0.199083	rs4807570	rs4806971	Fgut	GPX4	MonoC
173	8.93098e-06	0.00728411	0.0012154	0.991282	0.000209847	rs4807570	rs17526264	Fgut	GPX4	MonoC
176	0.000105578	6.01448e-06	0.920304	0.0524001	0.0271844	rs72977586	rs62131196	Fgut	CNN2	MonoC
175	0.0680311	0.00387204	0.834927	0.0474748	0.045695	rs72977586	rs4806971	Fgut	GPX4	MonoC
171	0.0066466	0.000376611	0.904526	0.0512152	0.0372355	rs72977586	rs17526264	Fgut	GPX4	MonoC
588	0.00299664	0.920588	0.000150317	0.0461485	0.0301165	rs11669299	rs7408233	Fgut	ICAM3	MonoC
588	6.11437e-10	1.87838e-07	0.00324431	0.996676	7.99292e-05	rs11669299	rs281437	Fgut	ICAM4	MonoC
583	0.167456	0.767829	0.00836877	0.0383549	0.0179914	rs75231016	rs7408233	Fgut	ICAM3	MonoC
579	1.08558e-07	0.930473	5.41599e-09	0.0463985	0.0231286	rs142770866	rs7408233	Faid	ICAM3	MonoC
583	3.33005e-08	1.52691e-07	0.176694	0.810174	0.0131316	rs75231016	rs281437	Fgut	ICAM4	MonoC
579	2.19827e-14	1.88418e-07	1.16641e-07	0.999756	0.000243797	rs142770866	rs281437	Faid	ICAM4	MonoC
578	0.831282	0.108364	0.0414516	0.00539002	0.0135123	rs147622113	rs7408233	Faid	ICAM3	MonoC
578	1.6292e-07	2.12379e-08	0.864462	0.112666	0.022871	rs147622113	rs281437	Faid	ICAM4	MonoC
588	9.69172e-08	0.932658	4.86111e-09	0.0467591	0.0205829	rs35452057	rs7408233	Faid	ICAM3	MonoC
588	1.95843e-14	1.88464e-07	1.03915e-07	1	8.35714e-09	rs35452057	rs281437	Faid	ICAM4	MonoC
178	7.22377e-09	5.90051e-06	0.00122271	0.998728	4.33644e-05	rs4807570	rs62131196	Fgut	CNN2	MonoNC
178	0.0010748	0.877912	0.000100612	0.0821426	0.0387705	rs4807570	rs4239605	Fgut	GPX4	MonoNC
176	5.43774e-06	3.09774e-07	0.9204	0.0524056	0.0271888	rs72977586	rs62131196	Fgut	CNN2	MonoNC
176	0.860207	0.0490137	0.0804837	0.00458016	0.00571507	rs72977586	rs4239605	Fgut	GPX4	MonoNC
588	2.23054e-05	0.00685238	0.00322045	0.989346	0.000558809	rs11669299	rs7254041	Fgut	ICAM3	MonoNC
574	0.0025892	0.795418	0.000551999	0.169546	0.0318947	rs11669299	rs3176764	Fgut	ICAM3	MonoNC
588	1.29567e-06	0.00039804	0.00324248	0.996113	0.000244952	rs11669299	rs281438	Fgut	ICAM4	MonoNC
583	0.00121924	0.00559054	0.176035	0.807153	0.0100023	rs75231016	rs7254041	Fgut	ICAM3	MonoNC
569	0.143357	0.657237	0.0305369	0.139971	0.0288976	rs75231016	rs3176764	Fgut	ICAM3	MonoNC
579	8.01208e-10	0.00686733	1.15678e-07	0.991502	0.00163017	rs142770866	rs7254041	Faid	ICAM3	MonoNC
565	9.36109e-08	0.802359	1.99302e-08	0.170799	0.0268417	rs142770866	rs3176764	Faid	ICAM3	MonoNC
583	7.05824e-05	0.000323638	0.176636	0.809909	0.013061	rs75231016	rs281438	Fgut	ICAM4	MonoNC
579	4.55633e-11	0.000390533	1.14025e-07	0.977307	0.022302	rs142770866	rs281438	Faid	ICAM4	MonoNC
578	0.002988	0.000389508	0.431406	0.0557276	0.509489	rs147622113	rs7254041	Faid	ICAM3	MonoNC
564	0.69969	0.0796314	0.148948	0.0168969	0.0548335	rs147622113	rs3176764	Faid	ICAM3	MonoNC
578	0.00032288	4.20899e-05	0.808003	0.105243	0.0863893	rs147622113	rs281438	Faid	ICAM4	MonoNC
588	7.14423e-10	0.00687507	1.03149e-07	0.992625	0.000499957	rs35452057	rs7254041	Faid	ICAM3	MonoNC
574	7.9709e-08	0.767059	1.69946e-08	0.163474	0.0694672	rs35452057	rs3176764	Faid	ICAM3	MonoNC
588	4.15077e-11	0.000399438	1.03872e-07	0.999588	1.2103e-05	rs35452057	rs281438	Faid	ICAM4	MonoNC
179	0.00117585	0.960456	7.86477e-06	0.00639211	0.0319682	rs4807570	rs3760987	Fgut	ATP5D	NK
179	0.000122113	0.099744	1.85701e-05	0.0142825	0.885833	rs4807570	rs12609287	Fgut	C19orf24	NK
177	0.000885083	0.722951	0.000319263	0.260764	0.0150805	rs4807570	rs4807440	Fgut	CNN2	NK
179	3.69756e-05	0.0302023	0.00118482	0.967777	0.000798832	rs4807570	rs62131196	Fgut	CNN2	NK
178	0.000365434	0.298493	0.000805913	0.658242	0.0420938	rs4807570	rs17526264	Fgut	GPX4	NK
177	0.938374	0.0534852	0.00620947	0.000352347	0.0015792	rs72977586	rs3760987	Fgut	ATP5D	NK
177	0.834551	0.0475675	0.1059	0.00603012	0.0059514	rs72977586	rs12609287	Fgut	C19orf24	NK
175	0.690011	0.0392878	0.248869	0.0141624	0.00766934	rs72977586	rs4807440	Fgut	CNN2	NK
177	0.0278621	0.00158808	0.892789	0.05086	0.0269012	rs72977586	rs62131196	Fgut	CNN2	NK
176	0.280046	0.0159509	0.618047	0.035152	0.0508047	rs72977586	rs17526264	Fgut	GPX4	NK
587	0.000485343	0.149101	0.00274795	0.844186	0.00348002	rs11669299	rs7507505	Fgut	C19orf66	NK
584	3.73409e-38	1.14714e-35	0.00324426	0.996659	9.66937e-05	rs11669299	rs2336690	Fgut	EIF3G	NK
580	0.00297192	0.912994	0.00020837	0.0639929	0.0198328	rs11669299	rs11878516	Fgut	EIF3G	NK
588	0.000437882	0.13452	0.00279353	0.858188	0.00405971	rs11669299	rs876040	Fgut	P2RY11	NK
584	1.66996e-06	0.000513022	0.00324201	0.995966	0.000277781	rs11669299	rs28580742	Fgut	S1PR5	NK
587	7.86895e-08	2.41731e-05	0.0029556	0.907858	0.0891617	rs11669299	rs78671428	Fgut	SLC44A2	NK
582	0.0264901	0.121462	0.149981	0.687676	0.0143916	rs75231016	rs7507505	Fgut	C19orf66	NK
578	1.74437e-08	0.149514	9.87605e-08	0.846493	0.00399302	rs142770866	rs7507505	Faid	C19orf66	NK
579	2.0325e-36	9.31926e-36	0.176588	0.809664	0.013748	rs75231016	rs2336690	Fgut	EIF3G	NK
575	0.101809	0.466777	0.00725709	0.0328814	0.391276	rs75231016	rs11878516	Fgut	EIF3G	NK
575	1.34285e-42	1.15098e-35	1.1667e-07	1	3.66466e-09	rs142770866	rs2336690	Faid	EIF3G	NK
571	6.56767e-08	0.562929	4.67586e-09	0.0396804	0.397391	rs142770866	rs11878516	Faid	EIF3G	NK
583	0.0239647	0.109884	0.152883	0.700994	0.0122748	rs75231016	rs876040	Fgut	P2RY11	NK
579	1.57337e-08	0.134857	1.0037e-07	0.860287	0.00485547	rs142770866	rs876040	Faid	P2RY11	NK
579	9.26233e-05	0.000419343	0.179816	0.814094	0.00557791	rs75231016	rs28580742	Fgut	S1PR5	NK
575	6.00649e-11	0.000514829	1.16608e-07	0.999472	1.25703e-05	rs142770866	rs28580742	Faid	S1PR5	NK
582	4.16601e-06	1.91005e-05	0.156477	0.717293	0.126207	rs75231016	rs78671428	Fgut	SLC44A2	NK
578	3.10611e-12	2.66231e-05	1.16666e-07	0.999973	7.35227e-07	rs142770866	rs78671428	Faid	SLC44A2	NK
577	0.131177	0.0170979	0.742678	0.09679	0.0122577	rs147622113	rs7507505	Faid	C19orf66	NK
574	1.0046e-35	1.308e-36	0.872816	0.113628	0.0135553	rs147622113	rs2336690	Faid	EIF3G	NK
570	0.787887	0.102536	0.0555775	0.00718606	0.0468136	rs147622113	rs11878516	Faid	EIF3G	NK
578	0.117323	0.015294	0.748434	0.0975426	0.0214065	rs147622113	rs876040	Faid	P2RY11	NK
574	0.000439293	5.7198e-05	0.852829	0.111007	0.0356676	rs147622113	rs28580742	Faid	S1PR5	NK
577	2.04304e-05	2.65963e-06	0.767372	0.0997635	0.132842	rs147622113	rs78671428	Faid	SLC44A2	NK
587	1.55484e-08	0.149626	8.80329e-08	0.847159	0.00321512	rs35452057	rs7507505	Faid	C19orf66	NK
584	1.19604e-42	1.15098e-35	1.03915e-07	1	1.82534e-09	rs35452057	rs2336690	Faid	EIF3G	NK
580	9.46224e-08	0.910575	6.69503e-09	0.0644029	0.0250223	rs35452057	rs11878516	Faid	EIF3G	NK
588	1.40365e-08	0.135077	8.95477e-08	0.861737	0.00318663	rs35452057	rs876040	Faid	P2RY11	NK
584	5.34984e-11	0.000514829	1.0386e-07	0.999473	1.23109e-05	rs35452057	rs28580742	Faid	S1PR5	NK
587	2.76654e-12	2.66231e-05	1.03912e-07	0.999973	5.71694e-07	rs35452057	rs78671428	Faid	SLC44A2	NK
334	0.0161479	0.00120903	0.893095	0.0668451	0.0227028	rs10414065	rs1423062	Falrg	CEBPG	NK
334	3.69116e-07	0.0177492	2.04147e-05	0.981655	0.000575245	rs10412166	rs1423062	Fgut	CEBPG	NK
286	2.03747e-05	0.319992	4.28618e-05	0.673152	0.00679328	rs60652743	rs150954567	Faid	CALM3	NK
286	4.4684e-07	0.00701776	6.2975e-05	0.989038	0.00388077	rs60652743	rs62134782	Faid	FKRP	NK
588	1.47116e-10	4.51952e-08	0.00324432	0.996678	7.74634e-05	rs11669299	rs12984523	Fgut	EIF3G	NKR
581	0.00296034	0.909437	9.98445e-05	0.030616	0.056887	rs11669299	rs73013088	Fgut	EIF3G	NKR
583	8.04669e-09	3.68961e-08	0.177452	0.813652	0.00889569	rs75231016	rs12984523	Fgut	EIF3G	NKR
576	0.161834	0.741999	0.00542609	0.0248124	0.0659284	rs75231016	rs73013088	Fgut	EIF3G	NKR
579	5.29047e-15	4.53458e-08	1.1667e-07	1	7.09266e-09	rs142770866	rs12984523	Faid	EIF3G	NKR
572	1.06663e-07	0.91423	3.56051e-09	0.0304626	0.0553071	rs142770866	rs73013088	Faid	EIF3G	NKR
578	3.9595e-08	5.16151e-09	0.873179	0.113813	0.0130083	rs147622113	rs12984523	Faid	EIF3G	NKR
571	0.850493	0.110782	0.0283481	0.00368582	0.00669183	rs147622113	rs73013088	Faid	EIF3G	NKR
588	4.71211e-15	4.53458e-08	1.03915e-07	1	2.90025e-09	rs35452057	rs12984523	Faid	EIF3G	NKR
581	9.81216e-08	0.944249	3.31873e-09	0.0319131	0.0238381	rs35452057	rs73013088	Faid	EIF3G	NKR
285	5.12422e-08	0.000800188	5.40726e-06	0.0835231	0.915671	rs60652743	rs313841	Faid	CALM3	NKR
825	0.20533	0.191936	0.161493	0.150669	0.290572	rs2891409	rs77619458	Fgut	POMC	BIN
820	0.206098	0.228778	0.163447	0.181214	0.220463	rs59902158	rs77619458	Fgut	POMC	BIN
1103	1.42515e-05	0.032261	0.000108579	0.245066	0.72255	rs76450091	rs4372955	Fgut	AC010883.5	BIN
1132	6.02386e-14	0.282636	1.46768e-13	0.688598	0.0287659	rs7608697	rs10175122	Fgut	KIAA1841	BIN
1117	1.78297e-13	0.83656	1.17186e-14	0.0548747	0.108565	rs7608697	rs28551472	Fgut	KIAA1841	BIN
1131	7.11656e-32	3.33905e-19	2.13131e-13	1	9.88639e-14	rs7608697	rs12989427	Fgut	REL	BIN
389	4.2001e-09	0.014931	2.77011e-07	0.984751	0.000317625	rs231389	rs2443796	Faid	ICA1L	BIN
380	0.00873552	0.00386083	0.576136	0.254477	0.15679	rs3087243	rs2443796	Faid	ICA1L	BIN
380	0.00177012	0.0129781	0.116745	0.855939	0.0125674	rs3096849	rs2443796	Faid	ICA1L	BIN
826	0.484222	0.452681	0.0198815	0.0185618	0.0246543	rs2891409	rs3754861	Fgut	POMC	BMem
821	0.436725	0.484802	0.0177642	0.0196788	0.04103	rs59902158	rs3754861	Fgut	POMC	BMem
981	3.13953e-34	1.11608e-27	2.813e-07	1	7.17513e-09	rs231389	rs3087243	Faid	CTLA4	CD4ET
974	9.40679e-29	3.19471e-28	0.0842855	0.285618	0.630097	rs3087243	rs3087243	Faid	CTLA4	CD4ET
996	1.24147e-30	1.1148e-27	0.00111236	0.998857	3.11207e-05	rs3096849	rs3087243	Faid	CTLA4	CD4ET
825	0.000129499	0.00012094	0.382485	0.356946	0.260319	rs2891409	rs10185143	Fgut	ADCY3	CD4NC
826	0.00677436	0.00633309	0.502666	0.469909	0.0143181	rs2891409	rs57703366	Fgut	POMC	CD4NC
822	0.000110271	0.000103075	0.4927	0.460504	0.0465825	rs2891409	rs3754861	Fgut	POMC	CD4NC
820	3.93577e-05	4.3231e-05	0.116243	0.126927	0.756747	rs59902158	rs10185143	Fgut	ADCY3	CD4NC
821	0.00149524	0.00165984	0.110949	0.122399	0.763496	rs59902158	rs57703366	Fgut	POMC	CD4NC
817	0.000105984	0.000113485	0.473547	0.507041	0.0191931	rs59902158	rs3754861	Fgut	POMC	CD4NC
529	9.09548e-11	9.61099e-08	0.000943213	0.996669	0.00238756	rs11677002	rs898031	Fgut	KRTCAP3	CD4NC
1103	2.26402e-12	5.09253e-09	6.22669e-05	0.139198	0.860739	rs76450091	rs13399366	Fgut	AC010883.5	CD4NC
1103	0.000208297	0.472208	0.000225282	0.510695	0.0166639	rs76450091	rs62135413	Fgut	AC093609.1	CD4NC
1103	8.58076e-48	1.94525e-44	0.000440863	0.999433	0.000126165	rs76450091	rs6710830	Fgut	PLEKHH2	CD4NC
1131	4.0488e-17	0.000189968	2.13089e-13	0.999805	5.07395e-06	rs7608697	rs12474734	Fgut	AHSA2	CD4NC
1132	1.96354e-19	9.21285e-07	2.13131e-13	0.999999	5.50061e-07	rs7608697	rs1177307	Fgut	C2orf74	CD4NC
400	5.94669e-08	0.0109471	5.34723e-06	0.984352	0.00469558	rs9653442	rs13397886	Faid	AFF3	CD4NC
1269	1.58381e-10	5.98857e-07	3.13321e-05	0.117588	0.88238	rs59247511	rs12987977	Fgut	IL18R1	CD4NC
1241	3.26892e-09	5.06528e-06	0.000644154	0.998132	0.00121852	rs13018263	rs12987977	Falrg	IL18R1	CD4NC
1265	2.91016e-06	2.08532e-06	0.573458	0.410905	0.015632	rs13026492	rs12987977	Falrg	IL18R1	CD4NC
1244	8.00039e-11	5.07464e-06	1.57651e-05	0.999978	6.78367e-07	rs955754	rs12987977	Falrg	IL18R1	CD4NC
1240	1.01794e-07	1.52184e-06	0.0201376	0.300383	0.679478	rs7608638	rs12987977	Falrg	IL18R1	CD4NC
981	3.17355e-08	0.112817	2.46497e-07	0.876265	0.0109177	rs231389	rs112596822	Faid	CTLA4	CD4NC
967	3.37884e-73	1.20115e-66	2.81301e-07	1	7.0341e-09	rs231389	rs3087243	Faid	CTLA4	CD4NC
266	1.3859e-10	0.0002015	6.87618e-07	0.999751	4.6784e-05	rs231389	rs12996126	Faid	FAM117B	CD4NC
390	7.14667e-15	2.54058e-08	2.813e-07	1	7.29089e-08	rs231389	rs1174605	Faid	ICA1L	CD4NC
973	0.02046	0.0691615	0.158902	0.536926	0.21455	rs3087243	rs112596822	Faid	CTLA4	CD4NC
961	4.89913e-71	1.67671e-70	0.0237279	0.0803119	0.89596	rs3087243	rs3087243	Faid	CTLA4	CD4NC
261	0.000154156	8.73111e-06	0.76485	0.0431279	0.191859	rs3087243	rs12996126	Faid	FAM117B	CD4NC
381	1.43047e-08	6.32612e-09	0.563047	0.248814	0.188139	rs3087243	rs1174605	Faid	ICA1L	CD4NC
996	0.000126504	0.113596	0.000982562	0.882302	0.00299218	rs3096849	rs112596822	Faid	CTLA4	CD4NC
982	1.33611e-69	1.19978e-66	0.00111236	0.998857	3.02326e-05	rs3096849	rs3087243	Faid	CTLA4	CD4NC
261	0.000160573	2.71828e-05	0.796691	0.1348	0.0683214	rs3096849	rs12996126	Faid	FAM117B	CD4NC
381	3.01169e-09	2.20813e-08	0.118543	0.86913	0.0123267	rs3096849	rs1174605	Faid	ICA1L	CD4NC
17	0.0139078	0.964472	6.61056e-06	0.00043725	0.0211764	rs73014070	rs71351115	Falrg	D2HGDH	CD4NC
17	0.0137314	0.952239	1.13758e-05	0.000755624	0.0332627	rs73014070	rs34930012	Falrg	ING5	CD4NC
826	0.00364655	0.00340902	0.507109	0.474065	0.0117702	rs2891409	rs13428823	Fgut	POMC	CD8ET
824	0.45657	0.426811	0.0508278	0.0474966	0.0182938	rs2891409	rs3754861	Fgut	POMC	CD8ET
821	0.00326153	0.00362057	0.453567	0.503461	0.0360898	rs59902158	rs13428823	Fgut	POMC	CD8ET
819	0.419896	0.466084	0.0466525	0.0517686	0.0155995	rs59902158	rs3754861	Fgut	POMC	CD8ET
1103	1.07106e-06	0.00242791	0.000103393	0.23361	0.763858	rs76450091	rs6720087	Fgut	AC010883.5	CD8ET
1132	3.87848e-16	0.00181976	2.12645e-13	0.99772	0.000459914	rs7608697	rs12999245	Fgut	C2orf74	CD8ET
1269	1.03307e-06	0.00390617	0.000262636	0.993053	0.00277681	rs59247511	rs55927292	Fgut	IL18R1	CD8ET
1241	2.55006e-06	0.00395138	0.000641992	0.994782	0.00062191	rs13018263	rs55927292	Falrg	IL18R1	CD8ET
1265	0.00227728	0.00163182	0.57332	0.410809	0.0119615	rs13026492	rs55927292	Falrg	IL18R1	CD8ET
1244	6.23458e-08	0.00395459	1.56959e-05	0.995592	0.000437703	rs955754	rs55927292	Falrg	IL18R1	CD8ET
1240	3.04625e-05	0.000455422	0.00774439	0.114904	0.876866	rs7608638	rs55927292	Falrg	IL18R1	CD8ET
981	2.55278e-15	9.07493e-09	2.813e-07	1	7.16057e-09	rs231389	rs3087243	Faid	CTLA4	CD8ET
390	2.02816e-07	0.720994	5.08139e-08	0.180541	0.0984655	rs231389	rs1174604	Faid	ICA1L	CD8ET
974	7.60642e-10	2.58327e-09	0.0864497	0.292978	0.620573	rs3087243	rs3087243	Faid	CTLA4	CD8ET
381	0.463776	0.205101	0.115662	0.0509858	0.164476	rs3087243	rs1174604	Faid	ICA1L	CD8ET
996	1.00879e-11	9.05859e-09	0.00111164	0.998211	0.000677175	rs3096849	rs3087243	Faid	CTLA4	CD8ET
381	0.0936231	0.686432	0.0233488	0.171165	0.025431	rs3096849	rs1174604	Faid	ICA1L	CD8ET
484	1.55008e-14	0.0314028	4.76411e-13	0.965145	0.00345223	rs10192579	rs1441093	Fgut	DGKD	CD8ET
487	3.95769e-06	0.0314756	0.000121637	0.967381	0.00101808	rs2119503	rs1441093	Fgut	DGKD	CD8ET
826	0.00928718	0.00868223	0.479944	0.448628	0.0534583	rs2891409	rs3754861	Fgut	POMC	CD8NC
821	0.00780511	0.00866433	0.403358	0.447629	0.132543	rs59902158	rs3754861	Fgut	POMC	CD8NC
529	1.00005e-09	1.05673e-06	0.00094321	0.996667	0.00238905	rs11677002	rs898031	Fgut	KRTCAP3	CD8NC
1103	2.82668e-12	6.40806e-09	0.000440866	0.999439	0.000120336	rs76450091	rs13408620	Fgut	PLEKHH2	CD8NC
1129	1.44585e-13	0.678385	5.8287e-14	0.273431	0.0481833	rs7608697	rs62150966	Fgut	AHSA2	CD8NC
1131	1.4469e-13	0.67888	5.83877e-14	0.273905	0.0472146	rs7608697	rs68020555	Fgut	AHSA2	CD8NC
981	3.01997e-35	1.07357e-28	2.813e-07	1	6.62604e-09	rs231389	rs3087243	Faid	CTLA4	CD8NC
389	3.69868e-10	0.00131485	2.80922e-07	0.998653	3.23165e-05	rs231389	rs17477113	Faid	ICA1L	CD8NC
974	9.49536e-30	3.22479e-29	0.0884462	0.299767	0.611787	rs3087243	rs3087243	Faid	CTLA4	CD8NC
380	0.000844249	0.000373302	0.641223	0.283456	0.0741038	rs3087243	rs17477113	Faid	ICA1L	CD8NC
996	1.1942e-31	1.07235e-28	0.00111236	0.998857	3.05433e-05	rs3096849	rs3087243	Faid	CTLA4	CD8NC
380	0.000156885	0.00115025	0.119157	0.873632	0.00590461	rs3096849	rs17477113	Faid	ICA1L	CD8NC
1269	6.11562e-06	0.0231239	3.61774e-05	0.13595	0.840884	rs59247511	rs12987977	Fgut	IL18R1	CD8S100B
1241	9.28781e-05	0.143917	0.000549243	0.851062	0.00437845	rs13018263	rs12987977	Falrg	IL18R1	CD8S100B
1265	0.0795694	0.0570167	0.470624	0.337177	0.0556129	rs13026492	rs12987977	Falrg	IL18R1	CD8S100B
1244	2.21033e-06	0.140201	1.30728e-05	0.829174	0.03061	rs955754	rs12987977	Falrg	IL18R1	CD8S100B
1240	0.00602258	0.090039	0.0356159	0.532131	0.336192	rs7608638	rs12987977	Falrg	IL18R1	CD8S100B
981	1.20856e-08	0.0429632	2.6896e-07	0.95613	0.000906302	rs231389	rs231770	Faid	CTLA4	CD8S100B
975	0.00558382	0.0191747	0.125229	0.429614	0.420398	rs3087243	rs231770	Faid	CTLA4	CD8S100B
996	3.2422e-05	0.0291138	0.000724212	0.649996	0.320133	rs3096849	rs231770	Faid	CTLA4	CD8S100B
309	6.35057e-09	0.000184236	1.77057e-07	0.00414092	0.995675	rs4667282	rs1375493	Fgut	ITGA4	MonoC
16	0.00152819	0.105976	0.0125868	0.872854	0.0070547	rs73014070	rs2293764	Falrg	NEU4	MonoC
375	3.05538e-10	1.1527e-05	1.09581e-07	0.00313729	0.996851	rs346835	rs13412757	Falrg	LINC00299	NK
826	0.00490039	0.00458119	0.482578	0.451087	0.0568526	rs2891409	rs3754861	Fgut	POMC	NK
821	0.00459533	0.00510121	0.452535	0.502317	0.035451	rs59902158	rs3754861	Fgut	POMC	NK
1131	1.2221e-14	0.0573405	2.00088e-13	0.938799	0.00386093	rs7608697	rs17483532	Fgut	AHSA2	NK
1267	4.71143e-08	0.000178145	0.000177781	0.671885	0.327759	rs59247511	rs4851566	Fgut	IL18R1	NK
1268	5.14059e-05	0.194372	9.22855e-05	0.348485	0.456999	rs59247511	rs77518775	Fgut	IL18R1	NK
1268	9.39801e-10	3.5535e-06	0.000261665	0.989378	0.010357	rs59247511	rs1420105	Fgut	IL18RAP	NK
1239	1.71087e-07	0.000265104	0.000644394	0.998504	0.000585961	rs13018263	rs4851566	Falrg	IL18R1	NK
1241	0.000227542	0.352581	0.000408281	0.632627	0.0141554	rs13018263	rs77518775	Falrg	IL18R1	NK
1240	2.32082e-09	3.59616e-06	0.000644772	0.999091	0.000260707	rs13018263	rs1420105	Falrg	IL18RAP	NK
1263	0.00015013	0.000107574	0.56546	0.405146	0.0291371	rs13026492	rs4851566	Falrg	IL18R1	NK
1265	0.20094	0.143987	0.360719	0.258443	0.0359115	rs13026492	rs77518775	Falrg	IL18R1	NK
1264	2.07127e-06	1.48416e-06	0.575442	0.412318	0.0122361	rs13026492	rs1420105	Falrg	IL18RAP	NK
1242	4.18451e-09	0.000265423	1.57608e-05	0.999709	1.0199e-05	rs955754	rs4851566	Falrg	IL18R1	NK
1244	5.59423e-06	0.354842	1.00382e-05	0.636712	0.00843055	rs955754	rs77518775	Falrg	IL18R1	NK
1243	5.67454e-11	3.59936e-06	1.57651e-05	0.999979	1.50705e-06	rs955754	rs1420105	Falrg	IL18RAP	NK
1238	4.32748e-06	6.46968e-05	0.0163293	0.243386	0.740215	rs7608638	rs4851566	Falrg	IL18R1	NK
1239	0.0299054	0.18903	0.0536583	0.338781	0.388626	rs7608638	rs77518775	Falrg	IL18R1	NK
1239	5.59304e-08	8.34596e-07	0.0155725	0.231621	0.752806	rs7608638	rs1420105	Falrg	IL18RAP	NK
1377	0.00111963	0.517005	0.00099988	0.461691	0.0191852	rs4853540	rs7557586	Faid	NAB1	NK
1380	0.122998	0.391737	0.109849	0.349834	0.0255817	rs6434435	rs7557586	Faid	NAB1	NK
1421	0.125778	0.306619	0.11511	0.280441	0.172051	rs6434442	rs7557586	Faid	NAB1	NK
1376	0.0028153	0.423165	0.00251858	0.378372	0.19313	rs78415886	rs7557586	Faid	NAB1	NK
1380	3.98138e-07	0.521769	3.55578e-07	0.465981	0.0122497	rs1517352	rs7557586	Faid	NAB1	NK
389	4.99842e-09	0.017769	2.76159e-07	0.981721	0.000509446	rs231389	rs2251433	Faid	ICA1L	NK
380	0.0106156	0.00469336	0.586502	0.259164	0.139025	rs3087243	rs2251433	Faid	ICA1L	NK
380	0.00211969	0.0155412	0.117111	0.858629	0.00659924	rs3096849	rs2251433	Faid	ICA1L	NK
1067	3.60339e-11	0.904754	2.74961e-12	0.069012	0.0262335	rs3787090	rs72629024	Falrg	PPDPF	BIN
1066	1.05282e-14	0.000264346	3.85944e-11	0.969014	0.0307212	rs3787090	rs879471	Falrg	STMN3	BIN
1058	5.05166e-07	0.902988	3.83381e-08	0.0685011	0.0285104	rs6062294	rs72629024	Fgut	PPDPF	BIN
1057	8.5822e-11	0.000153354	3.1462e-07	0.561752	0.438094	rs6062294	rs879471	Fgut	STMN3	BIN
1041	0.258755	0.646408	0.0195017	0.0486913	0.026644	rs6062344	rs72629024	Fgut	PPDPF	BIN
1040	7.72074e-05	0.00019287	0.279031	0.697018	0.0236811	rs6062344	rs879471	Fgut	STMN3	BIN
1067	2.87221e-11	0.721167	6.58099e-12	0.165125	0.113709	rs3787090	rs72629024	Falrg	PPDPF	BMem
1067	2.88457e-11	0.72427	9.74269e-12	0.244592	0.0311378	rs3787090	rs145579422	Falrg	PPDPF	BMem
1066	5.09548e-15	0.000127939	3.30959e-11	0.830815	0.169057	rs3787090	rs6062477	Falrg	STMN3	BMem
1058	4.46172e-07	0.797536	1.02134e-07	0.182545	0.0199181	rs6062294	rs72629024	Fgut	PPDPF	BMem
1058	4.10694e-07	0.734119	1.38625e-07	0.247775	0.0181056	rs6062294	rs145579422	Fgut	PPDPF	BMem
1057	9.74373e-12	1.7402e-05	6.33073e-08	0.112177	0.887806	rs6062294	rs6062477	Fgut	STMN3	BMem
1041	0.227901	0.569329	0.0520768	0.130075	0.0206183	rs6062344	rs72629024	Fgut	PPDPF	BMem
1041	0.210377	0.525553	0.0709219	0.177157	0.0159906	rs6062344	rs145579422	Fgut	PPDPF	BMem
1040	5.0809e-05	0.000126927	0.283449	0.708082	0.00829108	rs6062344	rs6062477	Fgut	STMN3	BMem
1067	6.0511e-12	0.151933	3.36405e-11	0.844657	0.0034093	rs3787090	rs6089925	Falrg	HELZ2	CD4ET
1009	3.44923e-11	0.866047	2.75494e-12	0.0691074	0.0648454	rs3787090	rs34748855	Falrg	LINC00176	CD4ET
1035	5.84762e-16	1.46825e-05	3.98267e-11	0.999984	8.22273e-07	rs3787090	rs817342	Falrg	LINC00176	CD4ET
1049	3.98566e-66	1.00073e-55	3.98273e-11	1	3.7348e-12	rs3787090	rs817343	Falrg	LINC00176	CD4ET
1067	7.61658e-12	0.19124	3.19913e-11	0.803244	0.00551562	rs3787090	rs72629024	Falrg	PPDPF	CD4ET
1067	3.47691e-11	0.872997	3.54243e-12	0.0889068	0.0380967	rs3787090	rs310645	Falrg	PPDPF	CD4ET
1066	1.03001e-16	2.5862e-06	3.98272e-11	0.999997	5.46445e-08	rs3787090	rs6062604	Falrg	PRPF6	CD4ET
1065	2.47439e-13	0.0062112	3.95846e-11	0.993651	0.000137828	rs3787090	rs879471	Falrg	STMN3	CD4ET
1066	1.36891e-13	0.00343712	2.43857e-12	0.0602922	0.936271	rs3787090	rs4809320	Falrg	STMN3	CD4ET
1058	8.49936e-08	0.151927	4.72491e-07	0.844578	0.00349453	rs6062294	rs6089925	Fgut	HELZ2	CD4ET
1000	5.06559e-07	0.905477	3.90685e-08	0.0698105	0.0247118	rs6062294	rs34748855	Fgut	LINC00176	CD4ET
1026	8.21393e-12	1.46825e-05	5.5943e-07	0.999984	4.23155e-07	rs6062294	rs817342	Fgut	LINC00176	CD4ET
1040	5.59849e-62	1.00073e-55	5.59438e-07	0.999999	1.29479e-08	rs6062294	rs817343	Fgut	LINC00176	CD4ET
1058	1.06895e-07	0.191075	4.48949e-07	0.802493	0.00643088	rs6062294	rs72629024	Fgut	PPDPF	CD4ET
1058	4.97336e-07	0.888992	5.05723e-08	0.0903777	0.0206301	rs6062294	rs310645	Fgut	PPDPF	CD4ET
1057	1.44682e-12	2.5862e-06	5.59437e-07	0.999997	6.73105e-08	rs6062294	rs6062604	Fgut	PRPF6	CD4ET
1056	1.83021e-09	0.00327147	2.92781e-07	0.522868	0.47386	rs6062294	rs879471	Fgut	STMN3	CD4ET
1057	2.86786e-08	0.0512453	5.14334e-07	0.919026	0.0297279	rs6062294	rs4809320	Fgut	STMN3	CD4ET
1041	0.0429242	0.107231	0.238605	0.596055	0.0151848	rs6062344	rs6089925	Fgut	HELZ2	CD4ET
983	0.100208	0.250127	0.00794296	0.0192038	0.622519	rs6062344	rs34748855	Fgut	LINC00176	CD4ET
1009	4.15091e-06	1.03658e-05	0.282708	0.705975	0.0113022	rs6062344	rs817342	Fgut	LINC00176	CD4ET
1023	2.83812e-56	7.08796e-56	0.283603	0.708268	0.00812914	rs6062344	rs817343	Fgut	LINC00176	CD4ET
1041	0.0541414	0.135253	0.22736	0.567964	0.0152812	rs6062344	rs72629024	Fgut	PPDPF	CD4ET
1041	0.252839	0.631629	0.0256154	0.0639649	0.0259511	rs6062344	rs310645	Fgut	PPDPF	CD4ET
1040	7.33339e-07	1.83197e-06	0.283558	0.708353	0.00808689	rs6062344	rs6062604	Fgut	PRPF6	CD4ET
1039	0.0017649	0.00440879	0.279107	0.697202	0.0175174	rs6062344	rs879471	Fgut	STMN3	CD4ET
1040	0.0146445	0.0365832	0.262629	0.656038	0.0301058	rs6062344	rs4809320	Fgut	STMN3	CD4ET
1067	3.11456e-13	0.00782018	3.94321e-11	0.990074	0.00210552	rs3787090	rs4372964	Falrg	C20orf201	CD4NC
1063	5.83706e-13	0.0146559	3.70863e-11	0.931124	0.0542204	rs3787090	rs3810488	Falrg	HELZ2	CD4NC
1067	2.52556e-14	0.000634127	3.98015e-11	0.999352	1.34306e-05	rs3787090	rs6089925	Falrg	HELZ2	CD4NC
1035	1.33006e-14	0.000333957	3.98116e-11	0.999606	5.97077e-05	rs3787090	rs817342	Falrg	LINC00176	CD4NC
1049	3.33577e-110	8.3756e-100	3.98273e-11	1	3.75823e-12	rs3787090	rs817356	Falrg	LINC00176	CD4NC
1067	2.93982e-11	0.738141	3.99744e-12	0.100208	0.161651	rs3787090	rs1574387	Falrg	PPDPF	CD4NC
1067	3.06081e-18	7.6852e-08	3.98273e-11	1	2.14039e-09	rs3787090	rs72629024	Falrg	PPDPF	CD4NC
1035	2.26091e-12	0.0567679	3.74515e-11	0.940346	0.0028861	rs3787090	rs817337	Falrg	PRPF6	CD4NC
1049	6.8795e-36	1.72733e-25	3.98273e-11	1	3.78382e-12	rs3787090	rs817356	Falrg	PRPF6	CD4NC
1067	1.52517e-12	0.0382947	3.82669e-11	0.96082	0.000885609	rs3787090	rs8121509	Falrg	RGS19	CD4NC
1035	2.391e-11	0.600342	1.53935e-11	0.386493	0.013165	rs3787090	rs817342	Falrg	SAMD10	CD4NC
1049	9.53787e-17	2.39481e-06	3.98272e-11	0.999998	5.08344e-08	rs3787090	rs817352	Falrg	SAMD10	CD4NC
1067	1.05357e-18	2.64534e-08	3.44359e-11	0.864496	0.135504	rs3787090	rs2315007	Falrg	SLC2A4RG	CD4NC
1063	5.44598e-13	0.013472	3.98681e-11	0.986241	0.00028665	rs3787090	rs6089941	Falrg	STMN3	CD4NC
1056	4.83168e-21	1.21285e-10	3.98375e-11	1	3.69759e-11	rs3787090	rs879471	Falrg	STMN3	CD4NC
1057	1.8027e-16	4.52631e-06	2.0352e-12	0.0501509	0.949845	rs3787090	rs4809320	Falrg	STMN3	CD4NC
1058	4.46788e-09	0.00798637	5.54817e-07	0.991738	0.000274719	rs6062294	rs4372964	Fgut	C20orf201	CD4NC
1054	8.48564e-09	0.0151681	5.39158e-07	0.963727	0.0211046	rs6062294	rs3810488	Fgut	HELZ2	CD4NC
1058	3.54755e-10	0.000634126	5.59075e-07	0.99935	1.48377e-05	rs6062294	rs6089925	Fgut	HELZ2	CD4NC
1026	1.86838e-10	0.000333974	5.59247e-07	0.999658	7.30427e-06	rs6062294	rs817342	Fgut	LINC00176	CD4NC
1040	4.68563e-106	8.3756e-100	5.59438e-07	0.999999	1.29803e-08	rs6062294	rs817356	Fgut	LINC00176	CD4NC
1058	4.70657e-07	0.841302	6.39662e-08	0.114296	0.0444016	rs6062294	rs1574387	Fgut	PPDPF	CD4NC
1058	4.2994e-14	7.6852e-08	5.59438e-07	0.999999	1.80038e-08	rs6062294	rs72629024	Fgut	PPDPF	CD4NC
1026	3.18119e-08	0.0568641	5.26951e-07	0.941928	0.00120721	rs6062294	rs817337	Fgut	PRPF6	CD4NC
1040	9.66336e-32	1.72733e-25	5.59438e-07	0.999999	1.29601e-08	rs6062294	rs817356	Fgut	PRPF6	CD4NC
1058	2.23652e-08	0.0399779	5.36369e-07	0.958761	0.00126028	rs6062294	rs8121509	Fgut	RGS19	CD4NC
1026	3.31969e-07	0.593396	2.13651e-07	0.381877	0.0247258	rs6062294	rs817342	Fgut	SAMD10	CD4NC
1040	1.33975e-12	2.39481e-06	5.59437e-07	0.999997	1.11741e-07	rs6062294	rs817352	Fgut	SAMD10	CD4NC
1058	6.36516e-15	1.13778e-08	2.08046e-07	0.371254	0.628746	rs6062294	rs2315007	Fgut	SLC2A4RG	CD4NC
1054	7.53502e-09	0.0134636	5.51609e-07	0.985615	0.000920892	rs6062294	rs6089941	Fgut	STMN3	CD4NC
1047	4.81581e-17	8.60819e-11	3.97066e-07	0.70946	0.29054	rs6062294	rs879471	Fgut	STMN3	CD4NC
1048	4.76459e-11	8.51377e-05	5.43781e-07	0.971645	0.0282695	rs6062294	rs4809320	Fgut	STMN3	CD4NC
1041	0.000142967	0.000357153	0.0181003	0.0442802	0.937119	rs6062344	rs4372964	Fgut	C20orf201	CD4NC
1037	0.00359058	0.00896907	0.228133	0.569676	0.189631	rs6062344	rs3810488	Fgut	HELZ2	CD4NC
1041	0.000178756	0.000446559	0.281711	0.703741	0.0139231	rs6062344	rs6089925	Fgut	HELZ2	CD4NC
1009	9.44249e-05	0.000235801	0.282634	0.705791	0.0112443	rs6062344	rs817342	Fgut	LINC00176	CD4NC
1023	2.37542e-100	5.93241e-100	0.283612	0.708289	0.00809906	rs6062344	rs817356	Fgut	LINC00176	CD4NC
1041	0.244081	0.609748	0.0329561	0.0822983	0.0309167	rs6062344	rs1574387	Fgut	PPDPF	CD4NC
1041	2.18185e-08	5.45058e-08	0.283903	0.709223	0.00687371	rs6062344	rs72629024	Fgut	PPDPF	CD4NC
1009	0.0160865	0.0401718	0.266461	0.665403	0.0118778	rs6062344	rs817337	Fgut	PRPF6	CD4NC
1023	4.8988e-26	1.22344e-25	0.283605	0.708272	0.00812286	rs6062344	rs817356	Fgut	PRPF6	CD4NC
1041	0.000365432	0.000912902	0.00916845	0.0219365	0.967617	rs6062344	rs8121509	Fgut	RGS19	CD4NC
1009	0.171629	0.428596	0.110329	0.275503	0.0139431	rs6062344	rs817342	Fgut	SAMD10	CD4NC
[truncated: 742 more rows]
