# Supplementary material for: Cross-disorder genetic analysis of immune diseases reveals distinct gene associations that converge on common pathways
Source: Nat Commun. 2023 May 12;14:2743. doi: 10.1038/s41467-023-38389-6 (PMC10182075; doi:10.1038/s41467-023-38389-6)
Supplement: Supplementary file 11 — Supplementary Data 9 [file 41467_2023_38389_MOESM11_ESM.xlsx]

## Sheet: Table9
Supplementary Data 9. Mendelian Randomization Results of colocalizing eQTL. Mendelian Randomization with the Wald ratio method was used to estimate the p-values (two-sided).
B	SE	PVAL	NSNP	TRAIT	GENE	CELL_TYPE	LOCUS_NAME_(CHR:START_END) build 37
0.381481	0.0981486	0.000101588	1	Falrg	MRPS21	CD4ET	1:150255587-150493925_1
0.245138	0.0487455	4.93187e-07	1	Falrg	MRPS21	CD4NC	1:150255587-150493925_1
0.525762	0.0957691	4.02171e-08	1	Falrg	RERE	CD4NC	1:8373208-8917212_1
0.542028	0.0986294	3.89378e-08	1	Falrg	RP5-1115A15.1	CD4NC	1:8373208-8917212_1
-0.853651	0.159341	8.44419e-08	1	Fgut	GBA	CD4NC	1:155033308-155960185_3
0.380099	0.0754976	4.789e-07	1	Falrg	MRPS21	CD8ET	1:150255587-150493925_1
-1.33124	0.278511	1.75435e-06	1	Fgut	CD48	NKR	1:161275729-161646807_1
-0.376828	0.0601007	3.61185e-10	1	Falrg	PRKCQ-AS1	CD4ET	10:5887170-6728918_4
-0.245823	0.0392066	3.61185e-10	1	Falrg	PRKCQ-AS1	CD4NC	10:5887170-6728918_4
-0.280956	0.04481	3.61185e-10	1	Falrg	PRKCQ-AS1	CD8NC	10:5887170-6728918_4
-0.554655	0.0884626	3.61185e-10	1	Falrg	PRKCQ-AS1	CD8S100B	10:5887170-6728918_4
-0.562906	0.0887406	2.24929e-10	1	Faid	AP003774.1	BIN	11:64012910-64141771_1
-0.669622	0.105466	2.16454e-10	1	Faid	AP003774.1	BMem	11:64012910-64141771_1
-0.594834	0.0933567	1.87038e-10	1	Faid	AP003774.1	CD4ET	11:64012910-64141771_1
-0.444607	0.0647477	6.56789e-12	1	Faid	AP003774.1	CD4NC	11:64012910-64141771_1
0.575942	0.0927496	5.31065e-10	1	Faid	CCDC88B	CD4NC	11:64012910-64141771_1
-0.352822	0.0561403	3.28605e-10	1	Faid	AP003774.1	CD8ET	11:64012910-64141771_1
0.831661	0.139422	2.44559e-09	1	Faid	CCDC88B	CD8ET	11:64012910-64141771_1
-0.42337	0.066743	2.24929e-10	1	Faid	AP003774.1	CD8NC	11:64012910-64141771_1
-0.747787	0.117887	2.24929e-10	1	Faid	AP003774.1	CD8S100B	11:64012910-64141771_1
-1.25078	0.18215	6.56789e-12	1	Faid	AP003774.1	MonoC	11:64012910-64141771_1
-0.325769	0.0508601	1.50175e-10	1	Faid	AP003774.1	NK	11:64012910-64141771_1
-0.367237	0.0805261	5.10382e-06	1	Falrg	ZFP36L1	BIN	14:68727506-69315016_2
-0.876228	0.170936	2.95869e-07	1	Fgut	ZFP36L1	BMem	14:68727506-69315016_3
-0.991637	0.176469	1.91702e-08	1	Fgut	ZFP36L1	CD4NC	14:68727506-69315016_3
0.718809	0.129666	2.96429e-08	1	Faid	CTSH	BIN	15:79121776-79239719_1
1.08666	0.182471	2.59696e-09	1	Faid	CTSH	BMem	15:79121776-79239719_1
-1.06285	0.185087	9.33363e-09	1	Faid	CTSH	CD4NC	15:79121776-79239719_1
-1.59849	0.319254	5.52983e-07	1	Faid	RP11-279F6.3	CD8ET	15:69964858-70048984_2
0.729701	0.128927	1.51551e-08	1	Faid	CTSH	CD8ET	15:79121776-79239719_1
1.29649	0.225774	9.33363e-09	1	Faid	CTSH	DC	15:79121776-79239719_1
0.848543	0.142487	2.59696e-09	1	Faid	CTSH	MonoC	15:79121776-79239719_1
0.738432	0.124822	3.30143e-09	1	Faid	CTSH	MonoNC	15:79121776-79239719_1
0.662688	0.126364	1.56891e-07	1	Faid	CTSH	Plasma	15:79121776-79239719_1
-0.451428	0.0909458	6.91613e-07	1	Falrg	IL4R	BIN	16:27217239-27414840_1
0.467281	0.0703931	3.17608e-11	1	Fgut	TUFM	BIN	16:28299132-29002706_1
0.569946	0.0858238	3.11791e-11	1	Fgut	TUFM	BMem	16:28299132-29002706_1
0.346667	0.0523178	3.44494e-11	1	Fgut	TUFM	CD4NC	16:28299132-29002706_1
-0.628688	0.158109	6.99998e-05	1	Fgut	ADCY7	CD4NC	16:49926035-51083636_14
-0.913053	0.240414	0.000145968	1	Fgut	BRD7	CD4NC	16:49926035-51083636_14
-0.826585	0.217647	0.000145968	1	Fgut	CYLD	CD4NC	16:49926035-51083636_14
-0.780159	0.12545	5.0071e-10	1	Fgut	CCDC101	CD8ET	16:28299132-29002706_1
0.418537	0.0630242	3.11791e-11	1	Fgut	TUFM	CD8ET	16:28299132-29002706_1
-0.655416	0.172576	0.000145968	1	Fgut	ADCY7	CD8ET	16:49926035-51083636_14
-0.695309	0.183081	0.000145968	1	Fgut	BRD7	CD8ET	16:49926035-51083636_14
0.430609	0.064842	3.11791e-11	1	Fgut	TUFM	CD8NC	16:28299132-29002706_1
0.474038	0.0968859	9.94376e-07	1	Fgut	LITAF	MonoC	16:11006011-11751015_3
0.75702	0.154723	9.94376e-07	1	Fgut	LITAF	MonoNC	16:11006011-11751015_3
-0.871786	0.137981	2.64693e-10	1	Fgut	SULT1A1	MonoNC	16:28299132-29002706_1
0.733578	0.110709	3.44494e-11	1	Fgut	TUFM	MonoNC	16:28299132-29002706_1
-0.647283	0.170435	0.000145968	1	Fgut	ADCY7	NK	16:49926035-51083636_14
-0.575329	0.151489	0.000145968	1	Fgut	BRD7	NK	16:49926035-51083636_14
-1.00622	0.259011	0.000102396	1	Fgut	PAPD5	NK	16:49926035-51083636_14
1.31707	0.238277	3.24874e-08	1	Fgut	GPX4	CD4NC	19:1095514-1187675_1
-0.708026	0.136865	2.30145e-07	1	Faid	FKRP	CD4NC	19:47176752-47288645_1
-0.644392	0.124637	2.33894e-07	1	Faid	FUT2	CD4NC	19:49114236-49253261_1
1.47715	0.252578	4.96569e-09	1	Fgut	GPX4	CD8NC	19:1095514-1187675_1
-1.12336	0.211888	1.14739e-07	1	Faid	CALM3	NKR	19:47176752-47288645_1
-0.233503	0.0590417	7.65753e-05	1	Faid	CTLA4	CD4NC	2:204450734-205043436_3
1.17518	0.184275	1.80235e-10	1	Fgut	ITGA4	MonoC	2:182308836-182333447_1
0.666864	0.10194	6.0819e-11	1	Falrg	LINC00299	NK	2:8438693-8508404_1
0.902882	0.123924	3.1985e-13	1	Falrg	STMN3	CD4ET	20:62208411-62779693_1
0.795837	0.100272	2.07485e-15	1	Falrg	STMN3	CD4NC	20:62208411-62779693_1
-0.589486	0.161455	0.000261127	1	Fgut	C20orf201	CD4NC	20:62208411-62779693_3
0.559106	0.17327	0.00125189	1	Fgut	RGS19	CD4NC	20:62208411-62779693_3
1.02878	0.234977	1.19668e-05	1	Falrg	STMN3	CD8NC	20:62208411-62779693_1
-1.32265	0.305802	1.52417e-05	1	Faid	UBASH3A	CD4ET	21:43809826-43893398_1
1.07402	0.198729	6.50113e-08	1	Fgut	SYNGR1	BIN	22:39624238-39844786_2
0.66252	0.0961497	5.55962e-12	1	Faid	SYNGR1	BMem	22:39624238-39844786_3
-1.06058	0.152848	3.95499e-12	1	Fgut	UBE2L3	CD4NC	22:21798351-22019160_1
-0.878253	0.137508	1.69247e-10	1	Faid	UBE2L3	CD4NC	22:21798351-22019160_1
-1.01524	0.146594	4.34333e-12	1	Fgut	UBE2L3	CD8ET	22:21798351-22019160_1
-0.892787	0.134926	3.66854e-11	1	Faid	UBE2L3	CD8ET	22:21798351-22019160_1
1.13537	0.186879	1.2366e-09	1	Faid	RAC2	CD8ET	22:37511033-37643564_2
0.37237	0.0540411	5.55962e-12	1	Faid	SYNGR1	CD8ET	22:39624238-39844786_3
-1.52392	0.220044	4.34333e-12	1	Fgut	UBE2L3	CD8NC	22:21798351-22019160_1
-1.34012	0.20253	3.66854e-11	1	Faid	UBE2L3	CD8NC	22:21798351-22019160_1
0.619971	0.0899748	5.55962e-12	1	Faid	SYNGR1	CD8NC	22:39624238-39844786_3
0.572845	0.0831355	5.55962e-12	1	Faid	SYNGR1	CD8S100B	22:39624238-39844786_3
0.999308	0.164303	1.18621e-09	1	Faid	SYNGR1	DC	22:39624238-39844786_3
-1.07854	0.154866	3.2986e-12	1	Fgut	UBE2L3	NK	22:21798351-22019160_1
-0.900634	0.14054	1.47063e-10	1	Faid	UBE2L3	NK	22:21798351-22019160_1
0.306974	0.0445504	5.55962e-12	1	Faid	SYNGR1	NK	22:39624238-39844786_3
0.850254	0.136593	4.82382e-10	1	Faid	SYNGR1	NKR	22:39624238-39844786_3
0.426175	0.076426	2.45677e-08	1	Fgut	ERAP2	BIN	5:96133592-96372165_1
0.349171	0.0634486	3.72932e-08	1	Fgut	ERAP2	BMem	5:96133592-96372165_1
0.273424	0.0482579	1.46268e-08	1	Fgut	ERAP2	CD4ET	5:96133592-96372165_1
-0.391221	0.0709497	3.50656e-08	1	Falrg	RGS14	CD4NC	5:176528106-176800361_1
0.795168	0.155154	2.97499e-07	1	Faid	ANKRD55	CD4NC	5:55435220-55567087_1
1.54237	0.304801	4.18691e-07	1	Faid	CTD-2031P19.5	CD4NC	5:55435220-55567087_1
0.105382	0.192258	0.583602	1	Faid	IL6ST	CD4NC	5:55435220-55567087_1
0.197829	0.0349431	1.50085e-08	1	Fgut	ERAP2	CD4NC	5:96133592-96372165_1
0.814769	0.143506	1.36615e-08	1	Fgut	ERAP2	CD4SOX4	5:96133592-96372165_1
0.247005	0.0435951	1.46268e-08	1	Fgut	ERAP2	CD8ET	5:96133592-96372165_1
-0.452897	0.082889	4.65806e-08	1	Falrg	RGS14	CD8NC	5:176528106-176800361_1
0.244581	0.0431674	1.46268e-08	1	Fgut	ERAP2	CD8NC	5:96133592-96372165_1
0.337495	0.0642602	1.50451e-07	1	Fgut	ERAP2	CD8S100B	5:96133592-96372165_1
0.398643	0.0703584	1.46268e-08	1	Fgut	ERAP2	MonoNC	5:96133592-96372165_1
-0.822698	0.122715	2.02614e-11	1	Fgut	PTGER4	NK	5:39619119-41142606_7
0.239209	0.0422191	1.46268e-08	1	Fgut	ERAP2	NK	5:96133592-96372165_1
1.72648	0.199248	4.51625e-18	1	Fgut	UQCRQ	NK	5:129694835-132273192_2
0.510311	0.0904031	1.65334e-08	1	Fgut	ERAP2	NKR	5:96133592-96372165_1
-0.729072	0.134726	6.24978e-08	1	Faid	CENPW	CD4NC	6:126625617-127080700_1
-0.180705	0.0324622	2.5973e-08	1	Falrg	AHI1	CD4NC	6:135624811-135972600_1
-0.221262	0.0399105	2.95715e-08	1	Falrg	AHI1	CD8NC	6:135624811-135972600_1
-0.427666	0.0771409	2.95715e-08	1	Falrg	AHI1	CD8S100B	6:135624811-135972600_1
-0.585295	0.0920669	2.05362e-10	1	Faid	SKAP2	CD4NC	7:26695215-27127696_1
-0.576569	0.0906943	2.05362e-10	1	Faid	SKAP2	CD8ET	7:26695215-27127696_1
-0.816437	0.128426	2.05362e-10	1	Faid	SKAP2	CD8NC	7:26695215-27127696_1
-0.587743	0.092452	2.05362e-10	1	Faid	SKAP2	NK	7:26695215-27127696_1
-0.678261	0.107671	2.98846e-10	1	Faid	BLK	BIN	8:10576753-11525435_1
1.31676	0.207305	2.12783e-10	1	Faid	FAM167A	BIN	8:10576753-11525435_1
-0.585938	0.0925249	2.40809e-10	1	Faid	BLK	BMem	8:10576753-11525435_1
0.863451	0.135906	2.10728e-10	1	Faid	FAM167A	BMem	8:10576753-11525435_1
-1.13585	0.249884	5.47977e-06	1	Fgut	TNFSF8	CD8NC	9:117485255-117697290_5
