# Supplementary material for: Cross-disorder genetic analysis of immune diseases reveals distinct gene associations that converge on common pathways
Source: Nat Commun. 2023 May 12;14:2743. doi: 10.1038/s41467-023-38389-6 (PMC10182075; doi:10.1038/s41467-023-38389-6)
Supplement: Supplementary file 12 — Supplementary Data 10 [file 41467_2023_38389_MOESM12_ESM.xlsx]

## Sheet: Table10
Supplementary Data 10. Colocalisation results between immune latent factors and pQTL
NSNPS	PP.H0.ABF	PP.H1.ABF	PP.H2.ABF	PP.H3.ABF	PP.H4.ABF	HIT1	HIT2	T1	T2	LOCUS_NAME_(CHR:START_END)build37
422	2.55356e-23	1.63942e-21	0.0126092	0.809353	0.178038	rs7524364	rs225126	Fgut	PARK7	1:8189392-8289345_1
422	4.46571e-29	2.86705e-27	0.0125667	0.806619	0.180815	rs7524364	rs548004297	Fgut	CA6	1:8189392-8289345_1
154	1.03463e-05	2.30324e-07	0.914487	0.0202926	0.0652102	rs7524364	rs190737399	Fgut	H6PD	1:8189392-8289345_1
865	3.42248e-14	1.29521e-06	2.64241e-08	0.999999	5.22915e-08	rs9637870	rs2112635	Fgut	GM2A	5:150169843-150392492_2
865	5.54372e-39	2.09797e-31	2.64242e-08	1	7.31041e-09	rs9637870	rs999011	Fgut	PDGFRB	5:150169843-150392492_2
865	9.39738e-12	0.000355636	2.64136e-08	0.9996	4.38444e-05	rs9637870	rs72660276	Fgut	NDST1	5:150169843-150392492_2
798	4.19804e-173	6.99443e-171	0.00596537	0.9939	0.000134203	rs4958880	rs13359838	Faid	GM2A	5:150401765-150504222_1
612	5.85691e-45	9.7577e-43	0.00596589	0.993925	0.000109163	rs4958880	rs12651780	Faid	PDGFRB	5:150401765-150504222_1
986	0	0	0.583728	0.401777	0.0144944	rs6898844	rs10043720	Fgut	IL12B	5:158503209-158924083_1
986	5.60133e-92	3.85551e-92	0.459447	0.316021	0.224532	rs6898844	rs13171129	Fgut	UBLCP1	5:158503209-158924083_1
969	0	0	4.84262e-08	1	1.20788e-09	rs755374	rs10043720	Fgut	IL12B	5:158503209-158924083_2
969	5.90387e-99	1.21915e-91	4.84262e-08	1	2.61633e-08	rs755374	rs13171129	Fgut	UBLCP1	5:158503209-158924083_2
969	0	0	0.0114489	0.649189	0.339362	rs10045431	rs10043720	Fgut	IL12B	5:158503209-158924083_5
969	2.07456e-93	1.17696e-91	0.0170165	0.965376	0.0176075	rs10045431	rs13171129	Fgut	UBLCP1	5:158503209-158924083_5
647	5.62788e-14	2.42834e-11	0.00231136	0.997315	0.000373672	rs111566909	rs191358277	Falrg	B4GALT7	5:176528106-176800361_1
817	9.97074e-125	3.79321e-123	0.0255961	0.973762	0.000642408	rs2045791	rs139477416	Faid	INPP5B	1:38247095-38652792_1
817	1.16188e-25	4.4202e-24	0.0255566	0.972257	0.00218688	rs2045791	rs71642614	Faid	RSPO1	1:38247095-38652792_1
817	2.67073e-07	1.01604e-05	0.0255076	0.970392	0.00408963	rs2045791	rs12074120	Faid	EPHA10	1:38247095-38652792_1
815	4.95509e-126	3.88531e-123	0.00127203	0.997403	0.00132502	rs12742756	rs139477416	Faid	INPP5B	1:38247095-38652792_2
815	5.78798e-27	4.53838e-24	0.00127311	0.998253	0.000473764	rs12742756	rs71642614	Faid	RSPO1	1:38247095-38652792_2
815	1.33336e-08	1.04549e-05	0.00127346	0.998526	0.000189823	rs12742756	rs12074120	Faid	EPHA10	1:38247095-38652792_2
353	0.0257727	0.74651	0.00673487	0.19505	0.0259317	rs79052344	rs148230734	Fgut	METTL24	6:111451869-112213778_1
525	5.04409e-32	1.27031e-28	0.000396915	0.999597	5.79059e-06	rs9372840	rs9375454	Faid	RSPO3	6:126625617-127080700_1
1489	6.12978e-16	3.68061e-05	1.66535e-11	0.999957	6.09868e-06	rs6666144	rs1498350	Fgut	INSL5	1:67372726-68019865_1
1473	6.04256e-08	3.67444e-05	0.00164166	0.99828	4.10636e-05	rs7547569	rs1498350	Fgut	INSL5	1:67372726-68019865_2
1477	9.52217e-09	3.67966e-05	0.0002587	0.999698	6.14352e-06	rs12031203	rs1498350	Fgut	INSL5	1:67372726-68019865_3
1466	1.52315e-05	2.12913e-05	0.413813	0.578439	0.00771195	rs77138986	rs1498350	Fgut	INSL5	1:67372726-68019865_6
1469	1.32283e-11	3.68063e-05	3.59389e-07	0.999961	1.6428e-06	rs7532161	rs1498350	Fgut	INSL5	1:67372726-68019865_7
1466	1.38532e-05	2.26871e-05	0.376367	0.616362	0.00723497	rs112874012	rs1498350	Fgut	INSL5	1:67372726-68019865_8
1475	1.43294e-05	2.21795e-05	0.389303	0.60257	0.00809066	rs11590963	rs1498350	Fgut	INSL5	1:67372726-68019865_9
929	3.62857e-13	4.60099e-08	7.88644e-06	0.999992	1.76645e-07	rs41285280	rs560785633	Falrg	RSPO3	6:127913413-128295502_1
1200	6.71362e-57	1.68365e-50	5.42647e-09	0.0126212	0.987379	rs58721818	rs5029937	Faid	TNFAIP3	6:137900027-138290146_1
1200	1.49747e-11	3.75539e-05	3.98738e-07	0.999961	9.50819e-07	rs58721818	rs79608867	Faid	IL22RA2	6:137900027-138290146_1
1199	5.76522e-54	1.66201e-48	3.46882e-06	0.999996	1.80132e-07	rs9494879	rs5029937	Faid	TNFAIP3	6:137900027-138290146_3
1199	1.30267e-10	3.75537e-05	3.46868e-06	0.999957	2.30962e-06	rs9494879	rs79608867	Faid	IL22RA2	6:137900027-138290146_3
1217	1.89356e-54	1.66201e-48	1.13932e-06	0.999999	8.35648e-08	rs13205649	rs5029937	Faid	TNFAIP3	6:137900027-138290146_4
1217	4.27858e-11	3.75538e-05	1.13927e-06	0.99996	1.37051e-06	rs13205649	rs79608867	Faid	IL22RA2	6:137900027-138290146_4
1207	1.41396e-49	1.51059e-48	0.0850751	0.908888	0.00603703	rs7742214	rs5029937	Faid	TNFAIP3	6:137900027-138290146_5
1207	3.04795e-06	3.25626e-05	0.081159	0.867005	0.0518004	rs7742214	rs79608867	Faid	IL22RA2	6:137900027-138290146_5
593	9.39871e-14	1.65301e-10	0.000568162	0.999265	0.000166739	rs654690	rs148170430	Faid	IGF2R	6:159343182-159522796_1
1014	6.66426e-07	0.00117213	0.000567465	0.998073	0.000186865	rs654690	rs770188680	Faid	ACAT2	6:159343182-159522796_1
948	0	0	2.80138e-09	1	9.24908e-11	rs35171809	rs13216122	Fgut	RNASET2	6:167347846-167551452_1
483	1.88544e-07	0.000245442	0.000767187	0.998704	0.00028365	rs12724638	rs76337287	Faid	TGFBR3	1:92559886-92939959_1
1363	4.15523e-20	1.46848e-17	0.00281701	0.995541	0.00164221	rs1026422	rs76395608	Fgut	VWC2	7:49952833-50478627_1
1363	2.22e-19	1.4521e-17	0.0150503	0.984443	0.000506919	rs876036	rs76395608	Faid	VWC2	7:49952833-50478627_2
631	6.34106e-09	6.09281e-06	0.00103963	0.998929	2.50445e-05	rs7795896	rs138121767	Faid	MET	7:116951671-117381806_1
2225	3.75637e-250	3.15023e-245	1.19239e-05	0.999987	8.97642e-07	rs4840568	rs17153782	Faid	CTSB	8:10576753-11525435_1
1426	2.58845e-21	6.40934e-19	0.0033633	0.832632	0.164004	rs7364	rs4381184	Faid	OLFML3	1:113759855-114658263_10
1431	3.74617e-19	2.46723e-19	0.486758	0.320386	0.192856	rs17473706	rs4381184	Faid	OLFML3	1:113759855-114658263_11
1485	4.7591e-29	7.69617e-19	6.18372e-11	1	1.65345e-10	rs12031069	rs4381184	Faid	OLFML3	1:113759855-114658263_2
1426	4.04454e-19	2.89651e-19	0.525526	0.376259	0.0982154	rs61817536	rs4381184	Faid	OLFML3	1:113759855-114658263_3
1491	3.78251e-22	7.68987e-19	0.000491479	0.999181	0.000327643	rs1573996	rs4381184	Faid	OLFML3	1:113759855-114658263_4
1552	2.09361e-43	7.69617e-19	2.72033e-25	1	4.10706e-21	rs1743595	rs4381184	Faid	OLFML3	1:113759855-114658263_5
1530	1.32852e-38	7.69617e-19	1.7262e-20	1	6.74341e-17	rs6704054	rs4381184	Faid	OLFML3	1:113759855-114658263_6
1455	3.71717e-21	7.64856e-19	0.00482989	0.993813	0.00135713	rs144956455	rs4381184	Faid	OLFML3	1:113759855-114658263_7
1446	9.81151e-23	7.69493e-19	0.000127486	0.999839	3.31809e-05	rs72691811	rs4381184	Faid	OLFML3	1:113759855-114658263_8
1429	2.07309e-28	7.69617e-19	2.69367e-10	1	4.20727e-09	rs140671428	rs4381184	Faid	OLFML3	1:113759855-114658263_9
1196	0	0	0.47152	0.468378	0.0601015	rs2031754	rs58970962	Fgut	PDCD1LG2	9:4843672-5459705_1
1196	3.08078e-84	3.06064e-84	0.422055	0.419137	0.158808	rs2031754	rs1411262	Fgut	CD274	9:4843672-5459705_1
1204	0	0	9.50498e-08	1	2.41718e-08	rs7875265	rs58970962	Fgut	PDCD1LG2	9:4843672-5459705_2
1204	6.93812e-91	7.29946e-84	9.50496e-08	0.999998	1.66367e-06	rs7875265	rs1411262	Fgut	CD274	9:4843672-5459705_2
789	4.93951e-29	1.0831e-24	4.56016e-05	0.99992	3.40995e-05	rs343494	rs138664366	Falrg	PDCD1LG2	9:5778823-6680021_1
725	2.59711e-06	0.0569477	4.29923e-05	0.942706	0.000300448	rs343494	rs6476998	Falrg	CD274	9:5778823-6680021_1
701	3.94527e-10	0.00107671	3.63718e-07	0.99262	0.00630277	rs10114470	rs56339337	Fgut	TNFSF15	9:117485255-117697290_1
701	3.85814e-62	1.05293e-55	3.6642e-07	1	6.7426e-09	rs10114470	rs1006026	Fgut	TNFSF8	9:117485255-117697290_1
701	0	0	3.6642e-07	1	9.23952e-09	rs10114470	rs117157109	Fgut	TNC	9:117485255-117697290_1
730	4.18679e-06	3.35923e-05	0.00709224	0.0559669	0.936903	rs12237626	rs56339337	Fgut	TNFSF15	9:117485255-117697290_5
730	1.16383e-56	9.33783e-56	0.110532	0.886841	0.00262642	rs12237626	rs1006026	Fgut	TNFSF8	9:117485255-117697290_5
730	0	0	0.110415	0.885902	0.00368213	rs12237626	rs117157109	Fgut	TNC	9:117485255-117697290_5
150	5.02865e-05	0.00291106	0.0168642	0.976255	0.00391926	rs624988	rs149122274	Faid	CD58	1:117262791-117264336_1
150	1.70279e-92	9.85738e-91	0.0169602	0.981819	0.00122111	rs624988	rs186348362	Faid	PTGFRN	1:117262791-117264336_1
150	0.000644686	0.0373206	0.0163122	0.944306	0.00141631	rs624988	rs186348362	Faid	MAN1A2	1:117262791-117264336_1
150	1.68739e-18	9.76822e-17	0.0169758	0.982723	0.000301144	rs624988	rs559241	Faid	IGSF3	1:117262791-117264336_1
307	4.65609e-25	6.84299e-21	5.72246e-06	0.0831854	0.916809	rs10760588	rs6478861	Falrg	CRAT	9:131838821-131948373_1
307	2.44275e-289	3.59008e-285	6.8037e-05	0.999931	1.01087e-06	rs10760588	rs62585602	Falrg	SH3GLB2	9:131838821-131948373_1
354	1.79434e-19	0.000179297	1.00058e-15	0.999817	3.60555e-06	rs3829110	rs3124599	Fgut	C8G	9:139240107-139396983_1
354	7.09098e-30	7.08557e-15	1.00076e-15	1	2.15255e-10	rs3829110	rs9411207	Fgut	NOTCH1	9:139240107-139396983_1
354	1.55028e-20	1.5491e-05	1.00075e-15	0.999984	2.6677e-07	rs3829110	rs72777505	Fgut	DPP7	9:139240107-139396983_1
354	6.47659e-26	6.47165e-11	9.99734e-16	0.998971	0.00102927	rs3829110	rs62579871	Fgut	QSOX2	9:139240107-139396983_1
2136	0	0	0.00978259	0.990052	0.000165764	rs77710246	rs8177683	Faid	IL15RA	10:5887170-6728918_1
752	6.62774e-14	5.14319e-12	0.0127082	0.986167	0.00112508	rs77710246	rs76974615	Faid	AKR1C3	10:5887170-6728918_1
2136	1.71998e-113	1.74071e-111	0.00978067	0.989857	0.000362712	rs77710246	rs140764661	Faid	RBM17	10:5887170-6728918_1
1003	1.20558e-07	1.21924e-05	0.00978246	0.989323	0.000882473	rs77710246	rs139605182	Faid	AKR1C4	10:5887170-6728918_1
2136	2.39601e-27	2.42489e-25	0.00978248	0.99004	0.000177615	rs77710246	rs6602278	Faid	GDI2	10:5887170-6728918_1
2136	1.03132e-12	1.04376e-10	0.00974495	0.986239	0.0040163	rs77710246	rs12722497	Faid	IL2RA	10:5887170-6728918_1
560	4.99274e-06	1.07647e-07	0.95051	0.0204647	0.0290206	rs77710246	rs61844519	Faid	ITIH5	10:5887170-6728918_1
2137	0	0	0.682784	0.305122	0.0120942	rs12257077	rs8177683	Faid	IL15RA	10:5887170-6728918_11
754	3.71797e-12	1.20664e-12	0.712891	0.231309	0.0557995	rs12257077	rs76974615	Faid	AKR1C3	10:5887170-6728918_11
2137	1.1842e-111	5.29214e-112	0.673393	0.300912	0.0256945	rs12257077	rs140764661	Faid	RBM17	10:5887170-6728918_11
1004	8.43605e-06	3.11356e-06	0.684525	0.25258	0.0628828	rs12257077	rs139605182	Faid	AKR1C4	10:5887170-6728918_11
2137	1.66814e-25	7.45486e-26	0.681071	0.304354	0.0145748	rs12257077	rs6602278	Faid	GDI2	10:5887170-6728918_11
2137	6.65506e-11	2.97413e-11	0.628835	0.280935	0.09023	rs12257077	rs12722497	Faid	IL2RA	10:5887170-6728918_11
560	4.99835e-06	1.06556e-07	0.951578	0.0202578	0.0281588	rs12257077	rs61844519	Faid	ITIH5	10:5887170-6728918_11
2135	0	0	6.67756e-05	0.999932	1.16367e-06	rs706778	rs8177683	Faid	IL15RA	10:5887170-6728918_12
752	3.48827e-16	5.21496e-12	6.68849e-05	0.999928	4.87357e-06	rs706778	rs76974615	Faid	AKR1C3	10:5887170-6728918_12
2135	1.17428e-115	1.75843e-111	6.67755e-05	0.999931	2.68181e-06	rs706778	rs140764661	Faid	RBM17	10:5887170-6728918_12
1002	8.22924e-10	1.23228e-05	6.67745e-05	0.99991	1.04326e-05	rs706778	rs139605182	Faid	AKR1C4	10:5887170-6728918_12
2135	1.63552e-29	2.44912e-25	6.67755e-05	0.999932	1.40774e-06	rs706778	rs6602278	Faid	GDI2	10:5887170-6728918_12
2135	7.42125e-16	1.1113e-11	7.01232e-06	0.10411	0.895883	rs706778	rs12722497	Faid	IL2RA	10:5887170-6728918_12
560	5.00039e-06	1.06526e-07	0.951967	0.0202525	0.0277756	rs706778	rs61844519	Faid	ITIH5	10:5887170-6728918_12
2135	0	0	9.70438e-09	1	5.75455e-10	rs7893324	rs8177683	Faid	IL15RA	10:5887170-6728918_2
2151	0	0	5.15809e-08	1	8.60254e-10	rs61839660	rs8177683	Falrg	IL15RA	10:5887170-6728918_2
752	5.0612e-20	5.21533e-12	9.70447e-09	1	8.31778e-10	rs7893324	rs76974615	Faid	AKR1C3	10:5887170-6728918_2
764	2.7107e-19	5.21533e-12	5.19756e-08	1	1.39677e-09	rs61839660	rs76974615	Falrg	AKR1C3	10:5887170-6728918_2
2135	1.70656e-119	1.75855e-111	9.70438e-09	1	7.07444e-10	rs7893324	rs140764661	Faid	RBM17	10:5887170-6728918_2
2151	9.07076e-119	1.75855e-111	5.15809e-08	1	4.98455e-09	rs61839660	rs140764661	Falrg	RBM17	10:5887170-6728918_2
1002	1.19595e-13	1.23238e-05	9.70425e-09	0.999987	3.19772e-07	rs7893324	rs139605182	Faid	AKR1C4	10:5887170-6728918_2
1017	6.35671e-13	1.23238e-05	5.15802e-08	0.999987	5.19191e-07	rs61839660	rs139605182	Falrg	AKR1C4	10:5887170-6728918_2
2135	2.37688e-33	2.44928e-25	9.70438e-09	1	2.12169e-10	rs7893324	rs6602278	Faid	GDI2	10:5887170-6728918_2
2151	1.26336e-32	2.44928e-25	5.15809e-08	1	5.16601e-09	rs61839660	rs6602278	Falrg	GDI2	10:5887170-6728918_2
2135	1.02703e-18	1.05832e-10	9.70437e-09	1	1.29862e-07	rs7893324	rs12722497	Faid	IL2RA	10:5887170-6728918_2
2151	5.45888e-18	1.05832e-10	5.15809e-08	1	2.57886e-07	rs61839660	rs12722497	Falrg	IL2RA	10:5887170-6728918_2
560	4.9919e-06	1.06697e-07	0.950351	0.0202834	0.0293605	rs7893324	rs61844519	Faid	ITIH5	10:5887170-6728918_2
554	4.9352e-06	2.39634e-07	0.939556	0.0456063	0.014833	rs61839660	rs61844519	Falrg	ITIH5	10:5887170-6728918_2
2141	0	0	0.0588378	0.940062	0.0011002	rs11596750	rs8177683	Faid	IL15RA	10:5887170-6728918_3
2151	0	0	0.12482	0.873786	0.00139451	rs6602705	rs8177683	Falrg	IL15RA	10:5887170-6728918_3
751	4.02597e-12	8.5381e-13	0.77195	0.163647	0.0644033	rs11596750	rs76974615	Faid	AKR1C3	10:5887170-6728918_3
763	4.55064e-12	5.48904e-13	0.872551	0.105226	0.0222228	rs6602705	rs76974615	Falrg	AKR1C3	10:5887170-6728918_3
2141	1.03347e-112	1.6512e-111	0.0587684	0.938953	0.00227864	rs11596750	rs140764661	Faid	RBM17	10:5887170-6728918_3
2151	2.18539e-112	1.52986e-111	0.124272	0.869948	0.00577986	rs6602705	rs140764661	Falrg	RBM17	10:5887170-6728918_3
1001	8.83141e-06	2.52425e-06	0.716607	0.204746	0.0786357	rs11596750	rs139605182	Faid	AKR1C4	10:5887170-6728918_3
1016	1.03124e-05	1.7833e-06	0.836776	0.144684	0.0185283	rs6602705	rs139605182	Falrg	AKR1C4	10:5887170-6728918_3
2141	1.4408e-26	2.302e-25	0.0588254	0.939864	0.00131013	rs11596750	rs6602278	Faid	GDI2	10:5887170-6728918_3
2151	3.02438e-26	2.11718e-25	0.12348	0.864396	0.012124	rs6602705	rs6602278	Falrg	GDI2	10:5887170-6728918_3
2141	6.20938e-12	9.92085e-11	0.0586723	0.937414	0.00391334	rs11596750	rs12722497	Faid	IL2RA	10:5887170-6728918_3
2151	1.31726e-11	9.22133e-11	0.124468	0.871317	0.00421506	rs6602705	rs12722497	Falrg	IL2RA	10:5887170-6728918_3
560	5.00675e-06	1.02553e-07	0.953178	0.0194966	0.0273205	rs11596750	rs61844519	Faid	ITIH5	10:5887170-6728918_3
554	4.92812e-06	2.47037e-07	0.938207	0.0470157	0.014772	rs6602705	rs61844519	Falrg	ITIH5	10:5887170-6728918_3
2156	0	0	3.49192e-05	0.999965	3.85996e-07	rs10906913	rs8177683	Falrg	IL15RA	10:5887170-6728918_4
763	4.55645e-12	5.39064e-13	0.873664	0.103338	0.0229979	rs10906913	rs76974615	Falrg	AKR1C3	10:5887170-6728918_4
2156	6.1407e-116	1.75849e-111	3.49191e-05	0.999963	1.6345e-06	rs10906913	rs140764661	Falrg	RBM17	10:5887170-6728918_4
1016	1.03974e-05	1.71243e-06	0.843678	0.138934	0.0173754	rs10906913	rs139605182	Falrg	AKR1C4	10:5887170-6728918_4
2156	8.55268e-30	2.44919e-25	3.49191e-05	0.999962	2.58135e-06	rs10906913	rs6602278	Falrg	GDI2	10:5887170-6728918_4
2156	3.69555e-15	1.05828e-10	3.49191e-05	0.999964	1.12155e-06	rs10906913	rs12722497	Falrg	IL2RA	10:5887170-6728918_4
560	1.8342e-10	5.25248e-06	3.49192e-05	0.999959	9.74519e-07	rs10906913	rs61844519	Falrg	ITIH5	10:5887170-6728918_4
2141	0	0	0.625584	0.361896	0.0125203	rs41295131	rs8177683	Faid	IL15RA	10:5887170-6728918_5
756	3.60972e-12	1.33082e-12	0.692137	0.255123	0.0527405	rs41295131	rs76974615	Faid	AKR1C3	10:5887170-6728918_5
2141	1.08668e-111	6.2866e-112	0.617942	0.357463	0.0245952	rs41295131	rs140764661	Faid	RBM17	10:5887170-6728918_5
1008	7.60409e-06	3.78326e-06	0.617018	0.306909	0.0760612	rs41295131	rs139605182	Faid	AKR1C4	10:5887170-6728918_5
2141	1.53012e-25	8.85198e-26	0.624723	0.361397	0.0138799	rs41295131	rs6602278	Faid	GDI2	10:5887170-6728918_5
2141	6.42427e-11	3.71653e-11	0.607028	0.351132	0.0418401	rs41295131	rs12722497	Faid	IL2RA	10:5887170-6728918_5
560	4.99893e-06	1.06383e-07	0.951688	0.020225	0.0280817	rs41295131	rs61844519	Faid	ITIH5	10:5887170-6728918_5
2135	0	0	0.000741494	0.999245	1.33643e-05	rs947474	rs8177683	Faid	IL15RA	10:5887170-6728918_6
751	4.01171e-12	8.80959e-13	0.769215	0.168855	0.0619295	rs947474	rs76974615	Faid	AKR1C3	10:5887170-6728918_6
2135	1.30394e-114	1.7572e-111	0.000741483	0.999229	2.90734e-05	rs947474	rs140764661	Faid	RBM17	10:5887170-6728918_6
1001	8.77586e-06	2.60345e-06	0.712099	0.211174	0.0767154	rs947474	rs139605182	Faid	AKR1C4	10:5887170-6728918_6
2135	1.81613e-28	2.44743e-25	0.000741492	0.999242	1.64514e-05	rs947474	rs6602278	Faid	GDI2	10:5887170-6728918_6
2135	7.84708e-14	1.05748e-10	0.000741469	0.99921	4.8039e-05	rs947474	rs12722497	Faid	IL2RA	10:5887170-6728918_6
560	4.99786e-06	1.20129e-07	0.951484	0.0228444	0.0256663	rs947474	rs61844519	Faid	ITIH5	10:5887170-6728918_6
2137	0	0	0.348002	0.641126	0.0108719	rs35285258	rs8177683	Faid	IL15RA	10:5887170-6728918_7
754	2.05546e-12	2.95599e-12	0.394119	0.56675	0.0391315	rs35285258	rs76974615	Faid	AKR1C3	10:5887170-6728918_7
2137	6.04257e-112	1.11325e-111	0.343611	0.633024	0.0233655	rs35285258	rs140764661	Faid	RBM17	10:5887170-6728918_7
1004	4.27554e-06	7.56234e-06	0.34693	0.613591	0.0394679	rs35285258	rs139605182	Faid	AKR1C4	10:5887170-6728918_7
2137	8.54564e-26	1.5744e-25	0.348903	0.64279	0.00830665	rs35285258	rs6602278	Faid	GDI2	10:5887170-6728918_7
2137	3.69013e-11	6.79848e-11	0.34868	0.642377	0.00894278	rs35285258	rs12722497	Faid	IL2RA	10:5887170-6728918_7
560	4.99674e-06	1.06308e-07	0.951271	0.0202103	0.0285134	rs35285258	rs61844519	Faid	ITIH5	10:5887170-6728918_7
2151	0	0	0.0699744	0.929357	0.000668806	rs706778	rs8177683	Falrg	IL15RA	10:5887170-6728918_8
764	3.74677e-13	4.83092e-12	0.0718414	0.926291	0.00186784	rs706778	rs76974615	Falrg	AKR1C3	10:5887170-6728918_8
2151	1.21951e-112	1.61968e-111	0.0693473	0.92102	0.00963316	rs706778	rs140764661	Falrg	RBM17	10:5887170-6728918_8
1017	8.66365e-07	1.14426e-05	0.0702994	0.928485	0.00120286	rs706778	rs139605182	Falrg	AKR1C4	10:5887170-6728918_8
2151	1.7054e-26	2.26501e-25	0.0696286	0.924759	0.00561209	rs706778	rs6602278	Falrg	GDI2	10:5887170-6728918_8
2151	1.71499e-12	2.27774e-11	0.0162049	0.214454	0.769341	rs706778	rs12722497	Falrg	IL2RA	10:5887170-6728918_8
554	4.91802e-06	2.56698e-07	0.936286	0.0488549	0.0148544	rs706778	rs61844519	Falrg	ITIH5	10:5887170-6728918_8
1701	5.53534e-22	3.89441e-19	0.00141908	0.998399	0.000181944	rs568727	rs185455058	Faid	ITIH5	10:8095340-9897132_1
1892	5.63468e-186	3.96434e-183	0.00141898	0.998341	0.000240257	rs568727	rs111491692	Faid	ITIH2	10:8095340-9897132_1
514	6.20103e-25	7.20198e-21	3.2524e-06	0.0368107	0.963186	rs1250573	rs1972346	Fgut	SFTPD	10:81032532-81067040_1
696	1.31144e-08	0.00216151	6.05398e-06	0.997817	1.50664e-05	rs7068821	rs117002784	Faid	PTEN	10:90005048-90264140_1
696	2.01667e-08	0.00332388	5.93209e-06	0.977709	0.0189609	rs7068821	rs12247690	Faid	FAS	10:90005048-90264140_1
696	2.90146e-271	4.78219e-266	6.06718e-06	0.999994	3.79028e-07	rs7068821	rs2576155	Faid	LIPN	10:90005048-90264140_1
23	0.999012	0.000763195	0.000216219	1.57185e-07	7.99517e-06	rs76374648	rs75263677	Faid	TALDO1	11:1874221-2323029_1
1039	5.5058e-140	4.10478e-135	1.3413e-05	0.999986	3.84675e-07	rs76374648	rs55861089	Faid	CTSD	11:1874221-2323029_1
23	0.998997	0.000778642	0.000216215	1.60342e-07	8.18118e-06	rs3213223	rs75263677	Faid	TALDO1	11:1874221-2323029_2
23	0.999008	0.000767621	0.000216218	1.58092e-07	8.04626e-06	rs3741211	rs75263677	Faid	TALDO1	11:1874221-2323029_2
1039	7.33337e-140	4.10476e-135	1.78652e-05	0.999982	5.08771e-07	rs3213223	rs55861089	Faid	CTSD	11:1874221-2323029_2
1038	7.11408e-137	4.03166e-135	0.017331	0.982172	0.000496568	rs3741211	rs55861089	Faid	CTSD	11:1874221-2323029_2
23	0.999031	0.000744616	0.000216223	1.53301e-07	7.85772e-06	rs7111447	rs75263677	Faid	TALDO1	11:1874221-2323029_3
1041	2.60031e-143	4.10484e-135	6.33474e-09	1	1.75155e-10	rs7111447	rs55861089	Faid	CTSD	11:1874221-2323029_3
23	0.998991	0.000784242	0.000216214	1.61532e-07	8.20364e-06	rs3213229	rs75263677	Faid	TALDO1	11:1874221-2323029_4
1038	2.27773e-136	3.87047e-135	0.0554888	0.942903	0.00160864	rs3213229	rs55861089	Faid	CTSD	11:1874221-2323029_4
23	0.999021	0.000754472	0.000216221	1.55388e-07	7.90446e-06	rs11042962	rs75263677	Faid	TALDO1	11:1874221-2323029_5
1039	2.38256e-146	4.10484e-135	5.80428e-12	1	1.6548e-13	rs11042962	rs55861089	Faid	CTSD	11:1874221-2323029_5
23	0.998983	0.000792306	0.000216212	1.63189e-07	8.29148e-06	rs61871274	rs75263677	Faid	TALDO1	11:1874221-2323029_6
1038	1.00743e-135	3.06814e-135	0.245425	0.747439	0.00713633	rs61871274	rs55861089	Faid	CTSD	11:1874221-2323029_6
23	0.99903	0.000746093	0.000216223	1.53632e-07	7.84726e-06	rs7946543	rs75263677	Faid	TALDO1	11:1874221-2323029_7
1050	4.24141e-140	4.10479e-135	1.03327e-05	0.999989	2.88453e-07	rs7946543	rs55861089	Faid	CTSD	11:1874221-2323029_7
633	2.41563e-163	4.36024e-161	0.00550553	0.993755	0.000739859	rs7512552	rs79427717	Falrg	BOLA1	1:150255587-150493925_1
346	2.00298e-22	2.23299e-20	0.00888755	0.99081	0.000302873	rs7512552	rs150697497	Falrg	PSMB4	1:150255587-150493925_1
633	0	0	0.00550598	0.993837	0.000656597	rs7512552	rs72696880	Falrg	CTSS	1:150255587-150493925_1
633	0	0	9.53362e-05	0.0162246	0.98368	rs7512552	rs35987241	Falrg	ECM1	1:150255587-150493925_1
923	3.53061e-31	1.0871e-28	0.00323699	0.996691	7.22298e-05	rs191318	rs61881485	Falrg	FJX1	11:36325764-36530644_1
944	1.7805e-34	1.09071e-28	1.63242e-06	0.999998	3.73612e-08	rs74688172	rs61881485	Falrg	FJX1	11:36325764-36530644_2
385	6.19591e-09	0.00121683	5.08557e-06	0.998768	1.02304e-05	rs663743	rs4672	Faid	FKBP2	11:64012910-64141771_1
620	9.8301e-118	1.06828e-109	9.20178e-09	1	2.87447e-10	rs479844	rs72930984	Falrg	EIF1AD	11:65401336-65681965_1
620	2.39025e-79	2.5976e-71	9.20178e-09	1	2.86204e-10	rs479844	rs72928860	Falrg	CST6	11:65401336-65681965_1
600	2.65316e-21	2.88331e-13	9.20177e-09	1	2.39785e-07	rs479844	rs509206	Falrg	CTSF	11:65401336-65681965_1
622	8.24618e-110	2.22287e-110	0.77191	0.208059	0.0200311	rs35461885	rs72930984	Falrg	EIF1AD	11:65401336-65681965_3
622	2.0057e-71	5.40664e-72	0.772135	0.20812	0.0197445	rs35461885	rs72928860	Falrg	CST6	11:65401336-65681965_3
602	2.26579e-13	5.96815e-14	0.785828	0.206982	0.00719031	rs35461885	rs509206	Falrg	CTSF	11:65401336-65681965_3
1338	7.4759e-19	7.78096e-06	9.60786e-14	0.999992	4.95548e-07	rs61893460	rs1320646	Fgut	LRRC32	11:75908131-76421797_1
1329	1.23229e-14	1.04069e-05	1.18409e-09	0.999989	2.54833e-07	rs7936070	rs1320646	Falrg	LRRC32	11:75908131-76421797_1
1320	9.16551e-09	1.03976e-05	0.000880702	0.999093	1.57861e-05	rs61894547	rs1320646	Falrg	LRRC32	11:75908131-76421797_2
1321	5.86838e-08	1.03471e-05	0.00563885	0.99424	0.000110306	rs75136206	rs1320646	Falrg	LRRC32	11:75908131-76421797_3
1321	2.25352e-09	5.62247e-08	0.000289618	0.0062324	0.993478	rs11236813	rs1320646	Falrg	LRRC32	11:75908131-76421797_4
1320	6.83516e-06	3.45033e-06	0.656782	0.331527	0.0116813	rs75833297	rs1320646	Falrg	LRRC32	11:75908131-76421797_8
1324	3.01262e-06	7.32989e-06	0.289479	0.704314	0.00619699	rs2508744	rs1320646	Falrg	LRRC32	11:75908131-76421797_9
674	6.55481e-07	0.863083	9.95178e-08	0.131031	0.0058853	rs11217066	rs184721276	Falrg	CBL	11:118486110-118765688_1
674	5.13922e-07	0.67669	2.20949e-07	0.290894	0.0324148	rs11217066	rs145903230	Falrg	C1QTNF5	11:118486110-118765688_1
483	3.33449e-163	5.0521e-161	0.00655496	0.993143	0.000301872	rs1336900	rs72700813	Fgut	BOLA1	1:150554458-150950561_1
692	2.46874e-50	3.82522e-48	0.00641047	0.993279	0.000310786	rs1336900	rs139268043	Fgut	PSMB4	1:150554458-150950561_1
692	0	0	0.00641115	0.993383	0.000205685	rs1336900	rs141935877	Fgut	CTSS	1:150554458-150950561_1
692	0	0	0.00630963	0.977637	0.016053	rs1336900	rs12042579	Fgut	ECM1	1:150554458-150950561_1
2284	5.16067e-100	1.05344e-94	4.89884e-06	0.999995	1.28782e-07	rs137980689	rs4548696	Fgut	CNTN1	12:40352332-41035349_4
47	7.43868e-16	1.21172e-06	6.13883e-10	0.99998	1.91724e-05	rs2456973	rs14483	Faid	STAT6	12:56364321-56518408_1
47	2.62317e-12	1.21171e-06	2.16479e-06	0.999976	2.08969e-05	rs1701704	rs14483	Falrg	STAT6	12:56364321-56518408_1
196	8.61299e-85	2.60159e-69	3.31066e-16	1	1.23459e-16	rs2456973	rs78865465	Faid	APOF	12:56364321-56518408_1
196	3.6039e-78	2.60159e-69	1.38527e-09	1	2.67414e-10	rs1701704	rs78865465	Falrg	APOF	12:56364321-56518408_1
196	1.74082e-46	5.25822e-31	3.30946e-16	0.999637	0.00036253	rs2456973	rs2292238	Faid	ERBB3	12:56364321-56518408_1
196	5.84917e-40	4.22241e-31	1.11198e-09	0.802523	0.197477	rs1701704	rs2292238	Falrg	ERBB3	12:56364321-56518408_1
196	1.12263e-30	3.39096e-15	3.31066e-16	1	5.95758e-17	rs2456973	rs140374068	Faid	MMP19	12:56364321-56518408_1
196	4.69739e-24	3.39096e-15	1.38527e-09	1	5.87374e-11	rs1701704	rs140374068	Falrg	MMP19	12:56364321-56518408_1
196	2.74029e-198	8.27715e-183	3.31066e-16	1	7.80071e-17	rs2456973	rs2069398	Faid	PMEL	12:56364321-56518408_1
196	1.14661e-191	8.27715e-183	1.38527e-09	1	2.09946e-11	rs1701704	rs2069398	Falrg	PMEL	12:56364321-56518408_1
511	2.329e-28	6.121e-25	0.000380344	0.999607	1.31224e-05	rs3024971	rs555380954	Falrg	STAT6	12:57176089-57566292_1
511	9.92428e-21	2.60826e-17	0.000380344	0.999606	1.39473e-05	rs3024971	rs144947785	Falrg	APOF	12:57176089-57566292_1
511	7.06494e-09	1.85678e-05	2.65002e-05	0.0687156	0.931239	rs3024971	rs567774843	Falrg	ARHGEF25	12:57176089-57566292_1
511	0	0	0.000375547	0.986986	0.0126383	rs3024971	rs74808980	Falrg	INHBC	12:57176089-57566292_1
119	2.61957e-06	3.86628e-07	0.862891	0.127346	0.00976039	rs3024971	rs10459247	Falrg	MMP19	12:57176089-57566292_1
239	3.78271e-05	0.00389048	0.0095903	0.986352	0.000129677	rs3024971	rs113236437	Falrg	PMEL	12:57176089-57566292_1
929	1.81803e-14	1.71374e-06	1.06085e-08	0.999998	9.86549e-09	rs4913395	rs139977220	Fgut	IL22	12:68466262-68746897_1
183	4.08435e-07	1.06418e-08	0.859572	0.022278	0.11815	rs4913395	rs117502281	Fgut	LYZ	12:68466262-68746897_1
931	9.70363e-09	1.70363e-06	0.00566223	0.994096	0.00023982	rs7971484	rs139977220	Fgut	IL22	12:68466262-68746897_3
183	4.03927e-07	1.25792e-08	0.850085	0.02635	0.123565	rs7971484	rs117502281	Fgut	LYZ	12:68466262-68746897_3
649	0	0	1.96005e-06	0.999998	9.78508e-08	rs3912399	rs115651556	Falrg	PLXNC1	12:94546413-94615091_1
490	0.00216752	0.609475	0.000541369	0.151989	0.235827	rs3184504	rs140805329	Fgut	SDSL	12:110398145-113235274_1
490	0.0104692	0.1458	0.00261484	0.0356102	0.805506	rs3184504	rs140805329	Faid	SDSL	12:110398145-113235274_1
769	1.6504e-10	7.87055e-12	0.899272	0.0428272	0.0579013	rs3184504	rs73191841	Fgut	MMAB	12:110398145-113235274_1
769	7.36897e-11	4.41084e-11	0.40152	0.239979	0.358501	rs3184504	rs73191841	Faid	MMAB	12:110398145-113235274_1
1920	2.32741e-21	1.7037e-17	0.000136579	0.999783	8.06642e-05	rs3184504	rs10849939	Fgut	ALDH2	12:110398145-113235274_1
1919	4.30265e-21	1.70216e-17	0.000252492	0.998877	0.000870252	rs3184504	rs10849939	Faid	ALDH2	12:110398145-113235274_1
490	0.0621396	0.709962	0.0155203	0.177288	0.0350895	rs10744775	rs140805329	Faid	SDSL	12:110398145-113235274_2
769	9.39731e-11	4.23141e-11	0.512041	0.230303	0.257656	rs10744775	rs73191841	Faid	MMAB	12:110398145-113235274_2
1914	6.00886e-20	1.43605e-17	0.00352618	0.842565	0.153909	rs10744775	rs10849939	Faid	ALDH2	12:110398145-113235274_2
490	0.603951	0.150574	0.150845	0.0375509	0.0570784	rs7135514	rs140805329	Faid	SDSL	12:110398145-113235274_3
769	9.53942e-11	6.45535e-11	0.519784	0.35161	0.128606	rs7135514	rs73191841	Faid	MMAB	12:110398145-113235274_3
1914	8.0382e-18	8.00447e-18	0.471706	0.469668	0.0586261	rs7135514	rs10849939	Faid	ALDH2	12:110398145-113235274_3
275	0.0160667	0.0637081	0.184518	0.731654	0.00405316	rs3795310	rs146020164	Falrg	CLSTN1	1:8373208-8917212_1
951	0	0	0.0056726	0.994018	0.000309009	rs3795310	rs2274328	Falrg	CA6	1:8373208-8917212_1
848	1.82349e-27	3.19529e-25	0.00565589	0.991075	0.00326939	rs3795310	rs150786006	Falrg	H6PD	1:8373208-8917212_1
1980	2.25755e-05	1.92763e-05	0.125259	0.106185	0.768514	rs821429	rs141738509	Falrg	PGLYRP3	1:151539293-153500208_1
1077	1.60345e-14	1.29664e-14	0.542448	0.438636	0.0189162	rs821429	rs9700928	Falrg	CREB3L4	1:151539293-153500208_1
1592	1.72511e-21	1.41685e-21	0.532549	0.43736	0.0300911	rs821429	rs75282796	Falrg	S100A2	1:151539293-153500208_1
1671	4.18583e-19	3.46928e-19	0.532191	0.441061	0.0267481	rs821429	rs146161869	Falrg	S100A6	1:151539293-153500208_1
1640	5.92523e-22	4.89511e-22	0.532772	0.440121	0.0271078	rs821429	rs41265162	Falrg	S100A4	1:151539293-153500208_1
219	1.58123e-66	5.9778e-67	0.718668	0.271682	0.0096506	rs821429	rs9793310	Falrg	IL6R	1:151539293-153500208_1
2795	1.83795e-21	9.66514e-22	0.614979	0.323334	0.0616874	rs821429	rs10494275	Falrg	CRNN	1:151539293-153500208_1
1570	2.2484e-22	1.84281e-22	0.538312	0.441186	0.0205019	rs821429	rs9330298	Falrg	S100A14	1:151539293-153500208_1
1570	2.65559e-106	2.17655e-106	0.540701	0.443148	0.0161506	rs821429	rs9726753	Falrg	S100A16	1:151539293-153500208_1
1134	0	0	0.896975	0.0581934	0.0448319	rs821429	rs11583968	Falrg	PSMB4	1:151539293-153500208_1
275	1.7768e-56	3.01309e-58	0.946076	0.0160056	0.0379188	rs821429	rs190835956	Falrg	CTSS	1:151539293-153500208_1
30	3.16238e-11	2.66481e-14	0.960824	0.000771243	0.0384046	rs821429	rs114940305	Falrg	ECM1	1:151539293-153500208_1
1906	0.00673146	0.00569227	0.532241	0.450069	0.00526647	rs821429	rs3014874	Falrg	S100A9	1:151539293-153500208_1
1896	9.83584e-109	8.30166e-109	0.539465	0.455315	0.00522044	rs821429	rs3014874	Falrg	S100A12	1:151539293-153500208_1
1792	0	0	0.195009	0.162514	0.642477	rs821429	rs821429	Falrg	S100A7	1:151539293-153500208_1
1980	1.06143e-06	0.00017914	0.00588839	0.993799	0.000132485	rs61812715	rs141738509	Falrg	PGLYRP3	1:151539293-153500208_2
1076	9.28552e-16	2.86044e-14	0.0314129	0.967686	0.000901078	rs61812715	rs9700928	Falrg	CREB3L4	1:151539293-153500208_2
1592	1.90911e-23	3.21919e-21	0.00589352	0.99378	0.000326116	rs61812715	rs75282796	Falrg	S100A2	1:151539293-153500208_2
1671	4.63541e-21	7.81666e-19	0.00589351	0.993818	0.000288958	rs61812715	rs146161869	Falrg	S100A6	1:151539293-153500208_2
1640	6.55454e-24	1.10527e-21	0.00589357	0.993813	0.000293306	rs61812715	rs41265162	Falrg	S100A4	1:151539293-153500208_2
219	2.15199e-66	2.19891e-68	0.978081	0.00998213	0.011937	rs61812715	rs9793310	Falrg	IL6R	1:151539293-153500208_2
2795	1.75737e-23	2.97015e-21	0.00588015	0.993811	0.00030885	rs61812715	rs10494275	Falrg	CRNN	1:151539293-153500208_2
1570	2.46196e-24	4.15137e-22	0.00589444	0.993922	0.000183474	rs61812715	rs9330298	Falrg	S100A14	1:151539293-153500208_2
1570	2.8951e-108	4.88172e-106	0.00589466	0.993959	0.00014668	rs61812715	rs9726753	Falrg	S100A16	1:151539293-153500208_2
1134	0	0	0.765192	0.196823	0.0379855	rs61812715	rs11583968	Falrg	PSMB4	1:151539293-153500208_2
275	1.77837e-56	2.95348e-58	0.946914	0.0156887	0.0373974	rs61812715	rs190835956	Falrg	CTSS	1:151539293-153500208_2
30	3.16081e-11	2.71772e-14	0.960349	0.00078686	0.0388641	rs61812715	rs114940305	Falrg	ECM1	1:151539293-153500208_2
1906	7.3541e-05	0.0124113	0.00581471	0.981333	0.000367382	rs61812715	rs3014874	Falrg	S100A9	1:151539293-153500208_2
1896	1.07391e-110	1.81241e-108	0.00589008	0.994049	6.11931e-05	rs61812715	rs3014874	Falrg	S100A12	1:151539293-153500208_2
1792	0	0	0.00588974	0.993967	0.000143084	rs61812715	rs821429	Falrg	S100A7	1:151539293-153500208_2
1980	7.75688e-05	0.000100985	0.430322	0.560217	0.00928259	rs72696990	rs141738509	Falrg	PGLYRP3	1:151539293-153500208_4
1980	9.5069e-05	8.30078e-05	0.527406	0.460483	0.0119322	rs1933064	rs141738509	Falrg	PGLYRP3	1:151539293-153500208_4
1076	2.80936e-14	8.79547e-16	0.950407	0.0297352	0.0198577	rs72696990	rs9700928	Falrg	CREB3L4	1:151539293-153500208_4
1076	2.79196e-14	8.07224e-16	0.944519	0.0272802	0.0282004	rs1933064	rs9700928	Falrg	CREB3L4	1:151539293-153500208_4
1591	2.95473e-21	1.26386e-22	0.912139	0.0389671	0.0488936	rs72696990	rs75282796	Falrg	S100A2	1:151539293-153500208_4
1591	2.97e-21	1.19888e-22	0.916855	0.0369639	0.0461812	rs1933064	rs75282796	Falrg	S100A2	1:151539293-153500208_4
1670	7.19229e-19	3.32282e-20	0.914435	0.0422032	0.0433619	rs72696990	rs146161869	Falrg	S100A6	1:151539293-153500208_4
1670	7.22825e-19	3.12472e-20	0.919007	0.0396867	0.0413061	rs1933064	rs146161869	Falrg	S100A6	1:151539293-153500208_4
1639	1.01765e-21	4.54735e-23	0.915031	0.0408437	0.0441255	rs72696990	rs41265162	Falrg	S100A4	1:151539293-153500208_4
1639	1.02288e-21	4.27626e-23	0.919733	0.0384084	0.0418582	rs1933064	rs41265162	Falrg	S100A4	1:151539293-153500208_4
219	2.15587e-66	2.17605e-68	0.979842	0.00987989	0.0102782	rs72696990	rs9793310	Falrg	IL6R	1:151539293-153500208_4
219	2.15306e-66	2.02605e-68	0.978566	0.00919618	0.0122375	rs1933064	rs9793310	Falrg	IL6R	1:151539293-153500208_4
2797	6.83947e-22	2.26433e-21	0.228849	0.757631	0.0135204	rs72696990	rs10494275	Falrg	CRNN	1:151539293-153500208_4
2795	1.50708e-21	1.4619e-21	0.504269	0.489146	0.00658486	rs1933064	rs10494275	Falrg	CRNN	1:151539293-153500208_4
1569	3.92541e-22	1.63545e-23	0.939822	0.039135	0.0210429	rs72696990	rs9330298	Falrg	S100A14	1:151539293-153500208_4
1569	3.89875e-22	1.51828e-23	0.93344	0.0363206	0.0302396	rs1933064	rs9330298	Falrg	S100A14	1:151539293-153500208_4
1569	4.63261e-106	1.9301e-107	0.943238	0.0392809	0.0174813	rs72696990	rs9726753	Falrg	S100A16	1:151539293-153500208_4
1569	4.61203e-106	1.79605e-107	0.939047	0.0365447	0.024408	rs1933064	rs9726753	Falrg	S100A16	1:151539293-153500208_4
1137	0	0	0.233888	0.761646	0.00446628	rs72696990	rs11583968	Falrg	PSMB4	1:151539293-153500208_4
1135	0	0	0.507703	0.469653	0.022644	rs1933064	rs11583968	Falrg	PSMB4	1:151539293-153500208_4
275	1.79292e-56	1.63096e-58	0.95466	0.00864754	0.0366922	rs72696990	rs190835956	Falrg	CTSS	1:151539293-153500208_4
275	1.78891e-56	2.48818e-58	0.952525	0.0132144	0.0342603	rs1933064	rs190835956	Falrg	CTSS	1:151539293-153500208_4
30	3.23076e-11	1.74424e-14	0.981599	0.000512064	0.0178885	rs72696990	rs114940305	Falrg	ECM1	1:151539293-153500208_4
30	3.15625e-11	2.6056e-14	0.958963	0.000751374	0.0402855	rs1933064	rs114940305	Falrg	ECM1	1:151539293-153500208_4
1905	0.0115727	0.00078723	0.915027	0.062234	0.0103793	rs72696990	rs3014874	Falrg	S100A9	1:151539293-153500208_4
1905	0.0117151	0.000642055	0.926287	0.0507551	0.0106011	rs1933064	rs3014874	Falrg	S100A9	1:151539293-153500208_4
1895	1.69043e-108	1.13429e-109	0.927149	0.0622013	0.0106492	rs72696990	rs3014874	Falrg	S100A12	1:151539293-153500208_4
1895	1.71001e-108	9.34424e-110	0.937885	0.0512393	0.0108756	rs1933064	rs3014874	Falrg	S100A12	1:151539293-153500208_4
1791	0	0	0.91963	0.0575681	0.0228016	rs72696990	rs821429	Falrg	S100A7	1:151539293-153500208_4
1791	0	0	0.931637	0.0446956	0.0236676	rs1933064	rs821429	Falrg	S100A7	1:151539293-153500208_4
1985	0.000153245	2.07542e-05	0.850269	0.115119	0.0344379	rs949969	rs141738509	Fgut	PGLYRP3	1:151539293-153500208_5
1077	2.76518e-14	1.21573e-15	0.93546	0.0411048	0.0234347	rs949969	rs9700928	Fgut	CREB3L4	1:151539293-153500208_5
1594	2.78793e-21	3.14317e-22	0.860649	0.0969887	0.0423624	rs949969	rs75282796	Fgut	S100A2	1:151539293-153500208_5
1673	6.75911e-19	8.16086e-20	0.85936	0.103721	0.0369192	rs949969	rs146161869	Fgut	S100A6	1:151539293-153500208_5
1642	9.58144e-22	1.12142e-22	0.861523	0.100796	0.0376814	rs949969	rs41265162	Fgut	S100A4	1:151539293-153500208_5
219	2.12031e-66	2.05181e-68	0.963682	0.00929845	0.0270193	rs949969	rs9793310	Fgut	IL6R	1:151539293-153500208_5
2815	4.23574e-25	2.9882e-21	0.000141728	0.99985	8.27467e-06	rs949969	rs10494275	Fgut	CRNN	1:151539293-153500208_5
1572	3.68097e-22	4.04953e-23	0.881299	0.0969321	0.0217689	rs949969	rs9330298	Fgut	S100A14	1:151539293-153500208_5
1572	4.32458e-106	4.75757e-107	0.88052	0.0968455	0.0226344	rs949969	rs9726753	Fgut	S100A16	1:151539293-153500208_5
1151	0	0	0.000141731	0.999855	3.32329e-06	rs949969	rs11583968	Fgut	PSMB4	1:151539293-153500208_5
295	1.3013e-56	3.10259e-57	0.692892	0.165059	0.142049	rs949969	rs190835956	Fgut	CTSS	1:151539293-153500208_5
31	3.11558e-11	4.18986e-14	0.946607	0.00122083	0.0521725	rs949969	rs114940305	Fgut	ECM1	1:151539293-153500208_5
1909	0.0107784	0.00142817	0.852225	0.112899	0.0226696	rs949969	rs3014874	Fgut	S100A9	1:151539293-153500208_5
1899	1.57365e-108	2.07756e-109	0.863095	0.113925	0.0229806	rs949969	rs3014874	Fgut	S100A12	1:151539293-153500208_5
1795	0	0	0.857201	0.109131	0.0336683	rs949969	rs821429	Fgut	S100A7	1:151539293-153500208_5
1985	0.00014872	2.48992e-05	0.825165	0.138115	0.0365466	rs12036145	rs141738509	Fgut	PGLYRP3	1:151539293-153500208_6
1077	2.75281e-14	1.32949e-15	0.931274	0.0449528	0.023773	rs12036145	rs9700928	Fgut	CREB3L4	1:151539293-153500208_6
1594	2.69708e-21	4.0657e-22	0.832603	0.125468	0.0419289	rs12036145	rs75282796	Fgut	S100A2	1:151539293-153500208_6
1673	6.56788e-19	1.01144e-19	0.835047	0.128559	0.0363939	rs12036145	rs146161869	Fgut	S100A6	1:151539293-153500208_6
1642	9.29163e-22	1.41826e-22	0.835464	0.127487	0.0370495	rs12036145	rs41265162	Fgut	S100A4	1:151539293-153500208_6
219	2.12009e-66	2.15277e-68	0.963582	0.00975766	0.0266606	rs12036145	rs9793310	Fgut	IL6R	1:151539293-153500208_6
2820	1.13566e-21	1.77484e-21	0.379993	0.593836	0.0261704	rs12036145	rs10494275	Fgut	CRNN	1:151539293-153500208_6
1572	3.5643e-22	5.2249e-23	0.853365	0.125073	0.0215618	rs12036145	rs9330298	Fgut	S100A14	1:151539293-153500208_6
1572	4.18807e-106	6.13928e-107	0.852726	0.124979	0.0222954	rs12036145	rs9726753	Fgut	S100A16	1:151539293-153500208_6
1156	0	0	0.410682	0.579007	0.010311	rs12036145	rs11583968	Fgut	PSMB4	1:151539293-153500208_6
295	1.58472e-56	9.20091e-58	0.843799	0.0488839	0.107317	rs12036145	rs190835956	Fgut	CTSS	1:151539293-153500208_6
31	3.04745e-11	3.69434e-14	0.925907	0.00104941	0.0730441	rs12036145	rs114940305	Fgut	ECM1	1:151539293-153500208_6
1909	0.0104956	0.00172454	0.829864	0.136333	0.0215823	rs12036145	rs3014874	Fgut	S100A9	1:151539293-153500208_6
1899	1.53247e-108	2.50928e-109	0.840512	0.137604	0.0218837	rs12036145	rs3014874	Fgut	S100A12	1:151539293-153500208_6
1795	0	0	0.834616	0.132746	0.0326376	rs12036145	rs821429	Fgut	S100A7	1:151539293-153500208_6
1979	0.000159307	1.71925e-05	0.883775	0.0953569	0.0206914	rs12758387	rs141738509	Falrg	PGLYRP3	1:151539293-153500208_7
1076	2.7775e-14	9.41926e-16	0.939628	0.0318368	0.0285349	rs12758387	rs9700928	Falrg	CREB3L4	1:151539293-153500208_7
1591	2.96511e-21	1.35639e-22	0.915345	0.0418297	0.0428256	rs12758387	rs75282796	Falrg	S100A2	1:151539293-153500208_7
1670	7.19055e-19	3.73115e-20	0.914214	0.0473998	0.038386	rs12758387	rs146161869	Falrg	S100A6	1:151539293-153500208_7
1639	1.01834e-21	5.05768e-23	0.915646	0.0454376	0.0389167	rs12758387	rs41265162	Falrg	S100A4	1:151539293-153500208_7
219	2.15082e-66	2.1887e-68	0.977547	0.00993514	0.0125184	rs12758387	rs9793310	Falrg	IL6R	1:151539293-153500208_7
2813	1.50126e-22	2.80236e-21	0.0502323	0.937656	0.0121113	rs12758387	rs10494275	Falrg	CRNN	1:151539293-153500208_7
1569	3.87633e-22	1.72954e-23	0.928072	0.041378	0.0305496	rs12758387	rs9330298	Falrg	S100A14	1:151539293-153500208_7
1569	4.58576e-106	2.04606e-107	0.933699	0.0416349	0.0246664	rs12758387	rs9726753	Falrg	S100A16	1:151539293-153500208_7
1153	0	0	0.0508718	0.946817	0.00231148	rs12758387	rs11583968	Falrg	PSMB4	1:151539293-153500208_7
294	1.13254e-57	1.76077e-56	0.0603032	0.937539	0.00215766	rs12758387	rs190835956	Falrg	CTSS	1:151539293-153500208_7
30	3.15921e-11	2.34854e-14	0.959862	0.000674091	0.0394637	rs12758387	rs114940305	Falrg	ECM1	1:151539293-153500208_7
1905	0.0114442	0.00092169	0.904868	0.0728659	0.00990042	rs12758387	rs3014874	Falrg	S100A9	1:151539293-153500208_7
1895	1.67602e-108	1.28731e-109	0.919243	0.070595	0.0101618	rs12758387	rs3014874	Falrg	S100A12	1:151539293-153500208_7
1791	0	0	0.919926	0.0567688	0.0233049	rs12758387	rs821429	Falrg	S100A7	1:151539293-153500208_7
1980	1.07643e-05	0.000169182	0.0597164	0.938554	0.00155007	rs12144049	rs141738509	Falrg	PGLYRP3	1:151539293-153500208_8
1076	2.78349e-14	9.66362e-16	0.941654	0.0326664	0.0256799	rs12144049	rs9700928	Falrg	CREB3L4	1:151539293-153500208_8
1591	2.95032e-21	1.41264e-22	0.91078	0.0435634	0.0456571	rs12144049	rs75282796	Falrg	S100A2	1:151539293-153500208_8
1670	1.7333e-19	6.05357e-19	0.220374	0.769647	0.00997872	rs12144049	rs146161869	Falrg	S100A6	1:151539293-153500208_8
1639	3.01195e-22	7.97149e-22	0.270822	0.716751	0.0124275	rs12144049	rs41265162	Falrg	S100A4	1:151539293-153500208_8
219	2.15437e-66	1.97927e-68	0.979162	0.00898392	0.011854	rs12144049	rs9793310	Falrg	IL6R	1:151539293-153500208_8
2795	1.63076e-22	2.58229e-21	0.0545653	0.863951	0.0814834	rs12144049	rs10494275	Falrg	CRNN	1:151539293-153500208_8
1569	3.8814e-22	1.80943e-23	0.929286	0.0432941	0.0274202	rs12144049	rs9330298	Falrg	S100A14	1:151539293-153500208_8
1569	4.58835e-106	2.139e-107	0.934227	0.0435296	0.0222435	rs12144049	rs9726753	Falrg	S100A16	1:151539293-153500208_8
1134	0	0	0.790284	0.169904	0.0398121	rs12144049	rs11583968	Falrg	PSMB4	1:151539293-153500208_8
275	1.77291e-56	2.99718e-58	0.944007	0.0159187	0.0400746	rs12144049	rs190835956	Falrg	CTSS	1:151539293-153500208_8
30	3.15833e-11	2.73264e-14	0.959595	0.000790642	0.0396142	rs12144049	rs114940305	Falrg	ECM1	1:151539293-153500208_8
1906	0.000747819	0.011732	0.0591282	0.927616	0.000775566	rs12144049	rs3014874	Falrg	S100A9	1:151539293-153500208_8
1896	1.09283e-109	1.71268e-108	0.0599382	0.939349	0.000712712	rs12144049	rs3014874	Falrg	S100A12	1:151539293-153500208_8
1792	0	0	0.0641472	0.93428	0.0015727	rs12144049	rs821429	Falrg	S100A7	1:151539293-153500208_8
1531	1.94963e-09	0.00019333	1.00824e-05	0.999794	2.13881e-06	rs2010648	rs66496703	Falrg	CFL2	14:35399035-35886955_1
1531	0	0	1.00844e-05	0.99999	1.9781e-07	rs2010648	rs6571690	Falrg	FAM177A1	14:35399035-35886955_1
1455	8.59627e-35	1.08582e-29	7.91678e-06	0.999992	3.28665e-07	rs2104047	rs743128	Faid	GALNT16	14:68727506-69315016_1
1450	7.71628e-33	1.08505e-29	0.000710635	0.999279	1.03793e-05	rs3784099	rs743128	Falrg	GALNT16	14:68727506-69315016_1
1444	4.10528e-31	1.04429e-29	0.0378078	0.961743	0.00044897	rs75180610	rs743128	Falrg	GALNT16	14:68727506-69315016_2
1455	6.16567e-33	1.0852e-29	0.000567831	0.99942	1.16748e-05	rs17835647	rs743128	Fgut	GALNT16	14:68727506-69315016_3
1444	5.92305e-36	1.08583e-29	5.45486e-07	0.999999	1.7321e-08	rs17106304	rs743128	Faid	GALNT16	14:68727506-69315016_4
425	0	0	0.000150195	0.999767	8.3121e-05	rs56994090	rs12432955	Faid	DLK1	14:101299000-101323546_1
498	6.89691e-14	1.25947e-06	5.47604e-08	0.999998	4.94525e-07	rs4129267	rs12083537	Falrg	CREB3L4	1:154396203-154555733_1
340	1.21537e-16	2.21944e-09	5.47605e-08	1	8.12142e-09	rs4129267	rs185298684	Falrg	S100A6	1:154396203-154555733_1
498	0	0	3.46556e-10	0.00533391	0.994666	rs4129267	rs11265611	Falrg	IL6R	1:154396203-154555733_1
436	1.45235e-11	0.000265219	2.47292e-08	0.45104	0.548694	rs4129267	rs7536152	Falrg	S100A16	1:154396203-154555733_1
80	0.0102346	0.000279209	0.940386	0.025631	0.0234693	rs4129267	rs185298684	Falrg	S100A12	1:154396203-154555733_1
205	0	0	5.47605e-08	1	1.65565e-09	rs4129267	rs115200978	Falrg	S100A7	1:154396203-154555733_1
498	4.76036e-08	0.869304	3.89139e-09	0.0710023	0.0596933	rs4129267	rs536201124	Falrg	THBS3	1:154396203-154555733_1
868	9.05461e-14	3.62204e-12	0.00275844	0.109456	0.887786	rs1942	rs316617	Falrg	ITPKA	15:41254203-41794454_1
868	4.31852e-29	1.7275e-27	0.0243636	0.974596	0.00104051	rs1942	rs56097374	Falrg	DNAJC17	15:41254203-41794454_1
663	5.18683e-08	1.36431e-06	0.0364	0.957437	0.00616151	rs1942	rs533114310	Falrg	IVD	15:41254203-41794454_1
868	1.74107e-31	6.96466e-30	0.0243737	0.975	0.000626416	rs1942	rs2588323	Falrg	TYRO3	15:41254203-41794454_1
868	1.00747e-09	4.0301e-08	0.0243833	0.975384	0.000232713	rs1942	rs12915860	Falrg	SPINT1	15:41254203-41794454_1
868	1.22407e-07	4.89655e-06	0.0243724	0.97495	0.000672306	rs1942	rs35748882	Falrg	DLL4	15:41254203-41794454_1
458	4.9418e-130	1.75092e-128	0.0274015	0.970855	0.00174366	rs7170107	rs9783719	Faid	GLCE	15:69964858-70048984_1
503	1.57156e-130	1.78683e-128	0.00871401	0.990767	0.000518611	rs77472938	rs9783719	Faid	GLCE	15:69964858-70048984_2
410	7.4609e-05	0.132799	0.000485969	0.864991	0.00164943	rs34843303	rs149704607	Faid	MTHFS	15:79121776-79239719_1
556	0	0	2.49616e-06	0.00344704	0.99655	rs34843303	rs112348856	Faid	CTSH	15:79121776-79239719_1
620	7.59801e-16	2.40432e-13	0.00314958	0.996654	0.000196212	rs12411216	rs76977753	Fgut	PMVK	1:155033308-155960185_3
728	4.53074e-08	1.4363e-05	0.00312395	0.990323	0.00653842	rs12411216	rs67333363	Fgut	EFNA3	1:155033308-155960185_3
364	7.64421e-38	2.32447e-35	0.00327639	0.996292	0.000431517	rs12411216	rs11582489	Fgut	IL6R	1:155033308-155960185_3
730	3.65037e-51	1.15721e-48	0.00314325	0.996448	0.000409132	rs12411216	rs77350683	Fgut	PKLR	1:155033308-155960185_3
552	2.99757e-09	9.18816e-07	0.00325087	0.996456	0.000291792	rs12411216	rs74593044	Fgut	SEMA4A	1:155033308-155960185_3
730	7.17299e-13	2.27393e-10	0.00314099	0.995731	0.00112781	rs12411216	rs71628688	Fgut	SYT11	1:155033308-155960185_3
153	1.97515e-05	2.7243e-05	0.378782	0.522348	0.0988232	rs12411216	rs114346493	Fgut	PEAR1	1:155033308-155960185_3
730	6.76174e-28	2.14355e-25	0.00314219	0.996113	0.000744986	rs12411216	rs72704117	Fgut	THBS3	1:155033308-155960185_3
1872	0.0103557	0.000995457	0.866814	0.0832855	0.0385498	rs12922863	rs78083064	Fgut	TNFRSF17	16:11006011-11751015_1
1893	8.60109e-05	0.0117173	0.00719765	0.980536	0.000463522	rs12925474	rs78083064	Falrg	TNFRSF17	16:11006011-11751015_10
1892	0.00771642	0.00364951	0.645803	0.305398	0.0374337	rs7206912	rs78083064	Falrg	TNFRSF17	16:11006011-11751015_11
1889	0.000403889	0.0113762	0.0338076	0.952242	0.00217052	rs416603	rs78083064	Fgut	TNFRSF17	16:11006011-11751015_2
1880	8.01265e-05	0.0117202	0.00670693	0.981029	0.00046331	rs13335254	rs78083064	Fgut	TNFRSF17	16:11006011-11751015_3
1873	9.25982e-15	0.006176	7.75089e-13	0.516482	0.477342	rs34306440	rs78083064	Faid	TNFRSF17	16:11006011-11751015_4
1897	4.07281e-09	0.0118062	3.40799e-07	0.987903	0.000290299	rs12928968	rs78083064	Faid	TNFRSF17	16:11006011-11751015_5
1893	9.6054e-05	0.00702494	0.00803936	0.587564	0.397276	rs2110605	rs78083064	Falrg	TNFRSF17	16:11006011-11751015_9
754	1.07031e-42	1.30876e-43	0.854477	0.104443	0.0410797	rs7500958	rs13333079	Fgut	CBLN1	16:49926035-51083636_1
754	1.07852e-42	1.19897e-43	0.861031	0.0956758	0.0432929	rs9934775	rs13333079	Fgut	CBLN1	16:49926035-51083636_14
754	1.0666e-42	1.34694e-43	0.851513	0.107491	0.0409961	rs2160683	rs13333079	Fgut	CBLN1	16:49926035-51083636_15
754	1.05615e-42	1.44885e-43	0.843176	0.115627	0.0411965	rs113593279	rs13333079	Fgut	CBLN1	16:49926035-51083636_2
754	8.63423e-43	3.47407e-43	0.68931	0.277318	0.033372	rs9673419	rs13333079	Fgut	CBLN1	16:49926035-51083636_3
754	8.63823e-43	3.47298e-43	0.689629	0.277231	0.0331396	rs1077861	rs13333079	Fgut	CBLN1	16:49926035-51083636_4
754	1.00055e-42	2.02249e-43	0.798787	0.161425	0.0397883	rs8056611	rs13333079	Fgut	CBLN1	16:49926035-51083636_5
754	1.07329e-42	1.27576e-43	0.856855	0.101808	0.0413369	rs56310195	rs13333079	Fgut	CBLN1	16:49926035-51083636_6
323	4.0845e-96	6.72072e-94	0.00603972	0.993787	0.000173516	rs11265449	rs3914854	Falrg	FCGR3A	1:160566104-160599410_1
389	0.00591044	0.972771	9.79708e-05	0.0161194	0.00510108	rs11265449	rs570717622	Falrg	ITLN1	1:160566104-160599410_1
389	0.000811388	0.133542	0.00522226	0.859506	0.000917788	rs11265449	rs570717622	Falrg	TSTD1	1:160566104-160599410_1
389	1.67915e-98	2.76363e-96	0.00603656	0.993529	0.000434401	rs11265449	rs1980606	Falrg	CD48	1:160566104-160599410_1
379	2.56247e-80	4.21739e-78	0.00603894	0.993905	5.64604e-05	rs11265449	rs3796502	Falrg	FCGR2A	1:160566104-160599410_1
76	3.86888e-56	1.1973e-58	0.969266	0.00297182	0.0277623	rs11265449	rs4656268	Falrg	FCGR2B	1:160566104-160599410_1
389	6.51038e-18	1.07151e-15	0.00603885	0.993906	5.50495e-05	rs11265449	rs564141	Falrg	LY9	1:160566104-160599410_1
389	1.2271e-82	2.01963e-80	0.00603881	0.993898	6.27339e-05	rs11265449	rs3795326	Falrg	SLAMF6	1:160566104-160599410_1
389	1.54396e-146	2.54112e-144	0.00603886	0.993907	5.39586e-05	rs11265449	rs564141	Falrg	SLAMF7	1:160566104-160599410_1
951	2.94944e-06	0.000726227	0.00404143	0.995101	0.000128086	rs10157489	rs6658423	Fgut	ATF6	1:161275729-161646807_1
946	2.08923e-07	0.00072905	0.000286273	0.99897	1.48796e-05	rs60574804	rs6658423	Fgut	ATF6	1:161275729-161646807_1
951	0	0	0.00404226	0.995306	0.000651733	rs10157489	rs4400628	Fgut	FCGR3A	1:161275729-161646807_1
946	0	0	0.000150318	0.524069	0.475781	rs60574804	rs4400628	Fgut	FCGR3A	1:161275729-161646807_1
951	0	0	0.00404419	0.995781	0.000174668	rs10157489	rs1954172	Fgut	FCRLB	1:161275729-161646807_1
946	0	0	0.000286483	0.999701	1.21033e-05	rs60574804	rs1954172	Fgut	FCRLB	1:161275729-161646807_1
951	0.000828839	0.204081	0.00312445	0.769296	0.0226696	rs10157489	rs115527442	Fgut	ITLN1	1:161275729-161646807_1
946	5.99527e-05	0.209209	0.000225979	0.788568	0.0019376	rs60574804	rs115527442	Fgut	ITLN1	1:161275729-161646807_1
951	1.76333e-08	4.34176e-06	0.00395057	0.972708	0.0233375	rs10157489	rs115527442	Fgut	TSTD1	1:161275729-161646807_1
946	1.2787e-09	4.46211e-06	0.00028648	0.999693	1.62308e-05	rs60574804	rs115527442	Fgut	TSTD1	1:161275729-161646807_1
745	1.29946e-06	0.000319948	0.00404233	0.995285	0.00035122	rs10157489	rs374978181	Fgut	CD48	1:161275729-161646807_1
740	9.2063e-08	0.000321259	0.000286387	0.999364	2.82067e-05	rs60574804	rs374978181	Fgut	CD48	1:161275729-161646807_1
951	0	0	0.00380409	0.936603	0.0595929	rs10157489	rs114844178	Fgut	FCGR2A	1:161275729-161646807_1
946	0	0	0.000286485	0.999708	5.23453e-06	rs60574804	rs114844178	Fgut	FCGR2A	1:161275729-161646807_1
951	0	0	0.00404417	0.995778	0.000178214	rs10157489	rs114844178	Fgut	FCGR2B	1:161275729-161646807_1
946	0	0	0.000286483	0.9997	1.30484e-05	rs60574804	rs114844178	Fgut	FCGR2B	1:161275729-161646807_1
951	1.50795e-21	3.71295e-19	0.00404246	0.995354	0.000603049	rs10157489	rs138430030	Fgut	LY9	1:161275729-161646807_1
946	1.0686e-22	3.72894e-19	0.000286466	0.999641	7.20902e-05	rs60574804	rs138430030	Fgut	LY9	1:161275729-161646807_1
951	0.000173675	0.0427633	0.00386865	0.95256	0.00063469	rs10157489	rs115987345	Fgut	CD244	1:161275729-161646807_1
946	1.22603e-05	0.0427831	0.000273101	0.953	0.00393164	rs60574804	rs115987345	Fgut	CD244	1:161275729-161646807_1
897	0	0	0.00401826	0.989382	0.00659972	rs10157489	rs3557	Fgut	SLAMF7	1:161275729-161646807_1
892	0	0	0.000286449	0.999582	0.000131423	rs60574804	rs3557	Fgut	SLAMF7	1:161275729-161646807_1
967	5.52373e-16	1.13891e-11	4.84977e-05	0.999949	2.65728e-06	rs6704109	rs61826753	Fgut	DARS2	1:172630454-173375997_1
92	8.00475e-08	5.59809e-10	0.959781	0.00667864	0.0335407	rs6704109	rs116645378	Fgut	MYOC	1:172630454-173375997_1
1246	6.46794e-26	1.33359e-21	4.84976e-05	0.999949	2.85254e-06	rs6704109	rs6660804	Fgut	PRDX6	1:172630454-173375997_1
959	6.90133e-12	4.1064e-12	0.605929	0.360503	0.0335684	rs859724	rs61826753	Falrg	DARS2	1:172630454-173375997_2
92	8.17431e-08	2.16625e-10	0.980111	0.00258006	0.017309	rs859724	rs116645378	Falrg	MYOC	1:172630454-173375997_2
1237	1.49817e-23	1.31826e-21	0.0112335	0.988449	0.000317934	rs859724	rs6660804	Falrg	PRDX6	1:172630454-173375997_2
965	8.71867e-19	1.13897e-11	7.65489e-08	1	2.5273e-09	rs10912564	rs61826753	Falrg	DARS2	1:172630454-173375997_3
92	8.18324e-08	2.65646e-10	0.981181	0.00316948	0.0156491	rs10912564	rs116645378	Falrg	MYOC	1:172630454-173375997_3
1228	1.0209e-28	1.33366e-21	7.65489e-08	1	1.64307e-09	rs10912564	rs6660804	Falrg	PRDX6	1:172630454-173375997_3
959	7.74839e-12	3.33926e-12	0.680299	0.293156	0.0265443	rs2422254	rs61826753	Falrg	DARS2	1:172630454-173375997_5
92	8.12317e-08	2.87837e-10	0.973978	0.00342861	0.0225928	rs2422254	rs116645378	Falrg	MYOC	1:172630454-173375997_5
1223	3.80045e-24	1.32977e-21	0.00284963	0.997081	6.90506e-05	rs2422254	rs6660804	Falrg	PRDX6	1:172630454-173375997_5
513	0	0	0.000808583	0.999161	3.05888e-05	rs2224873	rs1764800	Fgut	CFHR1	1:197342380-197827444_1
664	0	0	0.000789965	0.999185	2.52457e-05	rs2224873	rs7553508	Fgut	CFHR2	1:197342380-197827444_1
664	1.57209e-194	1.98846e-191	0.000789973	0.999195	1.50999e-05	rs2224873	rs72740539	Fgut	CFHR5	1:197342380-197827444_1
457	8.20843e-09	9.54143e-06	0.000859531	0.999113	1.82275e-05	rs2224873	rs2786113	Fgut	CFHR3	1:197342380-197827444_1
387	1.09827e-45	1.24945e-42	0.00087821	0.999093	2.88411e-05	rs2224873	rs1337005	Fgut	CFH	1:197342380-197827444_1
664	8.30253e-160	1.05014e-156	0.00078997	0.999192	1.80451e-05	rs2224873	rs7542212	Fgut	F13B	1:197342380-197827444_1
610	0	0	0.000789947	0.99916	4.97556e-05	rs2224873	rs77935073	Fgut	CFHR4	1:197342380-197827444_1
668	1.09824e-18	2.55773e-07	4.29379e-12	1	2.32936e-08	rs3024495	rs41297620	Fgut	CTSE	1:206746125-206994725_1
668	9.18342e-14	0.0213877	4.20056e-12	0.978286	0.000326819	rs3024495	rs34253940	Fgut	CR2	1:206746125-206994725_1
219	9.09853e-13	0.2119	3.37531e-12	0.786089	0.00201135	rs3024495	rs80038191	Fgut	CD46	1:206746125-206994725_1
630	3.13651e-47	7.30475e-36	4.29379e-12	1	7.45763e-13	rs3024495	rs148880200	Fgut	CR1	1:206746125-206994725_1
668	1.04669e-57	2.43769e-46	4.29379e-12	1	1.61069e-12	rs3024495	rs3860300	Fgut	PIGR	1:206746125-206994725_1
668	5.50119e-89	1.2812e-77	4.29379e-12	1	1.66219e-10	rs3024495	rs4256810	Fgut	MAPKAPK2	1:206746125-206994725_1
668	2.39242e-16	5.57182e-05	4.29355e-12	0.999944	6.39329e-07	rs3024495	rs117409602	Fgut	CD55	1:206746125-206994725_1
668	6.84693e-43	1.59461e-31	4.29379e-12	1	3.73677e-13	rs3024495	rs138622731	Fgut	C4BPA	1:206746125-206994725_1
695	0.205352	0.188964	0.280909	0.258425	0.0663499	rs2891409	rs17792419	Fgut	FKBP1B	2:25012072-25483121_2
1035	0.000566399	0.00053815	0.161207	0.152482	0.685207	rs2891409	rs80098057	Fgut	DNAJC27	2:25012072-25483121_2
717	1.66014e-22	1.5334e-22	0.354252	0.326889	0.318859	rs2891409	rs537256686	Fgut	TP53I3	2:25012072-25483121_2
690	0.0245439	0.016864	0.0336525	0.0222197	0.90272	rs59902158	rs17792419	Fgut	FKBP1B	2:25012072-25483121_3
1030	0.00167013	0.00178205	0.475345	0.507185	0.0140177	rs59902158	rs80098057	Fgut	DNAJC27	2:25012072-25483121_3
712	2.5916e-22	1.98093e-22	0.553013	0.422678	0.0243092	rs59902158	rs537256686	Fgut	TP53I3	2:25012072-25483121_3
916	2.47516e-06	0.00261544	0.000922192	0.974435	0.0220247	rs11677002	rs62140395	Fgut	GCKR	2:28246841-28668615_1
734	1.30279e-10	2.87585e-08	0.00449855	0.993027	0.00247432	rs7608697	rs112232785	Fgut	B3GNT2	2:61005630-61824932_1
1441	0	0	6.23708e-05	0.230059	0.769879	rs59247511	rs55871806	Fgut	IL18R1	2:102562771-103302509_1
1441	0	0	0.000270124	0.999704	2.56707e-05	rs59247511	rs4851521	Fgut	IL1R2	2:102562771-103302509_1
1441	5.77368e-95	2.13679e-91	0.000270129	0.999725	5.28732e-06	rs59247511	rs6706048	Fgut	IL1R1	2:102562771-103302509_1
1441	0	0	0.000238232	0.881559	0.118203	rs59247511	rs4851562	Fgut	IL1RL1	2:102562771-103302509_1
1413	0	0	0.000658061	0.996923	0.00241919	rs13018263	rs55871806	Falrg	IL18R1	2:102562771-103302509_2
1413	0	0	0.00065965	0.999332	8.39702e-06	rs13018263	rs4851521	Falrg	IL1R2	2:102562771-103302509_2
1413	1.40987e-94	2.13587e-91	0.000659627	0.999297	4.36179e-05	rs13018263	rs6706048	Falrg	IL1R1	2:102562771-103302509_2
1413	0	0	0.000659286	0.99878	0.000560561	rs13018263	rs4851562	Falrg	IL1RL1	2:102562771-103302509_2
1437	0	0	0.495373	0.363627	0.141	rs13026492	rs55871806	Falrg	IL18R1	2:102562771-103302509_6
1437	0	0	0.568793	0.417668	0.0135389	rs13026492	rs4851521	Falrg	IL1R2	2:102562771-103302509_6
1437	7.68908e-92	5.64633e-92	0.359744	0.263794	0.376462	rs13026492	rs6706048	Falrg	IL1R1	2:102562771-103302509_6
1437	0	0	0.559736	0.411002	0.0292619	rs13026492	rs4851562	Falrg	IL1RL1	2:102562771-103302509_6
1416	0	0	1.57884e-05	0.999983	1.45245e-06	rs955754	rs55871806	Falrg	IL18R1	2:102562771-103302509_7
1416	0	0	1.57885e-05	0.999984	2.91108e-07	rs955754	rs4851521	Falrg	IL1R2	2:102562771-103302509_7
1416	3.37459e-96	2.13734e-91	1.57885e-05	0.999984	1.88104e-07	rs955754	rs6706048	Falrg	IL1R1	2:102562771-103302509_7
1416	0	0	1.57885e-05	0.999984	2.13818e-07	rs955754	rs4851562	Falrg	IL1RL1	2:102562771-103302509_7
1412	0	0	0.0256629	0.381018	0.593319	rs7608638	rs55871806	Falrg	IL18R1	2:102562771-103302509_8
1412	0	0	0.0629492	0.936061	0.000989304	rs7608638	rs4851521	Falrg	IL1R2	2:102562771-103302509_8
1412	1.34561e-92	2.00093e-91	0.062956	0.936163	0.000881227	rs7608638	rs6706048	Falrg	IL1R1	2:102562771-103302509_8
1412	0	0	0.0629337	0.93583	0.00123611	rs7608638	rs4851562	Falrg	IL1RL1	2:102562771-103302509_8
161	1.81832e-06	0.00459324	0.000299057	0.755205	0.239901	rs3788964	rs17783344	Faid	GCA	2:163024377-163207480_1
161	6.78623e-111	1.71427e-107	0.000395699	0.999572	3.20778e-05	rs3788964	rs10490425	Faid	FAP	2:163024377-163207480_1
1554	0	0	0.00215592	0.99717	0.000674383	rs4853540	rs2582770	Faid	HIBCH	2:191163706-192008203_1
1556	0	0	0.302578	0.676713	0.020709	rs6434435	rs2582770	Faid	HIBCH	2:191163706-192008203_1
1597	0	0	0.283173	0.665447	0.0513796	rs6434442	rs2582770	Faid	HIBCH	2:191163706-192008203_2
1554	0	0	0.00636067	0.955934	0.0377055	rs78415886	rs2582770	Faid	HIBCH	2:191163706-192008203_3
1557	0	0	7.67385e-07	0.999999	7.49719e-08	rs1517352	rs2582770	Faid	HIBCH	2:191163706-192008203_4
616	2.3214e-26	4.70286e-14	4.93614e-13	1	5.89902e-14	rs10192579	rs4047189	Fgut	UGT1A1	2:234142691-234386803_1
616	5.82697e-25	1.18047e-12	4.93614e-13	1	1.49884e-13	rs10192579	rs28802965	Fgut	UGT1A6	2:234142691-234386803_1
619	5.91249e-18	4.70225e-14	0.000125721	0.99987	4.03391e-06	rs2119503	rs4047189	Fgut	UGT1A1	2:234142691-234386803_3
619	1.4841e-16	1.18032e-12	0.000125721	0.999868	6.21956e-06	rs2119503	rs28802965	Fgut	UGT1A6	2:234142691-234386803_3
16	0.0140867	0.976809	4.01534e-06	0.000269603	0.00883057	rs73014070	rs112248287	Falrg	DTYMK	2:242763542-242781400_1
594	1.61244e-06	0.00125085	0.0012674	0.983173	0.0143068	rs35570272	rs62250512	Falrg	GLB1	3:32950778-33206420_1
1258	0.00337215	0.522993	0.00299899	0.465114	0.00552267	rs80033912	rs532779528	Fgut	GPX1	3:48541016-50250837_1
1100	0	0	0.00641054	0.993365	0.000224873	rs80033912	rs140425279	Fgut	MST1	3:48541016-50250837_1
792	2.72251e-32	4.21267e-30	0.006394	0.989369	0.00423718	rs80033912	rs116482870	Fgut	HYAL1	3:48541016-50250837_1
1292	0.00987038	0.342915	0.00918975	0.318949	0.319076	rs1131095	rs532779528	Fgut	GPX1	3:48541016-50250837_2
1134	0	0	0.000580917	0.0190364	0.980383	rs1131095	rs140425279	Fgut	MST1	3:48541016-50250837_2
826	1.18175e-31	3.89871e-30	0.0277541	0.915581	0.0566653	rs1131095	rs116482870	Fgut	HYAL1	3:48541016-50250837_2
1251	0.0413487	0.465834	0.0361265	0.406952	0.0497384	rs9848268	rs532779528	Fgut	GPX1	3:48541016-50250837_4
1093	0	0	0.0828108	0.914635	0.00255402	rs9848268	rs140425279	Fgut	MST1	3:48541016-50250837_4
776	9.72054e-31	2.25797e-30	0.228293	0.530057	0.241649	rs9848268	rs116482870	Fgut	HYAL1	3:48541016-50250837_4
728	1.29205e-13	1.14074e-09	0.000113016	0.997803	0.0020841	rs7622814	rs7640012	Falrg	CCDC80	3:112526053-112689537_1
728	1.06935e-12	9.44113e-09	0.000113251	0.999878	8.63678e-06	rs7622814	rs150320381	Falrg	BOC	3:112526053-112689537_1
728	2.35783e-40	2.0817e-36	0.0001132	0.999429	0.000458288	rs7622814	rs62263730	Falrg	CD200R1	3:112526053-112689537_1
478	3.59816e-19	3.17403e-15	0.000113344	0.999833	5.3182e-05	rs7622814	rs147762157	Falrg	GRAMD1C	3:112526053-112689537_1
790	8.43722e-26	3.62079e-21	2.33015e-05	0.999974	2.44243e-06	rs10012017	rs75988651	Falrg	UGDH	4:38708355-38933726_1
465	5.15885e-08	0.00221365	2.32482e-05	0.997572	0.000190595	rs10012017	rs188626110	Falrg	PGM2	4:38708355-38933726_1
790	5.68752e-57	2.44077e-52	2.33016e-05	0.999976	2.04777e-07	rs10012017	rs6531688	Falrg	KLB	4:38708355-38933726_1
2820	0	0	0.0693319	0.925009	0.00565896	rs17388568	rs13115901	Fgut	FGF2	4:122903441-124264377_1
2694	0	0	9.24997e-06	0.999991	2.4984e-07	rs72669172	rs13115901	Faid	FGF2	4:122903441-124264377_1
2773	0	0	2.82338e-19	1	2.04619e-20	rs7699742	rs13115901	Falrg	FGF2	4:122903441-124264377_1
2747	0	0	0.0305682	0.968323	0.00110901	rs2390353	rs13115901	Falrg	FGF2	4:122903441-124264377_2
2813	0	0	5.82082e-09	1	6.39031e-11	rs62321685	rs13115901	Falrg	FGF2	4:122903441-124264377_3
2831	0	0	0.285911	0.695669	0.0184197	rs35439287	rs13115901	Fgut	FGF2	4:122903441-124264377_6
2831	0	0	4.17562e-05	0.999958	7.43252e-07	rs62323880	rs13115901	Faid	FGF2	4:122903441-124264377_7
1343	1.39485e-08	2.10212e-05	0.00065805	0.991714	0.00760707	rs1246904	rs1903176	Faid	TLL1	4:166331660-166659123_1
232	9.39542e-15	8.47443e-16	0.886299	0.0799082	0.0337924	rs1246904	rs13126968	Faid	SPOCK3	4:166331660-166659123_1
1074	7.77084e-20	4.55995e-13	1.66025e-07	0.974212	0.0257877	rs6871748	rs6451229	Falrg	IL7R	5:35762592-36160668_1
1074	6.51036e-16	4.61402e-13	0.00139096	0.98579	0.0128195	rs1008756	rs6451229	Faid	IL7R	5:35762592-36160668_2
332	1.47987e-30	7.86914e-31	0.483455	0.256815	0.25973	rs395157	rs357252	Fgut	OSMR	5:38867732-38867732_1
332	0.232218	0.123481	0.155457	0.0822566	0.406588	rs395157	rs187447933	Fgut	EGFLAM	5:38867732-38867732_1
332	2.53834e-07	1.34975e-07	0.585484	0.311225	0.103291	rs395157	rs72732720	Fgut	C9	5:38867732-38867732_1
332	1.06569e-09	5.66676e-10	0.638756	0.339634	0.02161	rs395157	rs199557116	Fgut	LIFR	5:38867732-38867732_1
2980	0	0	6.2441e-06	0.999993	6.80113e-07	rs2371685	rs74480769	Fgut	C7	5:39619119-41142606_1
2310	1.22491e-30	9.41977e-26	1.30034e-05	0.999986	1.0893e-06	rs2371685	rs62359715	Fgut	C9	5:39619119-41142606_1
2348	1.1963e-82	1.91588e-77	6.2441e-06	0.999993	6.35331e-07	rs2371685	rs181908440	Fgut	C6	5:39619119-41142606_1
244	0.957878	0.0101647	0.0305364	0.000322945	0.00109825	rs2371685	rs183095400	Fgut	LIFR	5:39619119-41142606_1
2911	0	0	0.00800352	0.989812	0.00218478	rs1876142	rs74480769	Fgut	C7	5:39619119-41142606_2
2288	6.92828e-26	1.84018e-26	0.735494	0.195281	0.0692254	rs1876142	rs62359715	Fgut	C9	5:39619119-41142606_2
2279	1.53664e-79	1.89874e-77	0.00802047	0.991045	0.000934799	rs1876142	rs181908440	Fgut	C6	5:39619119-41142606_2
244	0.958326	0.0097021	0.0305507	0.000308182	0.0011134	rs1876142	rs183095400	Fgut	LIFR	5:39619119-41142606_2
2913	0	0	0.000447846	0.999487	6.46942e-05	rs4621594	rs74480769	Fgut	C7	5:39619119-41142606_3
2291	4.19848e-29	9.41507e-26	0.000445703	0.999488	6.64433e-05	rs4621594	rs62359715	Fgut	C9	5:39619119-41142606_3
2281	9.43212e-81	1.91486e-77	0.000492309	0.999463	4.45007e-05	rs4621594	rs181908440	Fgut	C6	5:39619119-41142606_3
244	0.949268	0.0186897	0.0302619	0.000594629	0.00118583	rs4621594	rs183095400	Fgut	LIFR	5:39619119-41142606_3
2970	0	0	3.76749e-07	1	8.23586e-08	rs11742570	rs74480769	Fgut	C7	5:39619119-41142606_7
2297	6.23576e-31	9.41983e-26	6.61977e-06	0.999993	7.78402e-07	rs11742570	rs62359715	Fgut	C9	5:39619119-41142606_7
2338	7.21812e-84	1.91589e-77	3.76749e-07	1	3.3818e-08	rs11742570	rs181908440	Fgut	C6	5:39619119-41142606_7
244	0.957024	0.0108281	0.0305092	0.000343898	0.00129435	rs11742570	rs183095400	Fgut	LIFR	5:39619119-41142606_7
714	0.000150356	0.919084	1.23195e-05	0.0753003	0.00545297	rs1609996	rs116365182	Faid	MAN1C1	1:25024040-25331411_1
680	3.88775e-05	0.918907	3.1776e-06	0.0750997	0.00595127	rs11249204	rs116365182	Falrg	MAN1C1	1:25024040-25331411_1
763	0.000158688	0.970019	3.67206e-06	0.0224389	0.00737969	rs1609996	rs417688	Faid	IFNLR1	1:25024040-25331411_1
729	4.11123e-05	0.971729	9.40699e-07	0.0222283	0.0060004	rs11249204	rs417688	Falrg	IFNLR1	1:25024040-25331411_1
748	1.04366e-11	1.70625e-10	0.0567334	0.927502	0.0157646	rs6873385	rs75187300	Faid	IL6ST	5:55435220-55567087_1
751	1.9315e-12	1.77578e-10	0.0104996	0.965288	0.0242119	rs160289	rs75187300	Faid	IL6ST	5:55435220-55567087_1
115	5.43783e-11	9.56276e-13	0.83998	0.0146262	0.145394	rs6873385	rs574708940	Faid	GZMA	5:55435220-55567087_1
115	5.6185e-11	6.17437e-13	0.867889	0.00941485	0.122696	rs160289	rs574708940	Faid	GZMA	5:55435220-55567087_1
1071	2.00494e-44	1.40763e-40	0.000142407	0.999818	3.95209e-05	rs251340	rs709669	Fgut	PCSK1	5:96133592-96372165_1
1071	0	0	0.000142412	0.999849	8.87341e-06	rs251340	rs62364719	Fgut	ERAP1	5:96133592-96372165_1
1071	0	0	9.48319e-06	0.0656455	0.934345	rs251340	rs72772090	Fgut	ERAP2	5:96133592-96372165_1
359	1.87121e-70	1.63246e-67	0.00114488	0.998803	5.24034e-05	rs28157	rs75506008	Faid	NUDT12	5:102518795-102681586_1
359	0	0	0.00111863	0.975874	0.0230071	rs28157	rs257310	Faid	PAM	5:102518795-102681586_1
1716	2.89236e-60	2.9031e-60	0.494957	0.496786	0.00825716	rs60153262	rs2292260	Falrg	PDLIM4	5:129694835-132273192_1
1720	8.56797e-61	4.96159e-60	0.14662	0.84905	0.00432976	rs848	rs2292260	Falrg	PDLIM4	5:129694835-132273192_1
1254	2.66303e-290	2.65003e-290	0.49833	0.495892	0.00577874	rs60153262	rs12515756	Falrg	LEAP2	5:129694835-132273192_1
1258	7.86783e-291	4.5481e-290	0.14723	0.85108	0.00169024	rs848	rs12515756	Falrg	LEAP2	5:129694835-132273192_1
2144	3.53004e-18	1.74298e-19	0.942034	0.046502	0.0114642	rs60153262	rs112241559	Falrg	HINT1	5:129694835-132273192_1
2144	3.52033e-18	1.85015e-19	0.939443	0.0493622	0.0111948	rs848	rs112241559	Falrg	HINT1	5:129694835-132273192_1
1743	2.81727e-72	5.84366e-60	4.82108e-13	1	1.57592e-14	rs2188962	rs2292260	Fgut	PDLIM4	5:129694835-132273192_2
1718	1.80082e-60	4.01732e-60	0.308166	0.687463	0.00437154	rs743564	rs2292260	Falrg	PDLIM4	5:129694835-132273192_2
1281	2.57634e-302	5.34391e-290	4.82108e-13	1	2.03487e-14	rs2188962	rs12515756	Fgut	LEAP2	5:129694835-132273192_2
1256	1.68388e-290	3.64006e-290	0.315102	0.681156	0.00374112	rs743564	rs12515756	Falrg	LEAP2	5:129694835-132273192_2
2150	7.88521e-27	3.74725e-18	2.10426e-09	0.999999	6.89398e-07	rs2188962	rs112241559	Fgut	HINT1	5:129694835-132273192_2
2147	1.81468e-18	1.91238e-18	0.48427	0.510337	0.00539295	rs743564	rs112241559	Falrg	HINT1	5:129694835-132273192_2
1724	6.75468e-64	5.84297e-60	0.00011559	0.999882	2.52355e-06	rs256866	rs2292260	Falrg	PDLIM4	5:129694835-132273192_3
1262	6.17703e-294	5.34328e-290	0.00011559	0.999883	1.40102e-06	rs256866	rs12515756	Falrg	LEAP2	5:129694835-132273192_3
2144	3.51387e-18	1.97384e-19	0.937718	0.0526647	0.00961718	rs256866	rs112241559	Falrg	HINT1	5:129694835-132273192_3
1718	6.92337e-61	5.1305e-60	0.118477	0.877957	0.00356689	rs182691640	rs2292260	Falrg	PDLIM4	5:129694835-132273192_7
1256	6.35401e-291	4.7012e-290	0.118902	0.87973	0.00136842	rs182691640	rs12515756	Falrg	LEAP2	5:129694835-132273192_7
2147	4.50287e-19	3.28942e-18	0.120164	0.877819	0.00201639	rs182691640	rs112241559	Falrg	HINT1	5:129694835-132273192_7
1723	4.94641e-60	7.921e-61	0.846457	0.135531	0.0180121	rs2288386	rs2292260	Falrg	PDLIM4	5:129694835-132273192_8
1261	4.59099e-290	6.92729e-291	0.859107	0.129618	0.0112744	rs2288386	rs12515756	Falrg	LEAP2	5:129694835-132273192_8
2144	3.51644e-18	1.86451e-19	0.938404	0.0497449	0.0118515	rs2288386	rs112241559	Falrg	HINT1	5:129694835-132273192_8
644	8.95514e-58	3.99038e-55	0.00223726	0.996915	0.00084728	rs1062158	rs12189346	Fgut	GNPDA1	5:141436292-141615189_1
