# Supplementary material for: Cross-disorder genetic analysis of immune diseases reveals distinct gene associations that converge on common pathways
Source: Nat Commun. 2023 May 12;14:2743. doi: 10.1038/s41467-023-38389-6 (PMC10182075; doi:10.1038/s41467-023-38389-6)
Supplement: Supplementary file 13 — Supplementary Data 11 [file 41467_2023_38389_MOESM13_ESM.xlsx]

## Sheet: Table11
Supplementary Data 11. Mendelian Randomization results of colocalizing pQTL. Mendelian Randomization with Wald ratio method was used to estimate the p-values (two-sided).
B	SE	PVAL	NSNP	TRAIT	GENE	LOCUS_NAME_(CHR:START_END)
1.45998	0.19549	8.12346e-14	1	Faid	TNFAIP3	6:137900027-138290146_1
-2.28238	0.569944	6.21305e-05	1	Fgut	TNFSF15	9:117485255-117697290_5
0.953321	0.175162	5.25366e-08	1	Falrg	CRAT	9:131838821-131948373_1
1.40321	0.402911	0.000496408	1	Faid	IL2RA	10:5887170-6728918_12
-1.99122	0.348585	1.11469e-08	1	Fgut	SFTPD	10:81032532-81067040_1
0.156833	0.0394191	6.93206e-05	1	Falrg	ECM1	1:150255587-150493925_1
1.16188	0.242772	1.70241e-06	1	Falrg	LRRC32	11:75908131-76421797_4
-2.01401	0.385011	1.6856e-07	1	Falrg	ARHGEF25	12:57176089-57566292_1
0.0688408	0.025699	0.00739005	1	Falrg	IL6R	1:154396203-154555733_1
0.302061	0.0545212	3.02042e-08	1	Faid	CTSH	15:79121776-79239719_1
-2.97885	0.77389	0.00011851	1	Fgut	FKBP1B	2:25012072-25483121_3
-0.161599	0.0645568	0.0123075	1	Fgut	MST1	3:48541016-50250837_2
0.151492	0.0271194	2.32226e-08	1	Fgut	ERAP2	5:96133592-96372165_1
